# Supplementary material for: Environmental spatial heterogeneity of the impacts of COVID-19 on the top-20 metropolitan cities of Asia-Pacific
Source: Sci Rep. 2021 Oct 13;11:20339. doi: 10.1038/s41598-021-99546-9 (PMC8514535; doi:10.1038/s41598-021-99546-9)
Supplement: Supplementary file 1 — Supplementary Information 1. [file 41598_2021_99546_MOESM1_ESM.zip]

Archive with 135 entries (128 files):
- Data files/
- Data files/Asia AOD47/
- __MACOSX/Data files/._Asia AOD47
- Data files/.DS_Store
- __MACOSX/Data files/._.DS_Store
- Data files/Asia SO2/
- __MACOSX/Data files/._Asia SO2
- Data files/Asia AOD55/
- __MACOSX/Data files/._Asia AOD55
- Data files/Asia CO/
- __MACOSX/Data files/._Asia CO
- Data files/Mobility/
- __MACOSX/Data files/._Mobility
- Data files/Asia NO2/
- __MACOSX/Data files/._Asia NO2
- Data files/Asia AOD47/Asia_AOD47_2020_mean_monthly.csv
- __MACOSX/Data files/Asia AOD47/._Asia_AOD47_2020_mean_monthly.csv
- Data files/Asia AOD47/SignificanceDifference_Asia_AOD47_2020_Periods.csv
- __MACOSX/Data files/Asia AOD47/._SignificanceDifference_Asia_AOD47_2020_Periods.csv
- Data files/Asia AOD47/Asia_AOD47_2020_median_periods.csv
- __MACOSX/Data files/Asia AOD47/._Asia_AOD47_2020_median_periods.csv
- Data files/Asia AOD47/Asia_AOD47_2020_mean_periods.csv
- __MACOSX/Data files/Asia AOD47/._Asia_AOD47_2020_mean_periods.csv
- Data files/Asia AOD47/Asia_AOD47_2019_median_periods.csv
- __MACOSX/Data files/Asia AOD47/._Asia_AOD47_2019_median_periods.csv
- Data files/Asia AOD47/Asia_AOD47_2019_mean_periods.csv
- __MACOSX/Data files/Asia AOD47/._Asia_AOD47_2019_mean_periods.csv
- Data files/Asia AOD47/AOD47AsiaMajorCities2020.csv
- __MACOSX/Data files/Asia AOD47/._AOD47AsiaMajorCities2020.csv
- Data files/Asia AOD47/SignificanceDifference_Asia_AOD47_2019_Periods.csv
- __MACOSX/Data files/Asia AOD47/._SignificanceDifference_Asia_AOD47_2019_Periods.csv
- Data files/Asia AOD47/Asia_AOD47_2019_mean_monthly.csv
- __MACOSX/Data files/Asia AOD47/._Asia_AOD47_2019_mean_monthly.csv
- Data files/Asia AOD47/AOD47AsiaMajorCities2019.csv
- __MACOSX/Data files/Asia AOD47/._AOD47AsiaMajorCities2019.csv
- Data files/Asia SO2/Asia_SO2_2020_median_periods.csv
- __MACOSX/Data files/Asia SO2/._Asia_SO2_2020_median_periods.csv
- Data files/Asia SO2/SO2AsiaMajorCities2019.csv
- __MACOSX/Data files/Asia SO2/._SO2AsiaMajorCities2019.csv
- Data files/Asia SO2/Asia_SO2_2019_mean_monthly.csv
- __MACOSX/Data files/Asia SO2/._Asia_SO2_2019_mean_monthly.csv
- Data files/Asia SO2/SO2AsiaMajorCities2020.csv
- __MACOSX/Data files/Asia SO2/._SO2AsiaMajorCities2020.csv
- Data files/Asia SO2/Asia_SO2_2019_mean_periods.csv
- __MACOSX/Data files/Asia SO2/._Asia_SO2_2019_mean_periods.csv
- Data files/Asia SO2/SignificanceDifference_Asia_SO2_2020_Periods.csv
- __MACOSX/Data files/Asia SO2/._SignificanceDifference_Asia_SO2_2020_Periods.csv
- Data files/Asia SO2/SignificanceDifference_Asia_SO2_2019_Periods.csv
- __MACOSX/Data files/Asia SO2/._SignificanceDifference_Asia_SO2_2019_Periods.csv
- Data files/Asia SO2/Asia_SO2_2019_median_periods.csv
- __MACOSX/Data files/Asia SO2/._Asia_SO2_2019_median_periods.csv
- Data files/Asia SO2/Asia_SO2_2020_mean_periods.csv
- __MACOSX/Data files/Asia SO2/._Asia_SO2_2020_mean_periods.csv
- Data files/Asia SO2/Asia_SO2_2020_mean_monthly.csv
- __MACOSX/Data files/Asia SO2/._Asia_SO2_2020_mean_monthly.csv
- Data files/Asia AOD55/AOD55AsiaMajorCities2019.csv
- __MACOSX/Data files/Asia AOD55/._AOD55AsiaMajorCities2019.csv
- Data files/Asia AOD55/Asia_AOD55_2019_median_periods.csv
- __MACOSX/Data files/Asia AOD55/._Asia_AOD55_2019_median_periods.csv
- Data files/Asia AOD55/AOD55AsiaMajorCities2020.csv
- __MACOSX/Data files/Asia AOD55/._AOD55AsiaMajorCities2020.csv
- Data files/Asia AOD55/Asia_AOD55_2020_mean_monthly.csv
- __MACOSX/Data files/Asia AOD55/._Asia_AOD55_2020_mean_monthly.csv
- Data files/Asia AOD55/SignificanceDifference_Asia_AOD55_2019_Periods.csv
- __MACOSX/Data files/Asia AOD55/._SignificanceDifference_Asia_AOD55_2019_Periods.csv
- Data files/Asia AOD55/Asia_AOD55_2020_mean_periods.csv
- __MACOSX/Data files/Asia AOD55/._Asia_AOD55_2020_mean_periods.csv
- Data files/Asia AOD55/Asia_AOD55_2019_mean_periods.csv
- __MACOSX/Data files/Asia AOD55/._Asia_AOD55_2019_mean_periods.csv
- Data files/Asia AOD55/SignificanceDifference_Asia_AOD55_2020_Periods.csv
- __MACOSX/Data files/Asia AOD55/._SignificanceDifference_Asia_AOD55_2020_Periods.csv
- Data files/Asia AOD55/Asia_AOD55_2019_mean_monthly.csv
- __MACOSX/Data files/Asia AOD55/._Asia_AOD55_2019_mean_monthly.csv
- Data files/Asia AOD55/Asia_AOD55_2020_median_periods.csv
- __MACOSX/Data files/Asia AOD55/._Asia_AOD55_2020_median_periods.csv
- Data files/Asia CO/Asia_CO_2019_mean_periods.csv
- __MACOSX/Data files/Asia CO/._Asia_CO_2019_mean_periods.csv
- Data files/Asia CO/Asia_CO_2019_mean_monthly.csv
- __MACOSX/Data files/Asia CO/._Asia_CO_2019_mean_monthly.csv
- Data files/Asia CO/COAsiaMajorCities2019.csv
- __MACOSX/Data files/Asia CO/._COAsiaMajorCities2019.csv
- Data files/Asia CO/SignificanceDifference_Asia_CO_2019_Periods.csv
- __MACOSX/Data files/Asia CO/._SignificanceDifference_Asia_CO_2019_Periods.csv
- Data files/Asia CO/Asia_CO_2019_median_periods.csv
- __MACOSX/Data files/Asia CO/._Asia_CO_2019_median_periods.csv
- Data files/Asia CO/COAsiaMajorCities2020.csv
- __MACOSX/Data files/Asia CO/._COAsiaMajorCities2020.csv
- Data files/Asia CO/SignificanceDifference_Asia_CO_2020_Periods.csv
- __MACOSX/Data files/Asia CO/._SignificanceDifference_Asia_CO_2020_Periods.csv
- Data files/Asia CO/Asia_CO_2020_mean_monthly.csv
- __MACOSX/Data files/Asia CO/._Asia_CO_2020_mean_monthly.csv
- Data files/Asia CO/Asia_CO_2020_median_periods.csv
- __MACOSX/Data files/Asia CO/._Asia_CO_2020_median_periods.csv
- Data files/Asia CO/Asia_CO_2020_mean_periods.csv
- __MACOSX/Data files/Asia CO/._Asia_CO_2020_mean_periods.csv
- Data files/Mobility/MobAnalysisAsia.R
- __MACOSX/Data files/Mobility/._MobAnalysisAsia.R
- Data files/Mobility/.Rhistory
- __MACOSX/Data files/Mobility/._.Rhistory
- Data files/Mobility/Asia_NO2_2020_mean_monthly-formatted.xlsx
- __MACOSX/Data files/Mobility/._Asia_NO2_2020_mean_monthly-formatted.xlsx
- Data files/Mobility/.DS_Store
- __MACOSX/Data files/Mobility/._.DS_Store
- Data files/Mobility/applemobilitytrends-2020-05-16.csv
- __MACOSX/Data files/Mobility/._applemobilitytrends-2020-05-16.csv
- Data files/Mobility/Global_Mobility_Report.csv
- __MACOSX/Data files/Mobility/._Global_Mobility_Report.csv
- Data files/Mobility/Global_Mobility_Report-Asia.xlsx
- __MACOSX/Data files/Mobility/._Global_Mobility_Report-Asia.xlsx
- Data files/Mobility/Asia_NO2_2020_mean_monthly.csv
- __MACOSX/Data files/Mobility/._Asia_NO2_2020_mean_monthly.csv
- Data files/Mobility/Global_Mobility_Report-Asia.csv
- __MACOSX/Data files/Mobility/._Global_Mobility_Report-Asia.csv
- Data files/Mobility/WHO-COVID-19-global-data.csv
- __MACOSX/Data files/Mobility/._WHO-COVID-19-global-data.csv
- Data files/Asia NO2/SignificanceDifference_Asia_NO2_2019_Periods.csv
- __MACOSX/Data files/Asia NO2/._SignificanceDifference_Asia_NO2_2019_Periods.csv
- Data files/Asia NO2/Asia_NO2_2019_mean_periods.csv
- __MACOSX/Data files/Asia NO2/._Asia_NO2_2019_mean_periods.csv
- Data files/Asia NO2/NO2AsiaMajorCities2019.csv
- __MACOSX/Data files/Asia NO2/._NO2AsiaMajorCities2019.csv
- Data files/Asia NO2/Asia_NO2_2019_median_periods.csv
- __MACOSX/Data files/Asia NO2/._Asia_NO2_2019_median_periods.csv
- Data files/Asia NO2/NO2AsiaMajorCities2020.csv
- __MACOSX/Data files/Asia NO2/._NO2AsiaMajorCities2020.csv
- Data files/Asia NO2/Asia_NO2_2019_mean_monthly.csv
- __MACOSX/Data files/Asia NO2/._Asia_NO2_2019_mean_monthly.csv
- Data files/Asia NO2/Asia_NO2_2020_mean_monthly.csv
- __MACOSX/Data files/Asia NO2/._Asia_NO2_2020_mean_monthly.csv
- Data files/Asia NO2/Asia_NO2_2020_mean_periods.csv
- __MACOSX/Data files/Asia NO2/._Asia_NO2_2020_mean_periods.csv
- Data files/Asia NO2/Asia_NO2_2020_median_periods.csv
- __MACOSX/Data files/Asia NO2/._Asia_NO2_2020_median_periods.csv
- Data files/Asia NO2/SignificanceDifference_Asia_NO2_2020_Periods.csv
- __MACOSX/Data files/Asia NO2/._SignificanceDifference_Asia_NO2_2020_Periods.csv
