# Supplementary material for: Environmental spatial heterogeneity of the impacts of COVID-19 on the top-20 metropolitan cities of Asia-Pacific
Source: Sci Rep. 2021 Oct 13;11:20339. doi: 10.1038/s41598-021-99546-9 (PMC8514535; doi:10.1038/s41598-021-99546-9)
Supplement: Supplementary file 1 — Supplementary Information 1. [file 41598_2021_99546_MOESM1_ESM.zip › Data files/Asia AOD47/Asia_AOD47_2020_mean_monthly.csv]

Group.1	Date	Bangkok	Beijing	Busan	Calcutta	Colombo	Delhi	Dhaka	PRD	HoChiMinh	Tokyo	Karachi	Khatmandu	Manila	Mumbai	Seoul	Shanghai	Singapore	Taipei	Tehran	Wuhan	month
01	2020-01-16	0.6655	0.777576923076923	0.226285714285714	1.26681818181818	0.418653846153846	0.99044	1.124	0.465	0.482388888888889	0.222916666666667	0.302133333333333	0.392470588235294	0.3191	0.597655172413793	0.314608695652174	1.452	0.400294117647059	0.409384615384615	0.19	0.862833333333333	01
02	2020-02-15	0.771	1.05466666666667	0.295909090909091	1.15618181818182	0.497478260869565	0.903	1.217	0.536076923076923	0.403722222222222	0.193857142857143	0.326461538461538	0.442285714285714	0.247411764705882	0.587807692307692	0.31705	0.616	0.423444444444444	0.4512	0.193315789473684	0.853833333333333	02
03	2020-03-15	0.860818181818182	0.504	0.2825	0.989846153846154	0.559238095238095	0.5742	0.694769230769231	0.8	0.561266666666667	0.2525	0.452	0.287	0.271136363636364	0.514666666666667	0.348347826086957	0.3925	0.398705882352941	0.636222222222222	0.230521739130435	0.7092	03
04	2020-04-16	0.688555555555556	0.733	0.28475	0.889	0.3945	0.405857142857143	0.783857142857143	0.57575	0.590833333333333	0.411	0.440333333333333	0.545714285714286	0.3055	0.523333333333333	0.481307692307692	0.71	0.322875	0.457666666666667	0.309285714285714	0.62575	04
05	2020-05-07	0.58625	0.564	0.327	0.852666666666667	0.3825	0.518	0.83375	0.3324	0.775	0.407	0.524833333333333	NA	0.3236	0.501375	0.37325	0.7395	0.368	0.45475	0.127166666666667	0.447	05
