# Supplementary material for: Environmental spatial heterogeneity of the impacts of COVID-19 on the top-20 metropolitan cities of Asia-Pacific
Source: Sci Rep. 2021 Oct 13;11:20339. doi: 10.1038/s41598-021-99546-9 (PMC8514535; doi:10.1038/s41598-021-99546-9)
Supplement: Supplementary file 1 — Supplementary Information 1. [file 41598_2021_99546_MOESM1_ESM.zip › Data files/Asia AOD47/SignificanceDifference_Asia_AOD47_2020_Periods.csv]

.y.	group1	group2	p	p.adj	p.format	p.signif	method
AOD47	P1	P2	0.480497039650014	1	0.48	ns	Wilcoxon
AOD47	P1	P3	0.598599312167543	1	0.60	ns	Wilcoxon
AOD47	P1	P4	0.462914014653048	1	0.46	ns	Wilcoxon
AOD47	P1	P5	0.928164422529075	1	0.93	ns	Wilcoxon
AOD47	P2	P3	0.214440459162987	1	0.21	ns	Wilcoxon
AOD47	P2	P4	0.913698879478713	1	0.91	ns	Wilcoxon
AOD47	P2	P5	0.514675717828358	1	0.51	ns	Wilcoxon
AOD47	P3	P4	0.235832097553582	1	0.24	ns	Wilcoxon
AOD47	P3	P5	0.790702260905969	1	0.79	ns	Wilcoxon
AOD47	P4	P5	0.466053241383257	1	0.47	ns	Wilcoxon
