# Supplementary material for: Environmental spatial heterogeneity of the impacts of COVID-19 on the top-20 metropolitan cities of Asia-Pacific
Source: Sci Rep. 2021 Oct 13;11:20339. doi: 10.1038/s41598-021-99546-9 (PMC8514535; doi:10.1038/s41598-021-99546-9)
Supplement: Supplementary file 1 — Supplementary Information 1. [file 41598_2021_99546_MOESM1_ESM.zip › Data files/Asia AOD47/Asia_AOD47_2019_median_periods.csv]

Bangkok	Beijing	Busan	Calcutta	Colombo	Delhi	Dhaka	PRD	HoChiMinh	Tokyo	Karachi	Khatmandu	Manila	Mumbai	Seoul	Shanghai	Singapore	Taipei	Tehran	Wuhan	Period
0.7635	0.3945	0.201	1.1205	0.408	0.798	0.759	0.513	0.343	0.1005	0.549	0.4285	0.244	0.5505	0.257	0.575	0.438	0.3905	0.141	0.766	P1(Jan01-Jan22)
0.687	0.4035	0.244	0.846	0.424	0.76	0.7605	0.492	0.425	0.175	0.315	0.336	0.235	0.464	0.2855	0.574	0.403	0.398	0.1605	0.81	P2(Jan23-Feb22)
0.547	0.7945	0.399	0.874	0.46	0.446	0.883	0.8035	0.514	0.2415	0.337	0.286	0.273	0.4395	0.459	0.582	0.426	0.567	0.215	0.765	P3(Feb23-Mar22)
0.57	0.448	0.345	0.822	0.465	0.4455	0.897	1.0025	0.507	0.2385	0.351	0.475	0.28	0.472	0.306	0.759	0.3935	0.685	0.271	0.721	P4(Mar23-Apr22)
0.592	0.295	0.373	0.91	0.53	0.5875	0.982	0.487	0.561	0.4655	0.5215	0.702	0.4595	0.4705	0.371	1.777	0.376	0.876	0.196	0.5495	P5(Apr23-May22)
