# Supplementary material for: Environmental spatial heterogeneity of the impacts of COVID-19 on the top-20 metropolitan cities of Asia-Pacific
Source: Sci Rep. 2021 Oct 13;11:20339. doi: 10.1038/s41598-021-99546-9 (PMC8514535; doi:10.1038/s41598-021-99546-9)
Supplement: Supplementary file 1 — Supplementary Information 1. [file 41598_2021_99546_MOESM1_ESM.zip › Data files/Asia AOD47/AOD47AsiaMajorCities2020.csv]

system:time_start	Bangkok	Beijing	Busan	Calcutta	Colombo	Delhi	Dhaka	PRD	HoChiMinh	Tokyo	Karachi	Khatmandu	Manila	Mumbai	Seoul	Shanghai	Singapore	Taipei	Tehran	Wuhan
Jan 1, 2020	0.428	0.322			0.556	1.384	0.89	0.493					0.299	0.499			0.389		0.247
Jan 2, 2020		0.556		0.504	0.309			0.262	0.117	0.17		0.521	0.158	0.569			0.537	0.285	0.108
Jan 3, 2020	0.384	0.365	0.26		0.406	0.557			0.228				0.225	0.919	0.407		0.462	0.282	0.199
Jan 4, 2020		0.248			0.332	1.733	0.617	0.869		0.233	0.427		0.256	1.208	0.346		0.477	0.221
Jan 5, 2020	0.175		0.182		0.329	0.912			0.559			0.409	0.391	0.586	0.125		0.255	0.366	0.2
Jan 6, 2020	0.292			0.73			0.978	0.404		0.097	0.336		0.199	0.8				0.559
Jan 7, 2020	0.316				0.304	0.527			0.545			0.44					0.519		0.095
Jan 8, 2020	0.72	0.216		0.924	0.369			0.231			0.158		0.258	0.494				0.504	0.125	0.536
Jan 9, 2020	0.408	0.527	0.178		0.451			0.557	0.284	0.113				0.419	0.332		0.48	0.212
Jan 10, 2020	0.891	0.282			0.42	0.645					0.158	0.505	0.307	0.641	0.471			0.313	0.299
Jan 11, 2020				1.391	0.283	0.413		0.447			0.417	0.411	0.184	0.709	0.388			0.559
Jan 12, 2020	0.806	0.435	0.252		0.421	0.5						0.3	0.386	0.917	0.396	1.72	0.485		0.066
Jan 13, 2020	0.875	0.207		0.699		1.128	1.463	0.451	0.188	0.208	0.165	0.251		1.227	0.143					0.729
Jan 14, 2020	0.974	0.242			0.34	3.612			0.506			0.269	0.445	0.566	0.377				0.213
Jan 15, 2020	0.935	0.413		1.083	0.497	0.889	1.018	0.504		0.371	0.207			0.676	0.249			0.458	0.206
Jan 16, 2020	0.797	0.532			0.409	1.107			0.613	0.202				0.291	0.121				0.165
Jan 17, 2020	1.13	0.928			0.561	0.593	0.517	0.44			0.074		0.294	0.293	0.326		0.436		0.205
Jan 18, 2020				0.461	0.49		0.544	0.436	1.391			0.554		0.334	0.209		0.3			1.315
Jan 19, 2020	1.241	0.442			0.44	0.964			0.724			0.432	0.457	0.53	0.724		0.422
Jan 20, 2020		0.18		3.468	0.259		1.845	0.462	0.165	0.111	0.339	0.207	0.476	0.602	0.333					0.869
Jan 21, 2020	0.955	0.711	0.114			1.779			0.537				0.493	0.507	0.074	1.184		0.483	0.434
Jan 22, 2020	0.837	0.871		1.046		1.191	0.605	0.558			0.814		0.265	0.852
Jan 23, 2020	0.849	0.642			0.498	0.183			0.814			0.252			0.155		0.374		0.283
Jan 24, 2020	0.697	0.88			0.346	0.189	1.606	0.312		0.358	0.23			0.48	0.462			0.504	0.161
Jan 25, 2020		1.217			0.401	1.023			0.099	0.416		0.484		0.383	0.553		0.248
Jan 26, 2020	0.422	1.407			0.363	0.989					0.381			0.584	0.232		0.277		0.177
Jan 27, 2020		3.34		1.349	0.543	0.732	2.281	0.541	0.421		0.46	0.52	0.176	0.711			0.465
Jan 28, 2020	0.125	3.14	0.371		0.566	1.77			0.319			0.332	0.355	0.277	0.414		0.455		0.171
Jan 29, 2020	0.533	0.554				0.815		0.608	0.417	0.248	0.131	0.287	0.449	0.435						1.162
Jan 30, 2020	0.523	0.499	0.227		0.54	0.597			0.756			0.498	0.309	0.271	0.129		0.224		0.174
Jan 31, 2020	0.659	1.061		2.28	0.452	0.529		0.33		0.148	0.235			0.552	0.27			0.576	0.082	0.566
Feb 1, 2020	0.632	0.471	0.242		0.547	0.827			0.611	0.102		0.591		0.409	0.437		0.267		0.082
Feb 2, 2020	1.137				0.497	0.598	1.11				0.255			0.413				0.382	0.166
Feb 3, 2020		0.466		0.593			0.59	0.673	0.345	0.188		0.518		0.507	0.165		0.47		0.155	0.986
Feb 4, 2020	1.123	0.203	0.123		0.483	0.946						0.495		0.856	0.159	0.612	0.465		0.135
Feb 5, 2020		0.526		1.44		0.483	1.413		0.351	0.115	0.359	0.462	0.265	0.768	0.131		0.385			0.99
Feb 6, 2020	0.496		0.153		0.58	0.693			0.779			0.548		0.381	0.133		0.308	0.454	0.069
Feb 7, 2020	0.761	4		1.784		1.148	1.159	0.74		0.226	0.224		0.559	0.56					0.14
Feb 8, 2020	1.09	0.485	0.281		0.475	0.995			0.602			0.543			0.372				0.136
Feb 9, 2020	0.893	0.531		1.149	0.521	0.829	0.999			0.063	0.147			0.641	0.185				0.158	0.461
Feb 10, 2020		0.857	0.646		0.55	0.994		0.5	0.277	0.163		0.318		0.476	0.408		0.415	0.412
Feb 11, 2020	0.741	1.196			0.422	0.877					0.232		0.233	1.053	0.128		0.535		0.241
Feb 12, 2020		2.093		0.768	0.532	0.67	0.921	0.45	0.084	0.238	0.604	0.446	0.159				0.595	0.258
Feb 13, 2020	0.226	3.249	0.128		0.567	0.218			0.133			0.428		0.719	0.255			0.366	0.128
Feb 14, 2020	0.275			0.877		0.231	1.596	0.44	0.539	0.466	0.334	0.326	0.191	0.96	0.509			0.446
Feb 15, 2020	0.059	0.546	0.294		0.519	0.256			0.539				0.174	0.611	0.405		0.291		0.21
Feb 16, 2020	0.136	0.24		1.065	0.485	0.459	2.856	0.595			0.139		0.142	0.794						0.43
Feb 17, 2020	0.345	0.211	0.335		0.348	0.512			0.828	0.192				0.433	0.576		0.431		0.215
Feb 18, 2020	1.157	0.193			0.434	0.402	1.541	0.369					0.285	0.542	0.477			0.55	0.217
Feb 19, 2020		1.053		1.262	0.493		1.378	0.88	0.131	0.195			0.125	0.497			0.493	0.322
Feb 20, 2020	0.686		0.357		0.542	0.855							0.255	0.649	0.809	0.241	0.451	0.786	0.532
Feb 21, 2020		2.509		0.938	0.574		0.889	0.558	0.074	0.243	0.341		0.176	0.663			0.589	0.51
Feb 22, 2020	0.78	0.131	0.497		0.554	2.448			0.112			0.535	0.141	0.638	0.563	0.995	0.375	0.576	0.259
Feb 23, 2020	0.883	0.529		1.276		1.531	0.709	0.508		0.126	0.434		0.213	0.703	0.073			0.544	0.274	1.004
Feb 24, 2020	0.654		0.199		0.39	0.679			0.641			0.505			0.143		0.384		0.136
Feb 25, 2020	1.162				0.336	1.682		0.341		0.283	0.31		0.291	0.389				0.433		1.252
Feb 26, 2020	1.1	1.002			0.523	1.657		0.411	0.515					0.278			0.376	0.168
Feb 27, 2020	1.593				0.553	1.449					0.182		0.571	0.337	0.066		0.445		0.168
Feb 28, 2020		1.657		1.566	0.517	0.679	0.66	0.504	0.29	0.114	0.683	0.253	0.287	0.43
Feb 29, 2020	1.033					1.36			0.416			0.224	0.139	0.576	0.347		0.347	0.561	0.252
Mar 1, 2020	1.213	0.28		1.404		0.533	0.568	0.689		0.275	0.546	0.286	0.469	0.83					0.237
Mar 2, 2020	1.246	0.554	0.241		0.706	0.939						0.233	0.172	0.334	0.315		0.338		0.209
Mar 3, 2020	0.974	0.083		2.617	0.553	0.671				0.157	0.424		0.299	0.467	0.43
Mar 4, 2020	0.673	0.073	0.482		0.597	0.928			0.469			0.135		0.582	0.458		0.421		0.219
Mar 5, 2020	0.499	0.402			1.617	0.992	0.868				0.535		0.105	0.625	0.031				0.133
Mar 6, 2020		2.49			0.784			0.53	1.166	0.084		0.466	0.409	0.396					0.088
Mar 7, 2020	0.739	0.263			0.531								0.262	0.475	0.532		0.461	0.903	0.484
Mar 8, 2020				0.733	0.419	0.423		0.749	1.206		0.261	0.17	0.257	0.345	0.386		0.412		0.195
Mar 9, 2020	0.394	0.561			0.455	0.262			0.02			0.13	0.25	0.417	0.376		0.401	0.465	0.111
Mar 10, 2020	0.948	0.056		0.69		0.449	0.342	0.603			0.555		0.491	0.492					0.039
Mar 11, 2020	0.524	0.268	0.171		0.365	0.979						0.197			0.043		0.668		0.148
Mar 12, 2020	0.7	0.11		1.485	0.486	0.762	1.045			0.128	0.635		0.155	0.346					0.168
Mar 13, 2020	0.537	0.173	0.458		0.405	0.736		1.905	0.424	0.393				0.189	0.482		0.368		0.159
Mar 14, 2020	0.85	0.042			0.51	0.768					0.436		0.184	0.302	0.191		0.48		0.263
Mar 15, 2020		0.076		0.445	0.557	0.475	0.378	0.762	0.117	0.27	0.537	0.121	0.54	0.375	0.144		0.338	0.314	0.175	0.326
Mar 16, 2020	1.598	0.363	0.149			0.439			0.552			0.212		0.5	0.08	0.237	0.326	0.267	0.159
Mar 17, 2020	1.246	0.205		1.614		0.311	1.254		0.616	0.384	0.373	0.191	0.522	0.749				0.35		0.446
Mar 18, 2020	1.425		0.154			0.514			0.84			0.252	0.454	0.473	0.2		0.36		0.28
Mar 19, 2020	1.374	0.049		0.965	0.465	0.786	0.544			0.299	0.189		0.186	0.269	0.179				0.388	0.565
Mar 20, 2020		0.61	0.122		0.55	0.645			0.147	0.081		0.487		0.243	0.101				0.15
Mar 21, 2020	0.842	0.65			0.386	0.694	0.787				0.834		0.174	0.402	0.814		0.603	0.743	0.305
Mar 22, 2020		0.244		0.623	0.599		0.56	0.498	0.386	0.516		0.484	0.163	0.266			0.469	1.031
Mar 23, 2020	0.428	0.235	0.281			0.484						0.519	0.135	0.466	0.261	0.548			0.335
Mar 24, 2020		1.587		0.843	0.55	0.47	0.983	0.483	0.583	0.147	0.303	0.34	0.191	0.617	0.316		0.289
Mar 25, 2020	0.659	2.197	0.326			0.314			0.75			0.574	0.18	0.915	0.39		0.369	1.131	0.29
Mar 26, 2020	0.312			0.477		0.446	1.103			0.296			0.092	1.343	0.498			0.522		1.684
Mar 27, 2020	0.679	0.063			0.408				0.846			0.288			0.464		0.455		0.408
Mar 28, 2020	1.078	0.118		0.623	0.414	0.146	0.436	0.981			0.248		0.275	1.009	0.746				0.359	0.525
Mar 29, 2020		1.352	0.441	0.349	0.387	0.189	0.164		0.297			0.081		0.469	0.575		0.02
Apr 1, 2020																	0.352
Apr 4, 2020				0.628			0.872
Apr 6, 2020	0.671	1.262			0.46	0.367	0.794				0.357		0.211	0.443	0.178				0.369
Apr 7, 2020		1.557		0.743	0.256		0.477	0.502	0.696	0.414		0.409	0.226	0.381	1.257					0.885
Apr 8, 2020	0.761					0.388						0.53			0.158		0.381
Apr 9, 2020										0.34		0.506			0.34					0.641
Apr 10, 2020		1.231			0.527							0.452	0.427		0.377		0.222	0.53
Apr 11, 2020	0.724	0.26		0.945		0.479	0.63			0.322	0.502		0.161	0.786	0.559
Apr 12, 2020	1.019	0.209							0.422			1.022			0.835		0.216		0.198
Apr 13, 2020														0.822
Apr 14, 2020			0.215		0.363									0.508	0.158
Apr 15, 2020	0.889												0.384				0.428		0.221
Apr 16, 2020		0.71		1.24	0.197	0.454	0.836		0.475				0.564		1.021		0.42		0.261	0.479
Apr 17, 2020	0.554					0.253			0.826				0.53	0.702			0.278		0.473
Apr 18, 2020
Apr 19, 2020		1.258							0.58			0.311					0.286
Apr 20, 2020	0.3	0.228				0.355	1.104	0.966			0.462		0.229	0.494
Apr 22, 2020		0.137											0.233
Apr 23, 2020														0.28
Apr 24, 2020	0.396		0.255												0.279	0.71			0.368
Apr 25, 2020		0.325										0.59		0.294
Apr 26, 2020			0.45			0.545			0.546						0.282
Apr 27, 2020							0.774						0.09
Apr 28, 2020
Apr 29, 2020		0.679						0.409							0.572			0.464	0.275	0.498
Apr 30, 2020	0.883	0.94	0.219		0.564			0.426		0.568					0.241			0.379
May 1, 2020	0.802	1.066				0.484					0.208		0.211	0.709					0.191
May 2, 2020		1.157		0.995	0.451	0.501	0.601	0.428	0.775	0.427	0.843			0.553				0.297		0.485
May 3, 2020					0.314	0.638									0.544	1.169	0.374
May 4, 2020						0.353					0.712								0.072
May 5, 2020						0.478							0.288
May 6, 2020						0.844		0.274			0.259			0.51				0.499
May 7, 2020						0.241
May 8, 2020	0.604						0.425							0.436			0.377
May 9, 2020								0.249									0.302	0.589	0.032
May 10, 2020														0.515	0.228
May 11, 2020		0.165		0.853		0.601	1.005	0.691		0.321	0.698		0.363	0.381					0.27	0.547
May 12, 2020	0.358	0.122	0.327			0.522							0.384	0.367	0.544	0.31	0.419		0.148
May 13, 2020	0.581	0.31		0.71			1.304	0.02		0.473	0.429		0.372	0.54	0.177			0.434	0.05	0.309
