# Supplementary material for: Environmental spatial heterogeneity of the impacts of COVID-19 on the top-20 metropolitan cities of Asia-Pacific
Source: Sci Rep. 2021 Oct 13;11:20339. doi: 10.1038/s41598-021-99546-9 (PMC8514535; doi:10.1038/s41598-021-99546-9)
Supplement: Supplementary file 1 — Supplementary Information 1. [file 41598_2021_99546_MOESM1_ESM.zip › Data files/Asia AOD47/Asia_AOD47_2019_mean_monthly.csv]

Group.1	Date	Bangkok	Beijing	Busan	Calcutta	Colombo	Delhi	Dhaka	PRD	HoChiMinh	Tokyo	Karachi	Khatmandu	Manila	Mumbai	Seoul	Shanghai	Singapore	Taipei	Tehran	Wuhan	month
01	2019-01-16	0.672592592592593	0.478466666666667	0.240285714285714	1.06373333333333	0.40544	0.906612903225806	0.75941935483871	0.503241379310345	0.38556	0.139607142857143	0.528466666666667	0.423620689655172	0.276230769230769	0.53558064516129	0.2734	0.634727272727273	0.4088125	0.391846153846154	0.174866666666667	0.918733333333333	01
02	2019-02-14	0.713035714285714	0.774714285714286	0.342913043478261	0.893307692307692	0.42525	0.886625	0.769851851851852	0.53525	0.44344	0.213647058823529	0.341892857142857	0.319136363636364	0.248615384615385	0.522178571428571	0.396961538461538	0.593142857142857	0.38568	0.4	0.191481481481481	1.0055	02
03	2019-03-16	0.578965517241379	0.660068965517241	0.441772727272727	0.912642857142857	0.49415	0.481275862068965	0.981096774193548	0.9395	0.510777777777778	0.287318181818182	0.356103448275862	0.383592592592593	0.282645161290323	0.487354838709677	0.562642857142857	0.86145	0.471615384615385	0.673181818181818	0.2335	0.852	03
04	2019-04-15	0.632965517241379	0.698217391304348	0.329176470588235	0.810521739130435	0.45	0.478655172413793	0.933769230769231	0.992944444444444	0.57576	0.29752380952381	0.408851851851852	0.472666666666667	0.283769230769231	0.51348275862069	0.355913043478261	0.715846153846154	0.403111111111111	0.813818181818182	0.256933333333333	0.731866666666667	04
05	2019-05-15	0.558142857142857	0.514476190476191	0.351222222222222	1.12544444444444	0.467461538461538	0.585518518518519	1.10484615384615	0.4695	0.559384615384615	0.376833333333333	0.608428571428571	0.703111111111111	0.449235294117647	0.4865	0.367666666666667	1.27666666666667	0.372133333333333	0.4545	0.219962962962963	0.515	05
