# Supplementary material for: Environmental spatial heterogeneity of the impacts of COVID-19 on the top-20 metropolitan cities of Asia-Pacific
Source: Sci Rep. 2021 Oct 13;11:20339. doi: 10.1038/s41598-021-99546-9 (PMC8514535; doi:10.1038/s41598-021-99546-9)
Supplement: Supplementary file 1 — Supplementary Information 1. [file 41598_2021_99546_MOESM1_ESM.zip › Data files/Asia AOD47/AOD47AsiaMajorCities2019.csv]

system:time_start	Bangkok	Beijing	Busan	Calcutta	Colombo	Delhi	Dhaka	PRD	HoChiMinh	Tokyo	Karachi	Khatmandu	Manila	Mumbai	Seoul	Shanghai	Singapore	Taipei	Tehran	Wuhan
Jan 1, 2019	0.1	0.383	0.158	0.851	0.566	0.764	0.403	0.432		0.105	0.385	0.295	0.388	0.418	0.339	0.505	0.186		0.139	0.664
Jan 2, 2019	0.088	0.625	0.122	0.604	0.501	1.436	0.466			0.075	0.321	0.221	0.282	0.489	0.117		0.302		0.185
Jan 3, 2019	0.497	2.056	0.06	1.225		1.046	0.514	0.523		0.058	0.449	0.25	0.521	0.518	0.111					0.585
Jan 4, 2019		0.246	0.201	1.142	0.169	0.652	1.154	0.282	0.445	0.093	0.685	0.338	0.285	0.46	0.303		0.271	0.375	0.139
Jan 5, 2019		0.372	0.3	0.763	0.199	1.022	0.471	0.571	0.082	0.096	1.09	0.474	0.188	0.603	0.257		0.368		0.124
Jan 6, 2019	0.938	1.111	0.241	0.365	0.239	1.456	0.325	0.372	0.243	0.038	0.484	0.266	0.346	0.364	0.133		0.438		0.366	2.21
Jan 7, 2019	1.082	0.446	0.407	0.347	0.292	1.352	0.332		0.113	0.111	0.425	0.548	0.244	0.471	0.345		0.367	0.443	0.158
Jan 8, 2019	0.779	0.107	0.253	1.118	0.343	0.668	0.621	0.289	0.557	0.176	0.712	0.228	0.146	0.351	0.178				0.133
Jan 9, 2019		0.589	0.159	1.596	0.287	0.476	0.987	0.446	0.361	0.088	0.738	0.439	0.222	0.464	0.28		0.482		0.142
Jan 10, 2019	0.984	0.541	0.132	1.377	0.579	0.495	1.127	0.499	0.295	0.336	0.549	0.874	0.168	0.588	0.232			0.406	0.105
Jan 11, 2019	1.064	1.105	0.337	1.071	0.389	1.143	0.772	0.484	0.444	0.11		0.824	0.233	0.716	0.414		0.49		0.106
Jan 12, 2019	0.744	1.369		1.195		1.226	0.853	0.819			1.078	0.617	0.28	0.518	0.862		0.318		0.124	0.822
Jan 13, 2019	0.553	0.225	0.438	0.936		2.217	0.507	0.541	0.433	0.209	0.737	0.465		0.436	0.392		0.501		0.072	0.908
Jan 14, 2019	0.748	0.778	0.229	3.491	0.467	0.223	0.907	0.636	0.4	0.11	0.375	0.31	0.152	0.666	0.48		0.505	0.413	0.143
Jan 15, 2019		0.092	0.534	1.503	0.408	0.34	1.221	0.449			0.402	0.341	0.147	0.583	0.489				0.141
Jan 16, 2019	0.893	0.173	0.132	0.483	0.421	0.698	0.643	0.519	0.521	0.206	0.331	0.466	0.261	0.738	0.1	0.545			0.121	0.65
Jan 17, 2019	0.647	0.117	0.174	0.888	0.323	0.993	0.756	0.37	0.212	0.127	0.545	0.377	0.353	0.595	0.218	0.978	0.505		0.353	0.945
Jan 18, 2019	0.887	0.424	0.128	1.105	0.531	0.762	1.112	0.507	0.284	0.08	0.555	0.392	0.182	0.662	0.195	0.559		0.313	0.202	0.698
Jan 19, 2019	0.804	0.406	0.219	1.338		0.576	1.37	0.635	0.307	0.081	0.597	0.514	0.259	0.653	0.408			0.321	0.312
Jan 20, 2019	0.551	0.12	0.389	1.215		0.674	0.997	0.631	0.759	0.223	0.612	0.541		0.659	0.138		0.503		0.179	1.317
Jan 21, 2019	0.802	0.118	0.111	1.226	0.449	0.832	0.762	0.717	0.343	0.072	0.925	0.418		0.673	0.195	0.591			0.139	0.766
Jan 22, 2019	0.412	0.203	0.111	1.123	0.453	3.001	0.572	0.562	0.318	0.087	0.132	0.502	0.214	0.44	0.257	1.073			0.153	0.63
Jan 23, 2019	0.292	0.226	0.358	0.69	0.374	1.313	0.579	0.459	0.425	0.142	0.193		0.477	0.455	0.386	0.645	0.496	0.539	0.141	0.431
Jan 24, 2019	0.311	0.655	0.232	0.907	0.52	0.961	0.839	0.532	0.342	0.111	0.369	0.233	0.292	0.271	0.146	0.772		0.5	0.18	0.454
Jan 25, 2019	0.505	0.139		0.774	0.671	0.834	0.811	0.452	0.491	0.379	0.734	0.383	0.319	0.377	0.193	0.536		0.486	0.164
Jan 26, 2019	0.318	0.355	0.172	0.981		0.416	0.789	0.612		0.141	0.445		0.38	0.733	0.117	0.502			0.264	1.672
Jan 27, 2019	0.6	0.369	0.108	1.015	0.351	0.799	0.973	0.64	0.494	0.06	0.505	0.551		0.827	0.117	0.276			0.195	1.029
Jan 28, 2019	0.609	0.24	0.583		0.456	0.418	0.512	0.566	0.3	0.145	0.353	0.41	0.208	0.567	0.275			0.322	0.431
Jan 29, 2019	0.55	0.492	0.229	1.055	0.457	0.334	0.893	0.366	0.611	0.196	0.434	0.425	0.314	0.402	0.113		0.4	0.243	0.117
Jan 30, 2019	1.073		0.211	0.653	0.344	0.474	0.719	0.324	0.234	0.254	0.374	0.206	0.321	0.486	0.412			0.398	0.094
Jan 31, 2019	1.329	0.272		0.875	0.347	0.504	0.555	0.359	0.625		0.32	0.377		0.42			0.409	0.335	0.124
Feb 1, 2019	0.591	0.273	0.197	0.772	0.538	1.584	0.329	0.573	0.373	0.114	0.481		0.439	0.568	0.126	0.911	0.308		0.119	0.81
Feb 2, 2019	0.69	1.215	0.214	0.708	0.648	1.733	0.533	0.421	0.911	0.101	0.315	0.282	0.26	0.606	0.309		0.418	0.404	0.202
Feb 3, 2019	0.587	0.511	0.591	0.733	0.346	1.053	0.603	0.389	0.836	0.154	0.272	0.183		1.155			0.441	0.333	0.232
Feb 4, 2019	0.721	0.71	0.239	0.826		0.625	0.614	0.43	0.726	0.096	0.225	0.199	0.27	0.464	0.228	0.623	0.429		0.154
Feb 5, 2019	0.738	1.367	0.213	0.92	0.151	2.005	0.655	0.57			0.266	0.487	0.268	0.788	0.296		0.465		0.108
Feb 6, 2019	0.863	2.351	0.195	1.11	0.449	1.831	0.835	0.492	0.357		0.305	0.439	0.277	0.572	0.268	0.574	0.28	0.32	0.121
Feb 7, 2019	0.687	0.162	0.424	1.24	0.537		0.994	0.451	0.275	0.197	1.201		0.203	0.357	0.227		0.424	0.195	0.157
Feb 8, 2019	0.566	0.71	0.289	1.05	0.496	0.527	1.134	0.46	0.443		0.367		0.13	0.581	0.336		0.387		0.198
Feb 9, 2019	0.838		0.262	2.182	0.382	0.307	0.984	0.542	0.678		0.176	0.244	0.179	0.192	0.208		0.441		0.324
Feb 10, 2019	0.76			0.356	0.25	0.497	0.429	0.09	0.176	0.376	0.236	0.195	0.408	0.393			0.399		0.224
Feb 11, 2019	1.077	0.431	0.178	0.387		0.529	0.358	0.535	0.187		0.217	0.358	0.128	0.378	0.142
Feb 12, 2019	0.836		0.359	0.58	0.284	0.937	0.454	0.493	0.261	0.105	0.299	0.353	0.312	0.908	0.598		0.23	0.373	0.154
Feb 13, 2019	0.856	0.376	0.385	0.688	0.396		0.521	0.572		0.377	0.456	0.331		0.785	0.542		0.403		0.107
Feb 14, 2019	0.955			0.84	0.43	1.736	0.589	0.501	0.2		0.587		0.179	0.413	0.229		0.377		0.109
Feb 15, 2019	0.838	0.184	0.595	1.044	0.574		0.897	0.47	0.157		0.093	0.477	0.127	0.442	0.519		0.429	0.453	0.242
Feb 16, 2019	0.813	0.097	0.396		0.339	1.207		0.317	0.216	0.254	0.183	0.556	0.235	0.228	0.488		0.479		0.165
Feb 17, 2019	0.775	0.106	0.104	1.038	0.424	0.76	1.61		0.402	0.224	0.293	0.336	0.193	0.403	0.126	0.494	0.296		0.21
Feb 18, 2019	0.533			0.846	0.523	0.596	1.017		0.443	0.14	0.208	0.263	0.154	0.402	0.42				0.151
Feb 19, 2019	0.315	1.318		0.733	0.582	1.017	0.936	0.662	0.523		0.403	0.565	0.147	0.453	0.421		0.393	0.561	0.194
Feb 20, 2019	0.404	0.438	0.244	1.083			1.266	0.392	0.581	0.256	0.501	0.251	0.182	0.582	0.52		0.585	0.561	0.15
Feb 21, 2019	0.62	0.484	0.58	0.812	0.32	0.586	0.732	0.701	0.71	0.2	0.212	0.24	0.224	0.912	0.63		0.355		0.143
Feb 22, 2019	0.398		0.467	1.12	0.32	0.476	1.05	0.824		0.22	0.129	0.257	0.186	0.611	0.483		0.356		0.243
Feb 23, 2019	0.522	1.054	0.383	0.818	0.445	0.101	1.2		0.507	0.216	0.326	0.129	0.299	0.415	0.299		0.426		0.193
Feb 24, 2019	0.585	0.868	0.241	0.603	0.481	0.34	0.585	0.215	0.54	0.314	0.227		0.188	0.381	0.351	0.582	0.342		0.259	1.201
Feb 25, 2019	0.875	1.602	0.339	0.827	0.516	0.811	0.616		0.389	0.288	0.374	0.204	0.501	0.299	0.576	0.491	0.358		0.229
Feb 26, 2019	0.733		0.489		0.376	0.456	0.543	1.328	0.5		0.616	0.253	0.354	0.457	0.202	0.477	0.245		0.224
Feb 27, 2019	1.004	0.999		0.824		1.093	0.588	0.841	0.328		0.276		0.181	0.469	0.621				0.351
Feb 28, 2019	0.785	1.013	0.503	1.086	0.399	0.472	0.714	0.577	0.367		0.329	0.419	0.44	0.407	1.156		0.376		0.207
Mar 1, 2019	0.486	2.312	0.601	0.554		0.426	0.468	0.841		0.451		0.148	0.195	0.424	0.571		0.523		0.289
Mar 2, 2019	0.748	1.751		0.529	0.516		0.276	0.766	0.609	0.301		0.597	0.21	0.433	0.459		0.465	0.561	0.079
Mar 3, 2019	0.909	2.436		1.07		0.96	0.525	0.602	0.489		0.616	0.428	0.2	0.381	0.424		0.455		0.082	0.716
Mar 4, 2019	0.547	0.832	0.314			1.192	1.588	0.711	0.677		0.412	0.211	0.289	0.512	0.764	1.226	0.453	0.52	0.108	0.503
Mar 5, 2019	0.378	0.179		2.869	0.474	0.456	2.256		0.12	0.254	0.282	0.501	0.209	0.481	1.405				0.13
Mar 6, 2019	0.248	0.115		1.574	0.428	0.436	1.418		0.27		0.138	0.147	0.272	0.394	1.082		0.548		0.215	1.716
Mar 7, 2019	0.245	0.163	0.549	1.287		0.297	1.585		0.382		0.412	0.246	0.324	0.424	0.494	0.423	0.341		0.171	0.765
Mar 8, 2019	0.269	0.757	0.479	0.716		0.645	0.629		0.633	0.137	0.35	0.477	0.323	0.595	0.144	0.367	0.551		0.328
Mar 9, 2019	0.409		0.485	0.544		0.553	0.691		0.515	0.225	0.483	0.294	0.243	0.589	0.432		0.382		0.292	1.187
Mar 10, 2019	0.247	2.271		0.392	0.484	0.304	0.93		0.514		0.345	0.241	0.208	0.46			0.544		0.167	1.044
Mar 11, 2019	0.485	0.108	0.397	0.02	0.381	0.713	1.124	0.717	0.574	0.243	0.23	0.172	0.478	0.376		1.292	0.32		0.277	0.8
Mar 12, 2019	0.295	0.055	0.365	0.921		0.309	0.836	0.705		0.191	0.511	0.166	0.522	0.545	0.739	0.554	0.36	0.369	0.182	0.368
Mar 13, 2019	0.479	0.1	0.248	1.321			1.248	1.257	0.719	0.194	0.373	0.101	0.482	0.615	0.105	0.488	0.574	0.685	0.231
Mar 14, 2019	0.811	0.173	0.194	1.319	0.546	0.68	0.973			0.197	0.289		0.302	0.485	0.25		0.237		0.156	0.684
Mar 15, 2019	0.736	0.107	0.52			0.419	0.751		0.803	0.296	0.148	0.261	0.481	0.479	0.375	1.01			0.34	0.559
Mar 16, 2019		0.289	0.399		0.844	0.333	0.653	1.056	0.844	0.689	0.282	0.289	0.206	0.494	0.533	0.619	0.302		0.171
Mar 17, 2019	1.082	0.325	0.259	1.231	0.731	0.415	1.017	1.443	0.749	0.331	0.167	0.361	0.274	0.453	0.276	0.714	0.403			0.525
Mar 18, 2019	1.204	1.246		0.556	0.361	0.377	1.267	1.445	0.221	0.122	0.451	0.52	0.22	0.422	0.321		0.268		0.261	0.9
Mar 19, 2019	0.688	0.917	0.43	1.466	0.376	0.396	1.457	1.493	0.504	0.24	0.118	0.479	0.224	0.379	1.166	0.272	0.453	0.567	0.176	0.639
Mar 20, 2019	0.831	2.042		0.965	0.446	0.518	0.956	0.966	0.596	0.211	0.315	0.426	0.153	0.446		1.042	0.568	1.252	0.265	0.786
Mar 21, 2019	0.527	0.1		0.673	0.529	0.475	0.638	0.695	0.835	0.165	0.391	0.35	0.255	0.425	0.562		0.91	0.762	0.281
Mar 22, 2019	0.531	0.147	0.437	1.027	0.325	0.25	0.955	0.551	0.02	0.332	0.617	0.286	0.32	0.412	0.184	0.589	0.487		0.171
Mar 23, 2019	0.556	0.155	0.213	0.546	0.574	0.26	0.653		0.477		0.461	0.391	0.195	0.463	0.227	0.433	0.378		0.281
Mar 24, 2019	0.827	0.271	0.12	0.339		0.515	0.449		0.602	0.095	0.729	0.722	0.132	0.508	0.134	0.95	0.76		0.347
Mar 25, 2019		0.15		0.548	0.478	0.522	0.548		0.096	0.353	0.398	1.283	0.292	0.828	1.671		0.733			0.722
Mar 26, 2019	0.669	0.578	0.466	0.892	0.425	0.369	0.689	1.12	0.418		0.297		0.134	0.444	0.306	0.76	0.322	0.501	0.508	0.721
Mar 27, 2019	0.58	0.365	0.577	1.006	0.465	0.359	1.156	1.23	0.259	0.451	0.442	0.331	0.328	0.501	1.204	1.064	0.343	1.133	0.18	1.633
Mar 28, 2019	0.475		0.821	0.132	0.52	0.456	0.76	0.951	0.502	0.491	0.279	0.394	0.275	0.471	0.979	2.483	0.582	0.685	0.271
Mar 29, 2019	0.509	0.612	0.804	0.819	0.426	0.535	1.047	0.554	0.743		0.223		0.28	0.529	0.27	1.045			0.3	1.319
Mar 30, 2019	0.459	0.381	0.743	1.348	0.554	0.467	1.272	1.021	0.62		0.233		0.435	0.581	0.35	1.399			0.279
Mar 31, 2019	0.56	0.205	0.298	0.89		0.32	1.599	0.666		0.352	0.335	0.535	0.301	0.559	0.327	0.499		0.37		0.601
Apr 1, 2019	0.68	0.278	0.199	0.823	0.455	0.149	0.549		0.33	0.145	0.288	0.287	0.455	0.278	0.169	0.428	0.577		0.579	0.559
Apr 2, 2019	0.967	0.244	0.162	1.243	0.32	0.435	0.455	0.81	0.326	0.159	0.22	0.222	0.145	0.329	0.201		0.473		0.166
Apr 3, 2019	0.725	0.803	0.221	0.628	0.317	0.272	0.836	1.548	0.285	0.224	0.315	0.578	0.276	0.472	0.137		0.434		0.158	1.011
Apr 4, 2019	0.33	0.616	0.245	0.265	0.42	0.394	1.974			0.086	0.156		0.256	0.542	0.259		0.3	1.306	0.328
Apr 5, 2019	0.745	0.613	0.57		0.538	0.563	1.421	0.576	0.586	0.157	0.651		0.206	0.569	0.241	1.095	0.311		0.23	0.952
Apr 6, 2019	0.459	0.411	0.345	0.821	0.409	0.726	0.596	1.167	0.919	0.253	0.477		0.329	0.505	0.712	0.472	0.393	0.47	0.324	0.663
Apr 7, 2019	0.765	0.448		0.931	0.401	1.12	0.539	1.297	0.68	0.727	0.522		0.381	0.434	0.296	0.745	0.267	1.254	0.258	0.585
Apr 8, 2019	0.387	0.821	0.463		0.512	0.695	1.149	1.756	0.734	0.512	0.353	0.493	0.276	0.4	0.13	0.572	0.197	0.832	0.202	0.529
Apr 9, 2019	0.412		0.705	0.495		0.593	0.515	0.905	0.327	0.153	0.479	0.545	0.173	0.384		1.541		1.244	0.228
Apr 10, 2019	0.665	0.307		0.282	0.425	0.485	0.924	0.984	0.492		0.483		0.135	0.587			0.532	0.803	0.149
Apr 11, 2019	0.485	1.361		0.452	0.473	0.556	1.017	0.739	1.222	0.127	0.49	0.586		0.463	0.41				0.224
Apr 12, 2019	0.742	0.753	0.452	0.895	0.791	0.478	1.47		0.441		0.453		0.566	0.517	0.376	1.236	0.488		0.361	0.474
Apr 13, 2019	0.369		0.613	0.76	0.502	0.384	1.158		0.511	0.093	0.383		0.262	0.575	0.353	0.68	0.384		0.18	1.173
Apr 14, 2019	0.742	0.16		0.902	0.472	0.483	0.545		0.544	0.398	0.351		0.291	0.716	0.515				0.131
Apr 15, 2019	0.555	0.443	0.178	1.017	0.4	0.328	1.128	1.442	0.206	0.26	0.435			0.744	0.134	0.235	0.299		0.163	0.886
Apr 16, 2019	0.433	0.945	0.216	1.553			0.211	0.838	0.906	0.117	0.309	0.531	0.425	0.637	0.24	0.458			0.384	0.491
Apr 17, 2019	0.473	1.457	0.249	1.257	0.574	0.338	1.128	0.675	0.507		0.219	0.424	0.421	0.29	0.119	0.759	0.321	0.203	0.293	0.356
Apr 18, 2019	0.706	0.333	0.237	0.94	0.263	0.412	1.027		1.34	0.147	0.286	0.284	0.576	0.399	0.61	0.305	0.394	0.521	0.284	0.666
Apr 19, 2019	0.763	0.806			0.346	0.393	1.029		0.294	0.566	0.319	0.461	0.368	0.322	0.389	0.78	0.591		0.249	0.938
Apr 20, 2019	0.245		0.353	0.546	0.347	0.298	0.833		1.164	0.209	0.268	0.475	0.118	0.341	0.508				0.329	1.105
Apr 21, 2019	0.659	0.63	0.02	0.694	0.494	0.464	0.897	1.471	0.621	0.507	0.367		0.105	0.35	0.652		0.516		0.165
Apr 22, 2019	0.671	1.523	0.368	1.172	0.481	0.269	0.533	1.216	0.218	0.5	0.322		0.292	0.387	0.295			0.567	0.399
Apr 23, 2019	0.497	2.217		0.505		0.562	0.739	0.441	0.512	0.525	0.365		0.154	0.377				0.963	0.198
Apr 24, 2019	0.383				0.51	0.736			0.411				0.258	0.519	0.543				0.143
Apr 25, 2019	0.79	0.264		0.863		0.837	0.976	0.563			0.637		0.07	0.728					0.196
Apr 26, 2019	1.062	0.429				0.484			0.208										0.213
Apr 27, 2019	0.838			0.933		0.267	2.056				0.405		0.222	1.158	0.253				0.228
Apr 28, 2019	1.383					0.375		0.02		0.383				0.424					0.422
Apr 29, 2019	0.425					0.299					0.514		0.477	0.854			0.434	0.789	0.227
Apr 30, 2019		0.197		0.665		0.486	0.573	1.425	0.61		0.972	0.786	0.141	0.59	0.644		0.345		0.297	0.59
May 1, 2019	0.199	0.295				0.582			0.537			0.369	0.498	0.879	0.84	2.429			0.159
May 2, 2019	0.143	0.308				0.772	0.572			0.587	0.706	0.512	0.504	0.55	0.096				0.327
May 3, 2019	0.347		0.223			0.557			0.765					0.494	0.247		0.35		0.466
May 4, 2019	0.327	0.918				0.388				0.502	0.402		0.521	0.403
May 5, 2019	0.592	0.279				0.214			0.472	0.429		0.288		0.321	0.486		0.588		0.334
May 6, 2019	0.707	0.145			0.474	0.337	1.617				0.529		0.54	0.519	0.057		0.209		0.181
May 7, 2019		0.196		0.625	0.283		0.798		0.637	0.352		0.702		0.439	0.177		0.297
May 8, 2019	0.937				0.691	0.577						0.9		0.444	0.384				0.257
May 9, 2019		0.535		0.91		0.528	0.978			0.5	0.908	1.171	0.325	0.436	0.535		0.459		0.349	0.612
May 10, 2019	0.713		0.459			0.863						1.145	0.373	0.357	0.335	1.125	0.408		0.28
May 11, 2019	0.758	1.41		0.917		0.598	0.173	0.645		0.559	1.259		0.532	0.416	0.377				0.148	0.475
May 12, 2019	0.977		0.365		0.543	1.312			0.224			0.38			1		0.357		0.103
May 13, 2019		0.167		2.191	0.53	1.013	1.481				0.544		0.329	0.55					0.149
May 14, 2019			0.433			0.762		0.416	0.624			1.222		0.187	0.673		0.542		0.158
May 15, 2019	0.727				0.557						0.486	0.73	0.475	0.389			0.09		0.168
May 16, 2019		0.77		0.548	0.584	0.668	0.986	0.458	0.767	0.243	0.459	1.724	0.161	0.359	0.541				0.072
May 17, 2019	0.648	2.133	0.381			0.854						0.209		0.611					0.148
May 18, 2019	0.412			1.621		0.685	1.556	0.516	0.742	0.431	0.589	0.498	0.527	0.574	0.346				0.085
May 19, 2019	0.324	0.811			0.09	0.593			0.585			0.198	0.542	0.369	0.371				0.157
May 20, 2019	0.463	0.174		1.304	0.49	0.493	1.301				0.459		0.445	0.447	0.204					0.509
May 21, 2019	0.468	0.114	0.134		0.571	0.654			0.431					0.495	0.106		0.395		0.15
May 22, 2019		0.265				0.818	1.559				0.421		0.474	0.532	0.228				0.345
May 23, 2019		0.252			0.4		1.127	0.325	0.546	0.119		1.135	0.502	0.418	0.392		0.473		0.337	0.247
May 24, 2019	0.306	0.528	0.437			0.718								0.459	0.382	0.276	0.368	0.56	0.256
May 25, 2019		0.88				0.115		0.457		0.217	0.57	0.453	0.533	0.538			0.371		0.364
May 26, 2019	0.875		0.428			0.276			0.528			0.549		0.537	0.343		0.324		0.281
May 27, 2019	0.556	0.23		0.982		0.339	0.882			0.412	0.764		0.356	0.78					0.216	0.732
May 28, 2019	0.593	0.152			0.559	0.222						0.471			0.153		0.351		0.195
May 29, 2019	0.649	0.242		1.031	0.305	0.355	1.333				0.422			0.638	0.267				0.207
May 30, 2019			0.301			0.516			0.414	0.171				0.481	0.284			0.349	0.047
