# Supplementary material for: Environmental spatial heterogeneity of the impacts of COVID-19 on the top-20 metropolitan cities of Asia-Pacific
Source: Sci Rep. 2021 Oct 13;11:20339. doi: 10.1038/s41598-021-99546-9 (PMC8514535; doi:10.1038/s41598-021-99546-9)
Supplement: Supplementary file 1 — Supplementary Information 1. [file 41598_2021_99546_MOESM1_ESM.zip › Data files/Asia SO2/Asia_SO2_2020_median_periods.csv]

Bangkok	Beijing	Busan	Calcutta	Colombo	Delhi	Dhaka	PRD	HoChiMinh	Tokyo	Karachi	Khatmandu	Manila	Mumbai	Seoul	Shanghai	Singapore	Taipei	Tehran	Wuhan	Period
514.319	158.5785	299.057	382.847	575.2985	315.823	462.4575	448.773	626.306	295.7515	325.848	300.475	645.578	345.099	239.556	574.9995	683.543	500.536	356.6985	361.81	P1(Jan01-Jan22)
490.101	300.3845	320.8025	436.462	445.399	310.141	450.31	423.385	622.721	344.568	356.194	414.02	536.885	388.012	327.436	390.4325	540.996	503.5495	328.332	373.169	P2(Jan23-Feb22)
495.514	319.4545	355.6225	475.808	484.757	397.823	496.9905	572.056	662.436	371.184	441.469	535.409	579.6065	392.496	357.468	360.025	550.4705	438.159	420.375	378.5365	P3(Feb23-Mar22)
504.695	397.305	371.394	462.563	556.683	377.444	603.174	531.567	713.508	390.431	458.8185	555.993	580.182	435.949	359.363	359.197	572.7385	586.223	589.1135	418.453	P4(Mar23-Apr22)
505.795	373.558	402.863	580.435	756.679	470.423	811.36	524.4105	714.897	422.577	562.911	742.9945	658.783	429.4285	448.926	409.2015	546.2775	665.6345	585.4955	390.16	P5(Apr23-May22)
