# Supplementary material for: Environmental spatial heterogeneity of the impacts of COVID-19 on the top-20 metropolitan cities of Asia-Pacific
Source: Sci Rep. 2021 Oct 13;11:20339. doi: 10.1038/s41598-021-99546-9 (PMC8514535; doi:10.1038/s41598-021-99546-9)
Supplement: Supplementary file 1 — Supplementary Information 1. [file 41598_2021_99546_MOESM1_ESM.zip › Data files/Asia SO2/SO2AsiaMajorCities2019.csv]

system:time_start	Bangkok	Beijing	Busan	Calcutta	Colombo	Delhi	Dhaka	PRD	HoChiMinh	Tokyo	Karachi	Khatmandu	Manila	Mumbai	Seoul	Shanghai	Singapore	Taipei	Tehran	Wuhan
Jan 1, 2019	321.182		398.589	227.468	811.716	310.998	269.472	230.896			249.691	380.741		234.319			987.562		381.657
Jan 2, 2019	241.794		305.319	306.014	592.587		331.078	350.317			284.889	388.525	769.207	225.219	252.653		578.415		314.633
Jan 3, 2019			212.263	315.385	434.384		375.803	298.992		380.679	375.372	357.324	774.002	354.266	170.354		543.043			287.964
Jan 4, 2019					407.922		288.18	467.383	644.186	325.436	400.253	338.445	767.811	363.569			445.236	426.681	196.34
Jan 5, 2019				150.745	418.821	338.899	279.553		851.899	354.971	349.524		575.716	399.032			561.552		263.262
Jan 6, 2019	486.819		306.795	226.931	427.517	436.572	226.784		884.67		168.794	436.13		313.298	321.027		882.967		315.745
Jan 7, 2019	391.741		417.934	349.603	336.693	277.766	344.367		862.932		284.116	768.767		246.536	376.341		639.693		470.976
Jan 8, 2019	463.515		366.364	429.157	342.071		443.197	407.951		361.515	392.103	426.569	534.8	292.853	230.04		477.811		326.638
Jan 9, 2019	468.396				518.848	187.628	386.489	356.805	817.632	467.452	363.814	357.311	592.191	345.236			572.186	929.897	223.431
Jan 10, 2019	543.128				705.472	258.808	385.295		932.844		584.496		640.899	352.991			734.366	583.374	289.625
Jan 11, 2019	535.952		348.262	218.552	768.757	325.678	199.478	288.076	806.363	287.133				368.057	293.04		733.273		290.443
Jan 12, 2019				293.144	609.554	268.2	294.776				258.86	519.742		296.365	332.462				341.413
Jan 13, 2019	490.323		421.343	385.529			381.552	327.983	778.064	392.535	323.164	390.158		280.908	278.701		613.577		268.488	270.11
Jan 14, 2019	502.221				733.815	166.094	456.257	380.394	621.585	393.284	362.188	379.315	745.761	352.06			584.226	409.016	277.059
Jan 15, 2019	531.543				744.768	231.076	313.749	351.862			351.725	320.995	700.054	380.985			659.513		388.165
Jan 16, 2019	557.97		346.285	190.889	795.701	284.632	254.974		889.101	419.254	405.018		640.517	394.85	300.981	505.979			266.795
Jan 17, 2019	571.175		378.006	244.307	640.947	266.016	248.66	292.002	1,003.62		229.418	464.154	405.495	376.328	300.361	317.769	868.333		348.251
Jan 18, 2019			284.696		410.631			374.703	858.297	310.105	297.371		570.375	338.226	250.616	197.149		328.521	444.693	252.892
Jan 19, 2019	455.51		246.639			250.306		374.908		400.54	340.407		557.617	383.007	289.678		692.262	450.847	382.872
Jan 20, 2019	505.441		228.577	267.825	293.281	254.218	411.597	301.326	754.084	368.916	505.151	485.619	715.176	410.059	239.366	435.773			205.03	354.743
Jan 21, 2019	523.729	197.502	283.458		419.963	379.341	328.56	202.545	792.13			340.179		490.579	314.082	417.791	671.583		291.557	363.335
Jan 22, 2019	444.795	166.425	280.652	204.483	484.934	364.76	282.226	277.972	758.83	270.806	256.152	587.092	551.585	484.005	323.63	314.82	663.481		326.539	189.047
Jan 23, 2019	396.542	124.124	320.104	337.529	436.346	383.91	460.518	373.221	606.972	332.379	289.515		744.938	281.464	270.173	157.012	803.512	511.711	328.951	284.101
Jan 24, 2019	404.407		260.044	387.273	410		490.417	393.052	442.651	398.811	455.979		701.459	307.572	200.38	226.217		391.245	331.332	319.821
Jan 25, 2019	428.925	296.304		380.432	474.63	300.046	480.793	363.397	446.307	717.12	503.522	324.61	638.089	358.854	302.868	399.577		469.647	215.396
Jan 26, 2019	463.353	240.682	360.984		445.519	322.179	374.238	272.269	584.886		474.154			404.243	241.928		760.644		305.414
Jan 27, 2019	506.845	210.765	306.952		496.978	355.099	218.879		679.434	242.973	343.295			437.705	295.7	429.526			313.446
Jan 28, 2019	441.001	170.253	442.657		561.707	311.767	294.625	387.29	585.165	420.196	311.092	538.232		343.661	375.137			369.328	372.526
Jan 29, 2019	392.479		428.038	331.021		206.088	404.08	471.323	688.015	474.882	376.362	567.296	520.257	290.176	297.638		612.306	424.672	533.132
Jan 30, 2019	450.441	268.036	207.886	335.272	601.862	218.675	381.949	375.811	573.911	346.918	409.037	303.345		322.891	240.452	317.134	782.997		232.747
Jan 31, 2019		240.03		215.505	518.696	266.234	341.414	389.501		287.049	396.358			365.817	204.201	411.927		389.509	254.143
Feb 1, 2019	517.995	205.77	315.304	219.146	619.094	345.721	249.578		669.684	257.757	302.782	347.844		394.919	287.844	378.09	954.728		399.13
Feb 2, 2019	456.251		321.233	289.233	791.718	299.24	322.424	370.116	582.53	206.678	264.143	336.03		425.112	289.866		1,010.709	455.866	410.831
Feb 3, 2019	333.508	298.106	424.523	399.091	568.86	238.309	381.995	457.916		302.919	358.091	311.897		378.749			700.685	362.379	535.388
Feb 4, 2019	438.06	293.953	263.917	408.684		168.706	426.826	428.525		392.552	379.741	316.362	434.06	394.072	216.337	405.175	560.294		288.461
Feb 5, 2019	498.875	337.852	227.397	322.442	371.196		391.631	345.187		560.546	393.163	465.525	581.123	419.452	315.181		720.886		330.251	272.137
Feb 6, 2019	602.289	311.888	454.798		499.198	291.988	332.6	347.123	797.313		402.921	421.816	519.146	380.211	441.95	323.799	549.805	455.026	318.354
Feb 7, 2019	594.637	235.678		270.351	541.378		278.859	431.57	815.866	318.786	269.753		328.267	425.821	366.874		603.731	366.831	308.216
Feb 8, 2019	358.859	310.776	584.625		405.868	339.845	467.515	559.309	728.957		336.068		359.246	242.997	454.531		505.1		354.574
Feb 9, 2019	392.174	195.452	346.138	429.016	397.069	208.871	465.283	706.602			344.58	448.048	518.169	261.259	259.59		542.205		255.658
Feb 10, 2019	461.524			325.685	432.202	204.239	397.767	343.925	412.543	383.673	402.504	301.813	838.504	302.394			554.22		306.561
Feb 11, 2019	613.397	275.921	331.482	224.562	633.759	284.076	315.556	437.611	673.291		398.258	367.162	722.975	354.513	320.743		528.143		703.072
Feb 12, 2019	559.038		380.449	226.169	786.73	247.072	229.679	312.21	750.735	331.483	350.66	602.764		469.139	438.554		596.43	592.673	605.334
Feb 13, 2019	440.518	260.673	476.049	239.318	759.444	232.657	263.888	407.91	826.735	433.849	283.78	403.362		487.18	459.164		803.97		369.341
Feb 14, 2019	460.225		476.947	308.723			360.471	429.818	702.387	335.034	354.714		581.762	391.687	320.987		772.79		336.077
Feb 15, 2019	533.812	322.582		418.42	546.468		512.866	601.096	584.654	343.813	380.541		601.665	329.065			699.296	493.048	318.003
Feb 16, 2019	547.914	291.734	295.353		590.511	566.52		523.648	672.754	380.774	398.392		605.645	340.611	279.373		655.59		427.24
Feb 17, 2019	488.54	245.631	339.726	269.506	589.267	293.961			766.901	386.442	482.378	614.356	580.912	373.943	269.982	474.77	772.658		472.919
Feb 18, 2019	480.192			267.483	753.028	350.592	363.908		728.736	282.112	481.489	575.184	372.216	308.259	259.815				392.811
Feb 19, 2019		320.447				297.69		358.138			687.22	686.836	481.826	326.74			426.476	612.668	430.36
Feb 20, 2019	407.763	264.921	342.674	425.108	425.57		542.254	607.961	646.676	463.56	671.078	356.596	475.632	370.429	356.485		487.836		335.396
Feb 21, 2019	474.101	268.279	346.871	303.543	523.109	311.905	405.117	563.433	610.288	489.491	516.168	325.645	465.041	450.785	222.234		544.205	574.777	324.038
Feb 22, 2019	504.927			263.662	650.566	346.071	409.924	216.516		336.039	360.156	462.4	498.792	459.823	245.658		802.913		477.038
Feb 23, 2019	506.321	211.723	448.057	309.649	495.334	297.872	372.023		660.334	339.743	290.658	370.962	462.323	471.917	313.368		716.951		494.852
Feb 24, 2019	390.854	294.409	368.045	302.831	523.133	308.183	332.567	462.632	580.496	234.365	359.679		542.437	315.968	309.096	215.933	501.332		536.328	302.747
Feb 25, 2019	479.472	521.579	439.221	371.116	462.231	350.395	466.28	369.49	626.815	245.138	548.578	428.863	498.323	322.199	284.781	260.787	562.544		449.068
Feb 26, 2019	493.81		361.179		694.545		750.997	366.116	723.64	540.878	560.837	586.447	574.615	367.171	328.513	427.584	639.088		355.256
Feb 27, 2019	519.764	319.528			606.775	521.236	860.918	502.778	553.979		568.997		647.891	472.812	386.635		637.299	446.559	569.852
Feb 28, 2019	533.329	315.916	450.641		778.341	367.772		416.781	556.594		375.773	664.157	537.01	415.862	406.785		554.306		653.921
Mar 1, 2019	442.318	271.912	399.799	322.548	415.304	357.861	345.155	431.151	641.63	351.283		392.368	434.321	303.977	346.2		458.352		607.078
Mar 2, 2019	381.833	344.852	440.271	336.024			337.95	535.133		419.548	712.659	470.828	462.581	293.527	328.76		321.08	508.955	384.988
Mar 3, 2019	392.429	424.903		314.44	438.733	435.41	356.38	446.506	480.698		397.217		426.438	369.474	229.378	299.226	420.97		289.991	423.298
Mar 4, 2019	414.579	341.528	466.812			715.607		325.078	449.603		400.729	414.181	474.623	447.07	380.665	393.678	390.989	462.172	451.325	382.728
Mar 5, 2019	488.966	359.602			434.53	521.554		659.098	510.438	388.966	460.775	774.571	682.477	425.085	302.361		467.501	379.628	463.329	219.569
Mar 6, 2019	389.108	307.284			676.907	436.975	438.33		509.051		360.056	463.593	506.849	344.14	579.002	716.088			555.107	414.694
Mar 7, 2019	297.663	219.763	653.755	334.633	430.345	382.92	392.31		616.672			489.151	601.876		413.835	256.174	334.792			413.245
Mar 8, 2019	393.921	278.972	302.528	399.769	496.992	344.417	456.296		445.918	410.174	491.054	694.375	499.827	375.564	195.785	336.832	477.191		678.716	327.81
Mar 9, 2019	457.721	398.642	245.968	353.691	479.93	360.551	424.488	826.573	472.157	368.467	495.497	526.123	452.771	410.951	206.854		523.163		361.63	325.909
Mar 10, 2019	477.328	387.258			555.874	363.241	547.273		534.242		506.705	463.965	438.25	405.548			463.406		345.846	305.851
Mar 11, 2019	442.061	300.482	332.187		500.822	461.775	670.702	343.526	500.052	353.703	357.558	441.615	227.33	362.539	454.486	408.145			414.274	254.012
Mar 12, 2019	304.418	274.343	556.386	365.869	432.985	371.433	428.136	452.634		498.419		624.398	421.39	287.452	569.398	326.164	385.488	378.694	423.29	363.878
Mar 13, 2019	393.029	406.385	516.948	338.917	457.844	162.747	430.034	403.126	491.642	369.232	470.25	505.402	398.727	305.794	341.022	370.771	493.884	410.226	343.216	273.732
Mar 14, 2019	538.709	479.415	324.635	441.047	465.35	524.929	513.737			527.686	509.806		515.958	422.192	357.445		513.968	438.593	310.348	456.659
Mar 15, 2019	501.483	431.733	449.178		537.05	348.955	366.35		550.087	557.302	493.889	463.4	408.672	481.046	334.336	472.303	544.526	621.585	595.004
Mar 16, 2019		329.15	396.019	334.56	642.913	351.212	371.114	399.648	708.147		378.229	568.289	465.633	465.809	591.706	360.773	491.425		401.736	162.813
Mar 17, 2019	581.762	232.105	400.887	378.728	654.418	386.445	426.743	413.671	841.018	401.833	356.055	509.253		354.544	412.781	300.64	659.666
Mar 18, 2019	437.527	296.594	380.762	284.533		352.493	367.804	571.529	693.147	426.377	420.108	503.227	686.787	323.107	305.942		479.233	1,071.243	394.861	365.653
Mar 19, 2019	434.963	340.87	486.735	373.6	492.818	293.864	536.058	535.326	651.494	337.744	445.062	643.252	566.235	352.658	560.995	367.985	548.923	515.213	319.879	417.736
Mar 20, 2019	540.032			408.746	549.453	406.244	514.692	780.913	850.677	469.767	443.788	534.54	560.787	399.544		502.436	584.428	465.529	563.316	368.985
Mar 21, 2019	476.64	421.137	320.653	313.722	520.378	448.388	408.874	541.019	706.61	283.911	496.143	582.546	485.55	358.061	407.056		525.529	468.157	534.777
Mar 22, 2019	423.651	369.91	341.288	412.087	589.905	410.687	643.724	550.141	687.368	221.825	356.405	606.767	407.389	319.79	357.909	386.667	636.085		438.588
Mar 23, 2019	376.178	286.384	467.549	389.015	554.187	354.669	447.037				440.671	480.105	451.436	304.431	518.469	335.512	428.999		521.858	406.341
Mar 24, 2019	532.746	336.38	313.965	348.357	348.976	316.637	429.582		713.205	398.618	547.311	463.86	486.695	404.364	270.782	393.911	561.487		442.656
Mar 25, 2019		431.476		362.33	428.996	353.518	443.06	363.316	919.07	399.855	577.396		509.262	492.739	439.757		644.005			431.624
Mar 26, 2019	451.328	339.136	356.861	405.209	460.123	374.401	450.216	341.865	892.667		400.55		494.423	471.969	317.348	361.534	571.436	535.84		228.33
Mar 27, 2019	456.385	265.244	560.913					492.25	863.003	546.8	352.532		590.606		652.475	319.274	682.118	677.896	495.057	273.692
Mar 28, 2019	462.47							499.654	618.564		380.712		513.074	334.946	407.292			436.735	697.05	367.774
Mar 29, 2019	468.795	362.529	659.53	513.831	434.476	262.69	582.517	495.955			415.091		412.403	445.394	409.571	224.406	420.414		423.16	439.403
Mar 30, 2019	484.715	582.08	373.894	550.485	695.328	332.357	691.118	582.778	713.514		492.946		390.705	502.386	413.152			669.35	393.483
Mar 31, 2019	502.778	548.719	397.051	464.954	604.366	358.831	894.815		669.011	472.876	487.994	650.585	463.7	558.086	394.352	448.663	722.614	826.039		371.942
Apr 1, 2019	588.893	433.017	487.371	565.593	602.638	355.426	727.471		797.368	433.569	484.408	484.697	485.073	336.106	525.985	444.509	820.968		377.298	281.893
Apr 2, 2019	579.625	271.808	433.85	494.388	585.561	383.745	859.535	375.371	645.237	338.905	539.441	526.825	478.916	362.63	434.868				544.877
Apr 3, 2019	383.489			458.48		346.421	786.301				468.246	772.432		489.581			610.082		523.351
Apr 4, 2019	452.589	340.27	262.523	643.222	485.542	308.124	954.996	449.923		407.4	463.391		662.825	544.376	274.408		600.263	395.748	498.614	328.184
Apr 5, 2019	535.15	411.741	428.296	622.895	522.522	361.375		584.989	934.536	310.953	483.44		719.967	574.381	286.821	413.09	882.72	727.794	450.226	510.157
Apr 6, 2019	541.958	343.423	512.562	559.238	643.965	430.773	654.286	470.032	808.235	295.089	433.501		542.696	507.621	608.881	461.783	808.279	471.825	533.734	316.897
Apr 7, 2019	506.169	306.833		520.644	691.215	449.707	707.256	684.773	1,006.963	433.807	493.191		439.957	439.791	349.564	390.988	623.091	506.27	504.402	276.352
Apr 8, 2019	356.097	365.222	426.524	511.001	746.324	470	898.294	642.076		428.659	514.196	948.232	615.078	353.447	438.12	296.657	594.039	476.256	641.497	478.693
Apr 9, 2019	475.922		602.248	776.625	578.21	341.493	811.227	728.349	619.68	430.446	496.395	658.697	736.478	403.428		335.76	441.12	724.251	565.854
Apr 10, 2019	474.928	387.685		833.543	721.959	395.222	965.923	594.026	786.196		529.997		678.151	465.737			507.617	486.818	511.038
Apr 11, 2019	502.893	654.549		743.703	717.908	430.82	922.939	587.076	867.76	432.152	468.912	1,144.765		539.916	400.896				603.387	239.313
Apr 12, 2019	475.108	326.835	489.272	545.27	702.202	513.546	878.288		915.406		326.611	1,362.433	428.913	594.686	487.374	488.317	580.54		617.4	262.996
Apr 13, 2019	418.041	267.325		500.951	532.594	518.69	931.727		626.279	406.374	376.304	1,034.041	626.563	436.295	431.728	251.206			652.229	484.901
Apr 14, 2019	447.947	358.246		490.9	428.959	444.842	597.671		627.063	518.471	528.406	986.616	567.563	484.997	411.921	227.79		941.354	502.322	340.753
Apr 15, 2019					587.238	412.964					625.214			468.015					458.31
Apr 16, 2019	460.428	382.834	243.968	409.756	838.233	258.738	1,024.836	428.279	887.234	373.039	662.584	1,019.663	621.394	432.277	250.88	370.105	624.55		476.828	312.906
Apr 17, 2019	564.002	471.662	366.965	425.873	767.242	547.993	475.456	462.716	725.233		412.85		520.714	399.69	387.965	353.836	639.442	485.811	656.073	215.013
Apr 18, 2019	488.277	318.059	467.363	383.76	626.307	517.465	492.122	980.746	925.519	356.331	421.978	834.782	449.514	326.708	780.59	231.324	484.758	529.379	537.898	326.755
Apr 19, 2019	465.861	453.866		452.839		578.234	554.782	908.013	737.143	317.862	528.714	817.249	622.262	374.239	394.99	481.753	646.759		527.858	499.687
Apr 20, 2019	411.006		430.344	474.425	598.498	406.944	572.581	976.921	838.974	334.261	478.821	659.353	566.538	369.623	450.385	329.094		715.733	551.095	557.496
Apr 21, 2019	523.33	368.354	289.173	451.021	647.073	515.845	606.607	993.852	863.325	465.541	559.084		637.691	491.629	372.448	785.113	655.048		511.66
Apr 22, 2019	706.687	422.036	356.639	311.649	744.562	485.891	465.158	474.986	679.366	303.713	547.68	920.681	568.436	444.68	329.991			599.243	654.775
Apr 23, 2019	622.914	654.207		464.471	835.057	507.553	573.738	555.736	778.953	302.638	397.969		588.878	542.809		642.445		477.37	603.199
Apr 24, 2019	393.852			607.148	568.791	486.068	663.95	623.181	604.644		523.694	906.922	718.275	454.697	456.499	208.953		443.244	504.124	559.303
Apr 25, 2019	544.781	342.193		579.391	595.148	398.644	618.15	764.036	652.548	672.926	488.405	781.981	525.994	508.916			299.242	369.621	392.342	808.246
Apr 26, 2019	546.41	431.473		470.491		459.367	649.147	583.629	680.827		511.542	631.701	567.972	549.161				637.687	594.67
Apr 27, 2019	494.731		434.499	441.625		524.958	817.832		883.251		543.931	803.886	596.934	570.741	426.729	537.11			669.321
Apr 28, 2019	619.733		297.357	422.626	915.526	550.493	707.121	571.148		300.084	436.94	935.075	575.625	515.748	491.722		318.258		689.301
Apr 29, 2019	427.524	188.064		467.444		583.698	726.518				457.632	839.702		502.681					592.539
Apr 30, 2019	476.243	389.593		618.112		514.439	933.94		715.437		555.127	608.726	576.88	541.968	414.645				674.196	290.705
May 1, 2019	521.681	392.335	312.954	886.588	751.876	492.23	990.797	413.315	612.241		604.232	584.118	542.529	569.319	379.842	881.792	474.643		424.814	416.306
May 2, 2019	549.778	441.125	269.854	548.893		568.991	945.65		503.228	545.155	599.924	528.436	631.611	672.486	291.881	283.896	399.055		696.98	354.533
May 3, 2019	556.42	344.446	341.487			623.166		435.823	589.013	276.181	590.471		565.701	564.89	349.816	348.108	568.755	605.844	628.319	260.551
May 4, 2019	431.876	309.722	287.98		637.109	631.408			743.53	602.461	504.663	1,218.465	467.789	600.835	342.307	259.198			638.093	445.961
May 5, 2019	444.694	316.957	412.435	527.852		569.092	671.894		698.1	375.871	594.18	636.407	615.006	470.387	391.685	300.864			598.773
May 6, 2019	577.859	422.979	370.513	514.628	744.208	458.931	766.576		603.983	461.942	631.229	506.197		445.704	286.134	399.592	591.884		471.56
May 7, 2019	517.878	419.088	337.471	504.418	914.673	524.974	709.435		803.829	496.698	656.115	371.035	760.757	580.265	369.814	369.273	646.498		576.856
May 8, 2019	474.744		282.938	364.737	890.447	594.877	584.615		671.625	345.955	713.943	505.991		555.545	388.101	463.094			756.46	275.775
May 9, 2019	452.183	324.403	265.16	474.659	730.892	609.842	666.71	587.207		264.906	733.593	563.611	662.683	425.841	398.135	394.549	729.612		624.225	248.192
May 10, 2019	357.483	396.407	385.041	525.06	601.515	615.322	950.441	640.87		362.189	778.731	464.054	635.805	449.781	392.587	384.08	394.048	597.02	659.681	425.726
May 11, 2019	531.927	723.009	412.768	566.387	928.515	499.387	950.922	608.615		521.772	611.208	494.887	648.903	387.448	403.694	460.221		987.109	462.603	412.987
May 12, 2019			358.514	576.658	1,035.026	520.254	855.737	638.169		546.399	647.641	539.894	644.63	375.864	488.385	381.972	592.227	758.301	517.829
May 13, 2019		380.778	344.805	454.259	859.084	528.129	940.293	592.991	785.618	712.24	643.625	533.717	691.091	402.714	485.418		798.804	508.611	713.567
May 14, 2019		231.28	380.696	827.572	785.578	534.128	877.569	575.216	748.761		537.303	850.049	615.333	385.254	416.694	232.259	635.724	707.301	724.572
May 15, 2019	378.751	329.392	372.52	973.488	957.719	494.188	853.609	668.361	835.504	677.748	565.712	840.494	564.408	326.367	418.308		576.457		591.237
May 16, 2019	380.288	383.98	370.882	703.085	1,015.002	449.74	919.838	765.778	803.753	594.344	1,031.133	831.509	567.213	355.484	383.652		373.41		462.041
May 17, 2019	498.909	697.783	253.392	556.025	876.14	437.278	788.723	829.357	814.915	584.53	782.484	623.627	746.851	440.327			451.403		576.846	712.221
May 18, 2019	548.967			445.507	877.797	500.827	846.621	730.61	856.749	417.67	709.514	630.153	971.069	489.342	731.409		655.58		573.083	443.688
May 19, 2019	608.86	413.504		644.662	893.546	475.794	783.586	890.56	775.578	442.358	444.846	713.504	872.741	470.915		501.646	612.491	556.194	668.703	240.08
May 20, 2019	523.367	325.997		1,002.564	744.518	541.368	838.728	559.124	803.617	467.584	449.765	1,044.583	818.306	389.48	461.274	330.002			665.252	227.924
May 21, 2019	444.825	397.861	409.811	620.478	705.732	502.643	983.817		752.688		484.303	771.717	647.866	473.842	369.368	286.846		486.74	646.731
May 22, 2019	426.563	409.937	314.856	662.079		437.046	802.562	507.099	718.403	404.008	510.28	625.486	827.832	462.229	287.617	335.528			581.059	388.65
May 23, 2019	613.353	271.941	292.726	901.278		467.315	880.816	821.681	775.575	465.362	553.67	668.312	808.695	524.877	259.724	380.144	615.528	496.636	510.27	337.515
May 24, 2019	578.2	305.581	365.428	483.406	684.869	491.982	873.825	732.577	831.556	359.025	533.36	916.381	667.932	552.516	351.725	438.252	688.97	554.895	575.778	366.227
May 25, 2019	502.957	339.993			1,002.414	489.63		567.87	767.905	262.634	488.051	648.375	484.477	445.405	482.137		666.164	509.512	597.486
May 26, 2019	482.853		490.838	656.04	1,152.315	427.164	887.812	709.509	828.956	318.776	606.816	744.946	515.884	380.222	444.28		427.871	476.332	613.365	894.746
May 27, 2019	442.325	407.702		521.544	895.442	432.624	853.709	614.982	677.539	391.962	709.937	612.191	573.951	390.342		776.096	587.437	461.377	594.14	534.73
May 28, 2019	395.032	401.324	224.403	553.194	906.186	505.545	847.984	445.901	639.412		617.275	594.577	677.925	456.671	276.399	450.983	740.034		560.459	447.276
May 29, 2019	539.289	328.063	369.386	503.775	812.366	544.27	778.186		685.865	303.279	646.613	590.231	643.789	489.613	321.877	297.233	587.019		658.04	232.702
May 30, 2019	627.525	334.443	452.117	706.782	803.96	582.921	918.052	307.367	641.939	333.651	507.25		586.952	602.528	625.98			460.929	686.442
May 31, 2019	460.229	325.277	477.771	1,084.658	788.842	527.783	975.546	1,108.28	750.442		550.843	862.734	491.326	562.953	624.438	374.89	552.877	339.709	713.643	504.479
