# Supplementary material for: Environmental spatial heterogeneity of the impacts of COVID-19 on the top-20 metropolitan cities of Asia-Pacific
Source: Sci Rep. 2021 Oct 13;11:20339. doi: 10.1038/s41598-021-99546-9 (PMC8514535; doi:10.1038/s41598-021-99546-9)
Supplement: Supplementary file 1 — Supplementary Information 1. [file 41598_2021_99546_MOESM1_ESM.zip › Data files/Asia SO2/Asia_SO2_2019_mean_monthly.csv]

Group.1	Date	Bangkok	Beijing	Busan	Calcutta	Colombo	Delhi	Dhaka	PRD	HoChiMinh	Tokyo	Karachi	Khatmandu	Manila	Mumbai	Seoul	Shanghai	Singapore	Taipei	Tehran	Wuhan	month
01	2019-01-16	460.76908	212.680111111111	325.083954545455	289.8532	530.147142857143	290.207916666667	343.067586206897	346.249125	720.907181818182	378.712095238095	356.614482758621	433.72745	639.260473684211	348.230032258065	279.242041666667	344.222833333333	675.842636363636	473.704	316.689966666667	290.251625	01
02	2019-02-14	484.746259259259	290.610380952381	380.696619047619	313.987523809524	577.81576	312.4055	412.538583333333	440.267125	666.904909090909	360.26819047619	411.539357142857	447.336619047619	531.633913043478	380.467464285714	326.431083333333	355.162571428571	630.5185	484.425222222222	419.940357142857	287.442	02
03	2019-03-16	446.397793103448	357.544413793103	422.690583333333	380.30847826087	511.500115384615	385.386107142857	478.31462962963	499.585909090909	643.449423076923	410.2193	451.685285714286	533.32147826087	481.225833333333	390.42024137931	396.521172413793	379.0591	509.321185185185	519.6408	455.790884615385	347.638173913043	03
04	2019-04-15	499.468551724138	386.491086956522	408.059625	525.761517241379	653.46975	449.9826	724.185777777778	639.993238095238	765.226695652174	393.111	491.953466666667	771.621	581.511038461538	467.552466666667	427.609545454545	402.7685	596.280941176471	561.77525	554.013933333333	393.902777777778	04
05	2019-05-16	495.314857142857	384.27062962963	352.182538461538	603.963615384615	808.682454545455	518.672548387097	848.001892857143	620.135545454545	730.38237037037	443.642307692308	600.252566666667	638.986407407407	653.415689655172	474.175677419355	407.952892857143	405.674695652174	581.151782608696	567.100666666667	605.448612903226	408.51345	05
