# Supplementary material for: Environmental spatial heterogeneity of the impacts of COVID-19 on the top-20 metropolitan cities of Asia-Pacific
Source: Sci Rep. 2021 Oct 13;11:20339. doi: 10.1038/s41598-021-99546-9 (PMC8514535; doi:10.1038/s41598-021-99546-9)
Supplement: Supplementary file 1 — Supplementary Information 1. [file 41598_2021_99546_MOESM1_ESM.zip › Data files/Asia SO2/SO2AsiaMajorCities2020.csv]

system:time_start	Bangkok	Beijing	Busan	Calcutta	Colombo	Delhi	Dhaka	PRD	HoChiMinh	Tokyo	Karachi	Khatmandu	Manila	Mumbai	Seoul	Shanghai	Singapore	Taipei	Tehran	Wuhan
Jan 1, 2020	379.421			464.266	521.779		337.872	549.952	689.162	318.303	313.558	268.604	767.841	310.345		338.562	774.096		194.43
Jan 2, 2020	536.248				589.209	236.84	313.959	368.541	913.737	278.267	327.538		764.821	367.239				502.048
Jan 3, 2020	546.547				541.891	333.913	220.243	390.062	815.355	230.037			631.404	424.165			1,068.235	450.329	306.971
Jan 4, 2020	514.319		272.048		563.565	335.849	506.379	427.307	707.947		472.6		868.073					409.36	367.176
Jan 5, 2020	545.233		273.642		576.052	302.3	728.369	518.56	711.478		509.264	448.247	661.121	297.505	172.343		738.456	573.466	405.459
Jan 6, 2020	555.502			345.597	613.14		451.817	520.769		300.745	353.655	288.546	755.218	346.98		289.347	510.39	544.633	217.109
Jan 7, 2020	448.098				633.89		706.746	385.623			362.556			363.564				365.963	184.267
Jan 8, 2020	491.607				715.845		548.03	343.015	674.019		319.265		865.415	454.313		665.479	756.532	507.733	286.034
Jan 9, 2020	480.747		227.747		564.109	336.224		776.892	596.88	192.571	248.316		659.752	326.587	244.73		812.062	491.699	446.795
Jan 10, 2020			312.67	556.374	293.073	291.685	535.158	506.867	635.692		312.449	336.144	600.809		267.226			503.774	310.538
Jan 11, 2020	257.305		252.195	782.652	472.576	227.32	605.573	477.193		282.463	388.723	331.909	672.176	276.472	235.146				346.221	498.255
Jan 12, 2020	529.023			386.276	727.267	252.719	444.381	350.018		290.758		253.252	535.146	355.772		683.77	567.87		168.949	360.544
Jan 13, 2020	490.72		299.057	440.12	607.917	278.68	545.98	334.285	608.779	321.021	359.172	327.56		537.551		616.972	553.775		279.822
Jan 14, 2020	616.02			382.847	522.155	319.709	463.296	277.776	516.721		236.227	253.626		435.566	465.813		570.698		407.227
Jan 15, 2020	459.743		319.596	400.764	573.23	337.899	458.397	491.823	531.772		383.28	302.046		243.368	243.966		682.798	500.536	289.125
Jan 16, 2020	453.122		225.231	306.293			404.959	559.966	461.065	215.436	306.782		465.256	321.945	191.335			755.501	370.67
Jan 17, 2020	545.919			283.142	598.929		461.619	434.166		371.723	324.158		502.534	321.445	104.245		644.939		371.604
Jan 18, 2020	509.883			293.346	528.809	347.906	464.398	425.477			318.83		450.489	343.218	187.091		669.257		380.754
Jan 19, 2020	604.077	185.531	440.785		632.745	311.937		615.328	626.306	277.816	301.44			366.871	443.885	533.027	737.682
Jan 20, 2020	558.613	131.626	412.863		768.827	331.203	534.471	486.022	602.733	305.21	299.265	277.292		279.907	347.665		699.135		430.704	361.81
Jan 21, 2020	359.346		302.234	316.518		615.964	375.674	463.38	623.036	395.598	359.461		565.102	253.488	212.718			474.156	375.101
Jan 22, 2020	547.379			368.316	574.545	298.097	379.474	394.348		436.322	413.86	300.475	501.288	366.022			684.288	341.889	533.684
Jan 23, 2020	480.641	240.624			539.016	385.798		440.923	629.124		489.402	260.919	573.154	397.283	231.987		540.996	423.494	323.682
Jan 24, 2020	490.101	309.168	311.629	394.173	537.069	261.028		381.052	536.603		433.271	434.188		388.012	255.877		725.175	559.215	274.011
Jan 25, 2020	482.563			457.282	605.018	278.673	448.685		726.203		294.654	423.955		361.309	242.664		474.256		392.862
Jan 26, 2020	269.488			502.239	391.799	423.092	573.457	324.084	568.505		394.154	319.482	326.621	242.138	259.837		345.445		292.776
Jan 27, 2020	328.488			501.642	428.108		651.276	455.776	603.274		524.277	364.115	438.99	367.781			366.206		276.299
Jan 28, 2020	407.834	375.536			244.632		732.565	374.648	639.343		405.258	319.783	400.115	429.611	123.629		530.737		274.902	471.211
Jan 29, 2020	462.18	238.664			350.898	446.517		345.154	819.485	323.925	323.731	354.828	416.561	398.789	291.111	649.614			286.04	495.357
Jan 30, 2020	424.781	189.569	671.57		432.463	321.635		348.864	794.916	280.079	291.611	437.418	416.986	314.639	384.753	523.93	884.184	562.416	328.332	287.448
Jan 31, 2020	385.327		440.725	571.354	452.344	336.688		394.307		320.187	355.978	404.085		292.799	383.942	337.299	753.769	432.122	309.747	294.189
Feb 1, 2020			361.302							343.853					353.189
Feb 2, 2020	577.345	468.495	170.752	530.843	494.555	347.653	495.658	521.59		420.286	460.527		551.694	316.664		374.437	683.01	491.578	342.74
Feb 3, 2020	526.102	363.765	331.779	411.053	519.416	301.175	423.02	561.683	668.507	458.085	425.329			332.996	374.04	530.03	620.459		288.998	412.827
Feb 4, 2020	587.496	259.969	297.892	367.724		323.136	349.195		468.364		408.005	488.312	544.852	389.73	439.093	486.529	504.582		345.192	284.184
Feb 5, 2020	493.392		307.163	399.106	423.176	295.663	446.283	246.038	597.364	397.939	326.974	608.389	536.885	327.236	323.165	568.808	574.13		367.258	382.463
Feb 6, 2020	286.769		371.287	567.175	339.425	349.686	561.844	582.485	409.617	378.583	335.018	468.561		263.554	282.25		484.381	561.464	326.214
Feb 7, 2020	531.91	418.24	343.824		557.092	310.141	358.153	574.982	278.327	265.263	377.356	448.375		335.293	460.838		474.18		312.536
Feb 8, 2020	578.452	277.148	244.327		480.471	316.524		553.194	471.099	382.432	388.577	453.647	735.876	445.175	327.436	620.12	319.303		455.534	525.349
Feb 9, 2020	451.303	283.015	272.068		434.51	252.276	444.607	444.807		323.998	351.513			438.876	247.297	512.61			502.763	286.751
Feb 10, 2020	520.153	223.023	322.701	433.589	468.175	298.608	450.31		611.202	296.605	283.153	394.71	462.986	410.511	253.817	294.577	675.082	515.521	540.564
Feb 11, 2020	538.752	263.53	305.956	316.653	359.924	336.071	442.206			308.343	326.171	342.689	613.664		291.881				575.435
Feb 12, 2020	572.051	365.742		332.971		248.912	332.171	678.178	548.46	270.95	350.519	321.107	510.453			444.096	524.787	364.746	308.128	375.176
Feb 13, 2020	539.721	428.521	188.573	360.552	401.137	289.132	409.971	556.075	701.909	371.457	449.265	291.788		395.247	262.102		696.791	371.226	269.233	592.763
Feb 14, 2020	418.626		191.379	457.589	338.512	246.213	641.082	357.217			345.699	324.331	563.877	429.198	327.704		448.899	268.831	476.21
Feb 15, 2020		322.971	335.165										493.634		413.758			333.497
Feb 16, 2020	324.555	291.601	318.904	472.838	545.332	238.135	580.184	338.576	572.451		274.741		426.181	370.275		339.931	353.126		490.141	304.21
Feb 17, 2020	474.53	327.985	562.431	362.44		239.449	505.039	395.698		344.38	412.016	470.789		378.381	600.384	369.626	441.276	591.886	323.995	363.629
Feb 18, 2020	598.203	249.691	206.158	439.335	458.301	314.271	542.317	433.97	792.96	480.951	356.194	603.926	618.528	417.61	262.787	311.149	590.914	665.467	319.44	373.169
Feb 19, 2020	468.218	354.67	267.67		496.45	243.245	599.057	434.49	640.448	366.347	527.899		637.027	413.105	371.688	383.014	774.108	610.246	360.576
Feb 20, 2020	492.366		400.542		438.454	384.167	318.957	383.464	674.333		294.822		555.761	462.076	484.028	373.046	901.471	716.758	374.643	275.19
Feb 21, 2020	510.91	449.119	391.745	493.814			453.71	342.066	630.974	344.756	324.117		629.26	407.203	350.023	397.48		399.495	383.96	416.627
Feb 22, 2020	525.124	261.481	475.592	392.919			445.927	423.385	622.721	377.393	402.656	456.795	524.444	322.286	439.863	383.385	644.866		427.481	340.916
Feb 23, 2020	586.326	291.022	233.497	539.61	541.917		426.061	490.764	618.699	403.803	492.258	487.458	685.064	385.536	266.083	351.893	649.687	636.873	300.419	366.303
Feb 24, 2020	546.967		213.707		487.774	461.811	627.694	483.663	666.041	425.058	444.739	470.1	705.455	407.047	271.121	340.07		438.159	332.445	380.315
Feb 25, 2020	555.733	576.062			473.731	351.247		524.758	914.679		598.649		625.273	390.527	402.358	437.253	751.201	358.379		516.409
Feb 26, 2020	414.205	332.287	607.781		486.446	353.331		451.679	715.908		474.571		428.961	392.996	516.236		694.876	400.225	579.163
Feb 27, 2020				805.913	543.693	343.466	774.079	542.21	674.373	414.001	404.308	635.535	514.748	288.519	451.233	214.186	801.392		326.949
Feb 28, 2020					438.618	391.942				362.406	532.332	439.71		366.23					248.484
Feb 29, 2020					616.079	441.171				300.941	428.037			417.762	183.7				286.018
Mar 1, 2020	547.62	422.251	379.156		484.804	462.552	426.564	406.605	588.245	333.154	441.469		585.914	423.333	472.636		566.071	948.652	488.665
Mar 2, 2020	559.326	418.179	309.372	444.943	501.913	415.146	488.624	624.936	549.944		381.729	730.651	489.814	389.465	345.692	780.071	471.971		573.238
Mar 3, 2020	415.621	312.639	495.16	540.791	417.534	472.17	457.633	510.284	594.157	252.014	420.58	767.53	657.092	305.191	520.591		562.844	473.084	494.105
Mar 4, 2020	524.971	309.745	363.857	587.246		515.472	531.443				419.946	810.63		449.013	491.665	234.459	468.257		390.892	360.954
Mar 5, 2020	579.4	404.527	237.918	421.67		597.127	553.75	569.428		444.28	556.178	620.453	518.824	398.226	249.883	383.497			278.532	411.38
Mar 6, 2020	457.165	557.155	243.743		447.518	567.917	459.491			371.184	454.484	486.287	635.576	506.563	381.872	364.186	552.615		295.275
Mar 7, 2020	484.914	283.239			513.526	801.228	229.85	588.369	553.053		420.826		543.258	392.496	357.468	709.937	662.069	469.999	481.586	274.682
Mar 8, 2020	471.114		343.937	553.031	453.693	349.537	640.929	784.632	614.668		314.431		281.872	327.683	297.224	351.022	483.764		462.53
Mar 9, 2020	333.209	313.736		359.573	356.703	278.495	445.82	968.662		468.178	457.887	411.57	526.767	333.881	243.594		302.425		424.114
Mar 10, 2020	495.514	325.173		352.65	366.114	319.85	401.179	461.356			543.491	498.922	455.326	486.274		760.473	539.376		302.038	376.758
Mar 11, 2020	432.741	292.526	221.86	397.87			352.999			363.373		345.982			205.601	518.825	536.922	1,064.521	317.742	327.67
Mar 12, 2020	509.747	272.687	348.317	377.021	444.856	551.26	406.067	868	926.862	342.326	451.62	362.956	579.732	441.481	469.081	289.92	548.326	523.611	414.878	465.282
Mar 13, 2020	486.075	328.456	422.86	509.926	472.2	437.02	562.936	783.409	737.022	236.993	348.376		422.933	328.64	515.329		529.242		416.636	518.047
Mar 14, 2020	409.385	287.895	375.849					535.826					458.155		401.404	387.064	383.568			392.743
Mar 15, 2020		380.84	386.714	336.235	427.589	547.321	414.926	631.191	432.336	379.745	372.939	814.664	488.92	362.519	312.614	322.684	465.136	384.503	406.776	388.022
Mar 16, 2020	566.836	296.448	293.283	569.92	591.932	355.968	507.56	574.684	619.175	435.11	441.794	502.158		422.092	242.212	335.49	575.85	482.89	465.407
Mar 17, 2020	716.175	394.822	457.935	532.354	484.757	292.153	653.994	812.016	658.552	395.397	401.162	399.123	933.824	452.293	518.429	370.393	713.442	366.688	784.715	324.409
Mar 18, 2020	494.302	238.89	359.118	531.011	496.817	359.813	521.615	693.854	678.822	267.242	391.649	535.409	612.137	426.57	283.648	396.932	621.07		592.641	260.036
Mar 19, 2020	516.338	282.939	544.313	428.211		403.704	405.627		658.831	338.221	366.647	641.383	641.832	295.998	458.811	355.864			564.041	335.095
Mar 20, 2020	405.856	270.346	335.39	457.497		294.079	582.87		677.541	352.59	465.388	776.019	579.481	307.48	437.741	306.511	345.182		515.332	383.618
Mar 21, 2020	613.225	349.931	352.127	494.119	484.566	304.063	505.357	480.042	703.432	511.867	517.391	737.273	591.929	340.174	341.176	352.482	445.594	380.73	445.713
Mar 22, 2020	489.147	362.764	434.978	433.875	554.294	328.657	542.961	631.78	916.883	529.543	431.321	566.903	742.165	400.043	275.049	611.771	626.57	420.077
Mar 23, 2020	504.834	328.979	371.394	561.073	548.274	345.945	666.776	445.027	803.362		305.1		580.182	419.541	332.322	436.964			396.974	244.958
Mar 24, 2020	478.88	306.114	452.604	832.698	531.289	353.569	666.675	531.567	698.423	328.304	545.666	875.941	505.344	447.538	364.138	386.706	843.172		426.777	347.047
Mar 25, 2020	534.722	477.418	497.604	801.566	526.282	364.36	714.3	651.493		318.823		947.829	605.25	438.234	464.357	212.773	514.897	614.074	608.903
Mar 26, 2020	513.535			470.674	273.775	197.387	592.458	781.934		454.354		557.044	477.603	446.49	280.899	215.391	458.575	484.897	732.103	523.752
Mar 27, 2020	572.881	411.058		428.094	383.362	241.398	476.35	602.634		211.531	503.047	377.967	621.616	419.061	299.569		588.219		675.857
Mar 28, 2020	598.331	376.714		421.999	565.092	336.344	421.73	474.807			663.97	485.745	573.326	458.038	283.7		571.003		767.64	430.062
Mar 29, 2020	618.051	465.895	495.051	363.203	708.17	416.85	361.921	633.956	810.093		362.138	413.811	547.306	435.949	380.995		545.053		595.337
Mar 30, 2020	518.162		347.11	390.769	589.988	358.562	388.915	899.115	695.961			425.722	596.361	365.646	339.955		512.623
Mar 31, 2020	524.517	639.67	423.552	396.699	573.982	302.833	400.058	1,059.126			500.665	427.158	553.693	444.496	304.301		442.28		549.667
Apr 1, 2020	504.556	386.463	295.807	441.115	279.861	363.257	452.37		712.857		411.098	419.146	718.011	394.299	329.077	446.906	554.919		338.839	646.874
Apr 2, 2020	533.326	390.037	298.675	401.669	427.182	425.036	549.991		1,098.315	475.78	451.128	433.039	708.289	468.008	265.984	375.826	610.496		511.563	431.254
Apr 3, 2020	465.015	397.305	344.492	410.883	515.531	368.74	754.14			249.159	443.151	533.521	791.058	472.681	311.859	302.748	749.147		736.428
Apr 4, 2020		289.755		416.952	524.322	411.266	607.507			390.431	428.041	667.154		379.713	354.299	269.259			716.311
Apr 5, 2020	465.9	328.626	366.047	457.569		446.804	758.448		844.105	844.12	485.638		601.442	335.47	291.074	214.575	627.072		492.236
Apr 6, 2020	538.122	367.956	247.049	469.2	493.011	360.35	531		678.842	390.008	490.616	555.993	685.692	364.784	285.223	245.007	724.826		276.689	406.844
Apr 7, 2020	529.205	504.276	538.16	493.807	851.976	394.405	549.244	594.752		353.993	490.7	458.309	574.504	377.967	588.707	341.851	635.525		582.89	498.427
Apr 8, 2020	614.185	484.862	498.791	295.562	777.214	452.585	380.182	374.1		392.439	441.636		493.973	428.851	378.872	405.216	753.322		659.879	320.489
Apr 9, 2020	532.92	284.64	500.167	433.997	657.569	377.789	520.115	486.495		418.632	419.056	883.121	433.144	422.396	472.934	444.927	716.873	624.238	676.938	356.891
Apr 10, 2020	401.328	468.689		467.557	487.206	470.805	621.76	495.372		389.273	460.015	524.087		381.2	394.708	359.197	406.558	652.982	412.527
Apr 11, 2020	481.742	438.613		521.638	472.045	354.426	598.053	990.728		411.388	476.35	730.233	627.36	475.764	245.374				388.684
Apr 12, 2020	548.609	435.364	486.496	479.585	588.224	321.912	647.063	436.923	905.996	418.567	464.085	672.444	506.711	493.152	537.155	460.711	448.994		570.05	446.002
Apr 13, 2020	496.206	343.361	310.921	433.893	650.405	424.415	529.909	269.605			458.333	354.225	552.444	551.202	334.677	395.078	651.483	479.109	702.616	332.681
Apr 14, 2020	422.2	308.147	365.471	480.487	646.802	432.937	632.214	357.17		281.578	324.828	497.739	458.627	535.316	354.588		710.725	371	559.15	246.116
Apr 15, 2020	345.181	319.246	253.701	825.202	513.302	368.464	788.108	415.887	765.142	365.129	438.266	569.044	481.736	382.069	421.557	307.155	629.978	359.294	651.463	360.762
Apr 16, 2020	373.672	510.07	486.522	393.753	473.044	344.115	603.174	624.322	581.468	627.515	342.493	833.609	578.004	437.106	439.036	283.755	553.299	438.672	476.891	433.732
Apr 17, 2020	494.923	714.85		495.956	738.073	419.45	761.559	596.283	595.216	619.601	576.932	668.191	608.933	506.995	541.873		574.474	737.195	605.879
Apr 18, 2020	458.044	325.618	341.953	570.788	749.636	491.1	894.953	355.234	903.678		630.286	776.899	704.75	515.97	559.345	511.119	439.391	586.223	703.331
Apr 19, 2020	445.85	698.448		357.307	636.766	489.274	494.364	404.972	905.779	305.375	459.304	581.967	562.177	462.607			640.651		685.783	519.818
Apr 20, 2020	464.777	341.024	442.43	686.459	664.421	536.367	650.664	641.248	697.437		389.174	751.442	583.077	394.492	719.722	316.84	393.208	721.918	629.467
Apr 21, 2020	384.489	470.076	452.912			460.954	721.69	667.673	713.508		438.695	542.013	594.909	300.143	480.387		204.075		522.191
Apr 22, 2020	549.102	426.264	366.54	594.445		377.444	807.97	1,262.494		421.436	507.931		697.789	415.882	424.003	513.113	369.709		515.16
Apr 23, 2020	507.391	469.731	377.959		665.293	503.408	825.359		804.897	472.223	611.71		658.783	481.34	387.467	411.498	394.986		688.657	393.305
Apr 24, 2020	612.379	401.888	463.469	454.293		506.039	811.36		989.863	369.087	583.021	1,109.401	745.396	409.543	448.926	469.85	569.976		668.693	318.407
Apr 25, 2020	534.009	318.954	431.458	834.931	866.387	521.183	958.669	357.259	861.014	306.707	500.147		845.956	397.185	519.623	364.775			664.3	311.779
Apr 26, 2020	555.562	424.289	432.755	580.435	780.901	526.681	783.245	451.376	668.477	471.692	489.196		780.371	336.382	452.324	384.398	444.599		581.133	362.387
Apr 27, 2020	417.85	454.264	404.267		814.419	467.545	935.451	513.288			611.258	926.186	652.149	435.188	328.727	701.21			547.294	432.083
Apr 28, 2020	702.767	323.199	285.181			621.563	630.975	467.671	694.774	528.074	598.194	1,006.788	687.226	490.145	286.019	314.716	484.491	819.541	519.137	390.16
Apr 29, 2020	446.112	334.569	301.922	562.505	828.736	615.264	921.211	392.821	659.655	409.792	571.972		707.237	521.138	418.942	389.108	766.55	703.372	709.612	334.762
Apr 30, 2020	586.162	290.654	455.63	900.514	720.131	497.971	1,108.382	376.328	777.723	351.263	523.767	1,209.194	556.603	563.763	457.462	361.38		660.634	785.381
May 1, 2020	316.579	294.423	574.285	912.62		478.276	901.254	477.739	744.448	422.577	455.171		599.556	378.165	527.022			228.673	589.858	648.51
May 2, 2020	535.078	571.531	377.63	954.468	844.101	404.085	948.767	716.721	653.789	539.163	625.588	745.345	624.38	422.896	505.312	510.304		580.815	557.047	471.972
May 3, 2020	467.591			797.315	974.924	393.102	1,136.688	626.04	613.875	447.843	530.883			505.59	265.654	554.327	521.672	677.64	526.529	460.817
May 4, 2020	384.331		615.599		912.608	452.194	999.971	542.739	831.393		558.675	623.904	754.75	602.551	750.578	540.922	553.444	506.002	430.66	414.088
May 5, 2020	504.199	312.362		658.985	713.424	470.423	795.622	600.456	608.863	382.875	529.176	740.644	741.892	431.467			625.632		630.324	308.979
May 6, 2020	484.941	857.495	318.021	426.183		425.522	765.584	678.127	561.477		472.713		467.913	375.524	379.466				631.737
May 7, 2020	409.997		365.527	663.378		424.582	867.876	787.184	743.418	459.48	567.147		495.331	357.651	412.009	406.905	539.111		526.165
May 8, 2020	581.518		266.262	620.65	732.457	360.588	822.306	717.611	624.122	356.296	503.269	643.892	607.696	427.39	291.724		372.879	650.471	406.178	635.802
May 9, 2020	526.45			461.886	725.98	463.35	700.729	740.632	636.532		518.932	680.637	688.07	544.7			603.065	670.635	477.05	320.382
May 10, 2020	524.661	373.558	509.871	418.916	658.558	366.272	600.797	524.382	714.897	533.339	661.239		671.776	488.669	496.299		616.188	715.1	750.124	286.425
May 11, 2020	438.702	338.743	401.459	484.802		476.677	573.179	523.901	723.919	374.523	625.199		538.34	424.374	624.572	651.341	620.078		566.658	405.8
May 12, 2020	452.526	378.658	431.326	494.459	453.096	514.861	689.137	524.439	856.413	324.022	681.104	956.095	533.447	404.976	576.021	249.304	483.526		612.374	272.509
May 13, 2020			329.785	541.059		268.996	788.916			451.586		763.95			372.441
