# Supplementary material for: Environmental spatial heterogeneity of the impacts of COVID-19 on the top-20 metropolitan cities of Asia-Pacific
Source: Sci Rep. 2021 Oct 13;11:20339. doi: 10.1038/s41598-021-99546-9 (PMC8514535; doi:10.1038/s41598-021-99546-9)
Supplement: Supplementary file 1 — Supplementary Information 1. [file 41598_2021_99546_MOESM1_ESM.zip › Data files/Asia SO2/Asia_SO2_2019_mean_periods.csv]

Bangkok	Beijing	Busan	Calcutta	Colombo	Delhi	Dhaka	PRD	HoChiMinh	Tokyo	Karachi	Khatmandu	Manila	Mumbai	Seoul	Shanghai	Singapore	Taipei	Tehran	Wuhan	Period
472.660823529412	181.9635	321.6788	272.145142857143	544.9191	287.562	325.10235	330.2571875	803.758357142857	364.048153846154	339.1253	433.816625	636.0804	349.215818181818	284.8888	364.880166666667	661.6155	521.389333333333	314.933904761905	286.3485	P1(Jan01-Jan22)
470.641103448276	260.428565217391	358.876130434783	316.548916666667	549.287888888889	295.65844	377.323357142857	424.980666666667	649.057958333333	377.03344	399.286903225806	432.243952380952	550.939238095238	367.727193548387	304.949814814815	352.3227	655.8925	462.098571428571	373.746451612903	292.019666666667	P2(Jan23-Feb22)
449.395962962963	341.538269230769	412.816090909091	352.447894736842	533.3164	395.506384615385	470.3574	492.041380952381	601.70036	387.31805	450.26028	530.094708333333	495.817407407407	376.807444444444	373.272846153846	376.599176470588	512.773807692308	463.210090909091	459.099076923077	339.959941176471	P3(Feb23-Mar22)
485.992931034483	385.988961538462	425.088619047619	507.498464285714	603.526074074074	407.840034482759	684.6525	596.270272727273	778.066166666667	400.22480952381	481.889258064516	708.008769230769	545.751178571429	445.138933333333	423.741222222222	378.315476190476	615.924954545455	600.373058823529	531.213928571429	361.413727272727	P4(Mar23-Apr22)
494.564481481481	402.771375	343.615857142857	572.160851851852	790.69355	521.161166666667	800.661392857143	627.04125	726.533125	471.620863636364	576.172482758621	658.572269230769	653.654888888889	482.701333333333	409.404833333333	400.0714	536.358294117647	594.586833333333	599.2992	406.928	P5(Apr23-May22)
