# Supplementary material for: Environmental spatial heterogeneity of the impacts of COVID-19 on the top-20 metropolitan cities of Asia-Pacific
Source: Sci Rep. 2021 Oct 13;11:20339. doi: 10.1038/s41598-021-99546-9 (PMC8514535; doi:10.1038/s41598-021-99546-9)
Supplement: Supplementary file 1 — Supplementary Information 1. [file 41598_2021_99546_MOESM1_ESM.zip › Data files/Asia SO2/SignificanceDifference_Asia_SO2_2020_Periods.csv]

.y.	group1	group2	p	p.adj	p.format	p.signif	method
SO2	P1	P2	0.31504135965529	0.32	0.31504	ns	Wilcoxon
SO2	P1	P3	0.00834377565655688	0.017	0.00834	**	Wilcoxon
SO2	P1	P4	2.36353210699702e-07	1.4e-06	2.4e-07	****	Wilcoxon
SO2	P1	P5	9.13483025211889e-16	7.3e-15	9.1e-16	****	Wilcoxon
SO2	P2	P3	7.06040638019117e-07	3.5e-06	7.1e-07	****	Wilcoxon
SO2	P2	P4	8.27019871712017e-17	7.4e-16	< 2e-16	****	Wilcoxon
SO2	P2	P5	2.22606836370596e-29	2.2e-28	< 2e-16	****	Wilcoxon
SO2	P3	P4	0.000750926961914229	0.0023	0.00075	***	Wilcoxon
SO2	P3	P5	2.57845611689501e-13	1.8e-12	2.6e-13	****	Wilcoxon
SO2	P4	P5	3.61626997892262e-06	1.4e-05	3.6e-06	****	Wilcoxon
