# Supplementary material for: Environmental spatial heterogeneity of the impacts of COVID-19 on the top-20 metropolitan cities of Asia-Pacific
Source: Sci Rep. 2021 Oct 13;11:20339. doi: 10.1038/s41598-021-99546-9 (PMC8514535; doi:10.1038/s41598-021-99546-9)
Supplement: Supplementary file 1 — Supplementary Information 1. [file 41598_2021_99546_MOESM1_ESM.zip › Data files/Asia SO2/Asia_SO2_2019_median_periods.csv]

Bangkok	Beijing	Busan	Calcutta	Colombo	Delhi	Dhaka	PRD	HoChiMinh	Tokyo	Karachi	Khatmandu	Manila	Mumbai	Seoul	Shanghai	Singapore	Taipei	Tehran	Wuhan	Period
490.323	181.9635	306.795	256.066	501.891	272.983	321.1545	339.15	811.9975	368.916	344.9655	389.3415	640.517	353.6285	293.04	367.78	649.603	438.764	314.633	279.037	P1(Jan01-Jan22)
461.524	268.036	342.674	315.5825	541.378	297.69	381.972	393.052	671.219	346.918	380.541	403.362	520.257	370.429	289.866	388.8335	633.948	455.446	335.396	284.101	P2(Jan23-Feb22)
442.318	335.01	400.343	338.917	500.822	369.6025	428.136	452.634	580.496	379.099	445.062	507.3275	485.55	367.171	351.8225	367.985	507.65	462.172	443.828	363.878	P3(Feb23-Mar22)
475.108	363.8755	428.296	492.644	602.638	395.222	672.702	541.216	791.782	406.374	484.408	659.353	531.705	445.037	409.571	361.534	616.5865	535.84	522.6045	334.4685	P4(Mar23-Apr22)
498.909	390.964	344.805	548.893	810.3175	517.3465	810.197	600.803	746.1455	464.763	565.712	627.8195	631.611	472.3785	395.361	375.6225	576.457	576.607	600.986	400.8185	P5(Apr23-May22)
