# Supplementary material for: Environmental spatial heterogeneity of the impacts of COVID-19 on the top-20 metropolitan cities of Asia-Pacific
Source: Sci Rep. 2021 Oct 13;11:20339. doi: 10.1038/s41598-021-99546-9 (PMC8514535; doi:10.1038/s41598-021-99546-9)
Supplement: Supplementary file 1 — Supplementary Information 1. [file 41598_2021_99546_MOESM1_ESM.zip › Data files/Asia SO2/Asia_SO2_2020_mean_periods.csv]

Bangkok	Beijing	Busan	Calcutta	Colombo	Delhi	Dhaka	PRD	HoChiMinh	Tokyo	Karachi	Khatmandu	Manila	Mumbai	Seoul	Shanghai	Singapore	Taipei	Tehran	Wuhan	Period
496.612952380952	158.5785	303.460727272727	409.731615384615	580.97765	322.3903125	474.33975	458.971363636364	647.645466666667	301.162142857143	345.51995	307.972818181818	641.6528125	349.61615	259.68025	521.192833333333	671.569857142857	493.929769230769	333.632	406.869666666667	P1(Jan01-Jan22)
474.047620689655	316.4785	337.130583333333	438.26455	447.344875	311.51552	487.203217391304	435.70824	608.964739130435	352.7906	376.996103448276	408.736	522.740428571429	372.139888888889	334.783074074074	438.871166666667	573.28532	491.747625	363.782482758621	381.262294117647	P2(Jan23-Feb22)
504.47648	346.023291666667	361.857818181818	483.6733	482.046695652174	422.942307692308	496.667875	609.915818181818	674.96115	377.496476190476	443.488962962963	573.367428571429	571.043833333333	386.593777777778	367.127814814815	417.044681818182	554.060416666667	483.374615384615	430.320538461538	380.1076875	P3(Feb23-Mar22)
497.108833333333	422.053034482759	399.280391304348	493.1533	565.957285714286	387.391709677419	598.182612903226	553.534652173913	754.124466666667	412.735047619048	461.012214285714	591.236777777778	587.010724137931	431.324516129032	392.689666666667	354.529380952381	566.80525	551.782	572.2741	409.1068125	P4(Mar23-Apr22)
499.44025	409.6212	407.911444444444	633.376411764706	763.643928571429	464.694380952381	806.337263157895	556.595222222222	724.713105263158	423.561294117647	560.91805	760.081625	650.361684210526	449.93185	447.399368421053	450.717	542.5855	621.2883	593.44555	398.127470588235	P5(Apr23-May22)
