# Supplementary material for: Environmental spatial heterogeneity of the impacts of COVID-19 on the top-20 metropolitan cities of Asia-Pacific
Source: Sci Rep. 2021 Oct 13;11:20339. doi: 10.1038/s41598-021-99546-9 (PMC8514535; doi:10.1038/s41598-021-99546-9)
Supplement: Supplementary file 1 — Supplementary Information 1. [file 41598_2021_99546_MOESM1_ESM.zip › Data files/Asia SO2/Asia_SO2_2020_mean_monthly.csv]

Group.1	Date	Bangkok	Beijing	Busan	Calcutta	Colombo	Delhi	Dhaka	PRD	HoChiMinh	Tokyo	Karachi	Khatmandu	Manila	Mumbai	Seoul	Shanghai	Singapore	Taipei	Tehran	Wuhan	month
01	2020-01-16	472.009166666667	238.674	340.142285714286	430.733388888889	537.962068965517	330.942434782609	495.532416666667	438.739266666667	653.571086956522	302.380058823529	359.404655172414	335.3237	583.585090909091	351.196	264.49815	515.333333333333	637.397545454545	494.019647058824	325.216931034483	395.544857142857	01
02	2020-02-15	504.967041666667	340.41685	321.758125	452.007294117647	470.144909090909	319.892708333333	483.069318181818	469.135090909091	613.9218	365.355909090909	399.831296296296	453.307176470588	568.23115	380.16132	358.24296	406.96	600.405761904762	482.7719375	379.404576923077	387.2675625	02
03	2020-03-16	512.4198	361.108428571429	379.72808	481.285851851852	487.9612	398.992413793103	492.7126	637.82428	679.861157894737	366.71145	441.534384615385	580.7652	564.508285714286	402.220965517241	362.398533333333	412.8825	531.289857142857	504.473181818182	495.289785714286	374.383235294118	03
04	2020-04-15	496.951172413793	408.3746	389.951	517.711615384615	632.89828	445.051633333333	680.025793103448	489.024142857143	764.468388888889	427.635916666667	483.9007	618.9181	628.441107142857	437.6917	414.825655172414	383.60872	562.21308	596.1815	585.9724	396.988052631579	04
05	2020-05-07	468.881083333333	446.681428571429	418.9765	619.560083333333	751.8935	422.994461538462	787.844833333333	621.66425	692.762166666667	429.1704	560.758	736.352428571429	611.195545454545	446.996083333333	472.827090909091	485.517166666667	548.399444444444	575.619428571429	558.725333333333	422.5284	05
