# Supplementary material for: Environmental spatial heterogeneity of the impacts of COVID-19 on the top-20 metropolitan cities of Asia-Pacific
Source: Sci Rep. 2021 Oct 13;11:20339. doi: 10.1038/s41598-021-99546-9 (PMC8514535; doi:10.1038/s41598-021-99546-9)
Supplement: Supplementary file 1 — Supplementary Information 1. [file 41598_2021_99546_MOESM1_ESM.zip › Data files/Asia AOD55/AOD55AsiaMajorCities2019.csv]

system:time_start	Bangkok	Beijing	Busan	Calcutta	Colombo	Delhi	Dhaka	PRD	HoChiMinh	Tokyo	Karachi	Khatmandu	Manila	Mumbai	Seoul	Shanghai	Singapore	Taipei	Tehran	Wuhan
Jan 1, 2019	0.077	0.299	0.123	0.679	0.449	0.608	0.314	0.339		0.085	0.306	0.228	0.273	0.331	0.263	0.409	0.143		0.103	0.525
Jan 2, 2019	0.067	0.493	0.097	0.476	0.393	1.166	0.365			0.056	0.254	0.17	0.196	0.389	0.09		0.212		0.137
Jan 3, 2019	0.388	1.678	0.038	0.991		0.842	0.403	0.409		0.043	0.355	0.193	0.369	0.426	0.084					0.46
Jan 4, 2019		0.191	0.179	0.924	0.132	0.516	0.933	0.228	0.315	0.074	0.54	0.262	0.212	0.381	0.236		0.19	0.293	0.103
Jan 5, 2019		0.289	0.243	0.608	0.158	0.822	0.368	0.45	0.056	0.074	0.897	0.37	0.142	0.503	0.2		0.29		0.092
Jan 6, 2019	0.751	0.896	0.195	0.284	0.187	1.182	0.252	0.306	0.169	0.029	0.387	0.206	0.228	0.298	0.102		0.338		0.274	1.807
Jan 7, 2019	0.87	0.349	0.328	0.269	0.236	1.097	0.257		0.078	0.091	0.337	0.429	0.176	0.391	0.268		0.292	0.345	0.117
Jan 8, 2019	0.621	0.082	0.202	0.904	0.273	0.529	0.489	0.255	0.398	0.145	0.573	0.176	0.102	0.29	0.137				0.098
Jan 9, 2019		0.463	0.126	1.299	0.227	0.372	0.793	0.349	0.254	0.072	0.604	0.343	0.155	0.38	0.218		0.36		0.105
Jan 10, 2019	0.773	0.424	0.103	1.117	0.456	0.387	0.912	0.398	0.206	0.34	0.446	0.697	0.124	0.477	0.179			0.319	0.078
Jan 11, 2019	0.854	0.891	0.268	0.865	0.304	0.924	0.614	0.402	0.313	0.091		0.657	0.167	0.584	0.323		0.359		0.079
Jan 12, 2019	0.59	1.109		0.968		0.993	0.682	0.652			0.883	0.488	0.206	0.427	0.683		0.253		0.092	0.655
Jan 13, 2019	0.433	0.174	0.354	0.751		1.811	0.397	0.427	0.306	0.166	0.594	0.363		0.358	0.303		0.395		0.053	0.726
Jan 14, 2019	0.594	0.62	0.182	2.86	0.375	0.172	0.727	0.507	0.282	0.088	0.297	0.24	0.11	0.563	0.376		0.363	0.324	0.106
Jan 15, 2019		0.07	0.411	1.221	0.32	0.264	0.988	0.359			0.317	0.265	0.112	0.485	0.389				0.104
Jan 16, 2019	0.711	0.133	0.109	0.378	0.333	0.554	0.508	0.433	0.369	0.165	0.264	0.364	0.187	0.614	0.076	0.259			0.09	0.512
Jan 17, 2019	0.51	0.089	0.138	0.711	0.256	0.798	0.601	0.29	0.147	0.102	0.435	0.293	0.249	0.488	0.168	0.762			0.261	0.757
Jan 18, 2019	0.709	0.331	0.103	0.893	0.422	0.606	0.899	0.397	0.197	0.064	0.437	0.305	0.127	0.537	0.15	0.343		0.244	0.149	0.552
Jan 19, 2019	0.639	0.319	0.176	1.086		0.453	1.112	0.504	0.214	0.065	0.477	0.402	0.192	0.54	0.318			0.249	0.231
Jan 20, 2019	0.432	0.091	0.31	0.983		0.534	0.802	0.505	0.548	0.173	0.496	0.424		0.548	0.106		0.406		0.132	1.067
Jan 21, 2019	0.638	0.09	0.092	0.993		0.664	0.606	0.568	0.24	0.059	0.81	0.326		0.56	0.15	0.272			0.103	0.609
Jan 22, 2019	0.321	0.156	0.088	0.908	0.355	2.458	0.45	0.444	0.223	0.072	0.104	0.393	0.145	0.368	0.197	0.853			0.113	0.497
Jan 23, 2019	0.226	0.174	0.288	0.546	0.297	1.063	0.456	0.357	0.299	0.114	0.151		0.353	0.391	0.3	0.448	0.357	0.427	0.105	0.337
Jan 24, 2019	0.241	0.518	0.186	0.726	0.411	0.771	0.67	0.421	0.239	0.091	0.294	0.179	0.202	0.209	0.112	0.6		0.391	0.133	0.355
Jan 25, 2019	0.395	0.107		0.615	0.541	0.666	0.645	0.356	0.348	0.296	0.593	0.297	0.222	0.308	0.148	0.355		0.38	0.121
Jan 26, 2019	0.246	0.275	0.14	0.789		0.324	0.628	0.482		0.112	0.355		0.266	0.598	0.09	0.391			0.195	1.36
Jan 27, 2019	0.471	0.286	0.087	0.819	0.27	0.637	0.781	0.505	0.351	0.045	0.403	0.433		0.676	0.089	0.199			0.144	0.827
Jan 28, 2019	0.478	0.186	0.475		0.361	0.326	0.401	0.452	0.209	0.111	0.282	0.319	0.144	0.485	0.212			0.25	0.319
Jan 29, 2019	0.432	0.385	0.192	0.851	0.358	0.259	0.714	0.291	0.437	0.16	0.34	0.331	0.255	0.333	0.087		0.308	0.188	0.086
Jan 30, 2019	0.861		0.17	0.516	0.267	0.371	0.57	0.252	0.162	0.2	0.333	0.158	0.237	0.394	0.322			0.311	0.07
Jan 31, 2019	1.075	0.21		0.7	0.272	0.395	0.437	0.285	0.447		0.259	0.293		0.346			0.318	0.26	0.092
Feb 1, 2019	0.463	0.211	0.159	0.613	0.422	1.289	0.256	0.451	0.261	0.095	0.387		0.331	0.473	0.096	0.727	0.24		0.088	0.645
Feb 2, 2019	0.546	0.984	0.173	0.562	0.521	1.412	0.419	0.348	0.663	0.083	0.251	0.218	0.181	0.496	0.239		0.336	0.318	0.15
Feb 3, 2019	0.461	0.4	0.51	0.581	0.274	0.848	0.475	0.317	0.607	0.121	0.214	0.141		0.944			0.311	0.258	0.172
Feb 4, 2019	0.571	0.562	0.199	0.659		0.493	0.483	0.339	0.521	0.079	0.178	0.153	0.184	0.409	0.174	0.405	0.348		0.114
Feb 5, 2019	0.584	1.108	0.175	0.737	0.12	1.637	0.517	0.448			0.209	0.381	0.207	0.647	0.226		0.351		0.08
Feb 6, 2019	0.689	1.92	0.158	0.897		1.493	0.667	0.386	0.25		0.256	0.343	0.208	0.467	0.207	0.445	0.217	0.249	0.089
Feb 7, 2019	0.542	0.124	0.378	1.005	0.422		0.8	0.358	0.193	0.163	1.073		0.155	0.299	0.175		0.327	0.15	0.116
Feb 8, 2019	0.446	0.562	0.242	0.85	0.389	0.414	0.915	0.358	0.312		0.3		0.093	0.483	0.259		0.289		0.146
Feb 9, 2019	0.67		0.215	1.784	0.308	0.238	0.791	0.448	0.487		0.14	0.188	0.131	0.148	0.159		0.35		0.239
Feb 10, 2019	0.604			0.276	0.195	0.39	0.335	0.068	0.122	0.32	0.189	0.15	0.294	0.322			0.281		0.165
Feb 11, 2019	0.869	0.336	0.143	0.302		0.416	0.278	0.413	0.129		0.174	0.278	0.088	0.311	0.108
Feb 12, 2019	0.659		0.287	0.456	0.22	0.751	0.354	0.387	0.182	0.074	0.237	0.274	0.235	0.744	0.468		0.16	0.29	0.114
Feb 13, 2019	0.682	0.294	0.306	0.545	0.313		0.408	0.45		0.307	0.364	0.257		0.639	0.427		0.316		0.079
Feb 14, 2019	0.772			0.671	0.343	1.414	0.464	0.402	0.139		0.462		0.129	0.34	0.174		0.293		0.081
Feb 15, 2019	0.664	0.141	0.468	0.841	0.448		0.719	0.388	0.108		0.074	0.373	0.091	0.357	0.413		0.329	0.358	0.179
Feb 16, 2019	0.647	0.074	0.319		0.268	0.979		0.25	0.15	0.2	0.143	0.437	0.163	0.187	0.388		0.384		0.122
Feb 17, 2019	0.618	0.081	0.081	0.837	0.336	0.605	1.31		0.283	0.173	0.231	0.26	0.14	0.33	0.096	0.386	0.283		0.156
Feb 18, 2019	0.418			0.677	0.419	0.469	0.819		0.313	0.111	0.161	0.203	0.116	0.329	0.327				0.111
Feb 19, 2019	0.248	1.067		0.581	0.449	0.818	0.752	0.53	0.372		0.333	0.444	0.108	0.372	0.377		0.277	0.441	0.144
Feb 20, 2019	0.314	0.343	0.191	0.875			1.028	0.307	0.415	0.203	0.427	0.194	0.135	0.484	0.464		0.465	0.441	0.111
Feb 21, 2019	0.488	0.381	0.47	0.648	0.252	0.463	0.581	0.57	0.511	0.156	0.168	0.185	0.172	0.73	0.494		0.278		0.105
Feb 22, 2019	0.31		0.381	0.904	0.254	0.375	0.846	0.656		0.173	0.101	0.198	0.133	0.53	0.378		0.274		0.18
Feb 23, 2019	0.409	0.848	0.313	0.651	0.353	0.077	0.972		0.36	0.171	0.255	0.099	0.224	0.343	0.231		0.336		0.143
Feb 24, 2019	0.461	0.694	0.178	0.476	0.379	0.265	0.463	0.166	0.383	0.246	0.178		0.136	0.313	0.272	0.418	0.239		0.192	0.971
Feb 25, 2019	0.696	1.303	0.276	0.66	0.404	0.648	0.486		0.273	0.234	0.303	0.157	0.391	0.231	0.454	0.377	0.276		0.169
Feb 26, 2019	0.582		0.392		0.303	0.356	0.427	1.076	0.354		0.542	0.195	0.251	0.374	0.154	0.343	0.172		0.166
Feb 27, 2019	0.807	0.803		0.657		0.882	0.463	0.658	0.23		0.219		0.138	0.38	0.491				0.259
Feb 28, 2019	0.625	0.814	0.435	0.88	0.312	0.37	0.566	0.454	0.26		0.26	0.327	0.31	0.331	0.934		0.264		0.153
Mar 1, 2019	0.381	1.885	0.486	0.436		0.332	0.365	0.677		0.391		0.113	0.141	0.342	0.45		0.418		0.214
Mar 2, 2019	0.597	1.425		0.415	0.477		0.213	0.608	0.435	0.236		0.471	0.166	0.356	0.359		0.358	0.44	0.058
Mar 3, 2019	0.728	1.993		0.864		0.771	0.412	0.474	0.346		0.512	0.334	0.144	0.306	0.33		0.321		0.061	0.566
Mar 4, 2019	0.43	0.665	0.256			0.964	1.292	0.564	0.485		0.326	0.162	0.202	0.45	0.607	0.993	0.321	0.426	0.08	0.412
Mar 5, 2019	0.296	0.138		2.35	0.371	0.357	1.846		0.083	0.2	0.225	0.392	0.152	0.406	1.139				0.096
Mar 6, 2019	0.191	0.088		1.28	0.338	0.341	1.152		0.188		0.109	0.113	0.201	0.323	0.87		0.531		0.159	1.397
Mar 7, 2019	0.191	0.125	0.442	1.043		0.231	1.289		0.269		0.338	0.19	0.227	0.347	0.379	0.309	0.24		0.127	0.609
Mar 8, 2019	0.21	0.601	0.381	0.568		0.51	0.497		0.453	0.111	0.28	0.372	0.26	0.499	0.11	0.182	0.491		0.242
Mar 9, 2019	0.321		0.417	0.428		0.435	0.547		0.367	0.179	0.386	0.227	0.177	0.463	0.332		0.294		0.216	0.96
Mar 10, 2019	0.193	1.853		0.304	0.385	0.236	0.745		0.365		0.269	0.186	0.15	0.375			0.416		0.123	0.84
Mar 11, 2019	0.38	0.082	0.324	0.015	0.301	0.566	0.91	0.567	0.409	0.21	0.183	0.132	0.36	0.313		1.047	0.31		0.205	0.637
Mar 12, 2019	0.23	0.042	0.291	0.738		0.24	0.667	0.557		0.152	0.415	0.127	0.37	0.463	0.585	0.406	0.253	0.287	0.135	0.286
Mar 13, 2019	0.378	0.076	0.214	1.071			1.01	1.012	0.517	0.156	0.295	0.077	0.37	0.484	0.081	0.38	0.442	0.542	0.171
Mar 14, 2019	0.648	0.133	0.155	1.071	0.442	0.539	0.781			0.152	0.23		0.215	0.401	0.193		0.166		0.115	0.542
Mar 15, 2019	0.583	0.082	0.407			0.327	0.597		0.582	0.233	0.119	0.202	0.343	0.398	0.291	0.804			0.251	0.44
Mar 16, 2019		0.223	0.313		0.675	0.259	0.516	0.847	0.614	0.545	0.224	0.224	0.142	0.409	0.427	0.482	0.215		0.126
Mar 17, 2019	0.87	0.252	0.209	0.997	0.567	0.324	0.819	1.163	0.534	0.265	0.132	0.28	0.192	0.375	0.212	0.543	0.315			0.411
Mar 18, 2019	0.973	1.008		0.437	0.278	0.294	1.026	1.145	0.156	0.098	0.353	0.407	0.159	0.348	0.249		0.199		0.193	0.719
Mar 19, 2019	0.544	0.734	0.348	1.191	0.291	0.309	1.184	1.203	0.358	0.208	0.093	0.375	0.176	0.307	0.944	0.209	0.347	0.451	0.13	0.504
Mar 20, 2019	0.663	1.666		0.78	0.349	0.407	0.769	0.742	0.425	0.171	0.251	0.332	0.106	0.367		0.836	0.432	1.015	0.196	0.626
Mar 21, 2019	0.415	0.076		0.533	0.417	0.373	0.505	0.549	0.605	0.127	0.319	0.271	0.192	0.343	0.442		0.7	0.606	0.208
Mar 22, 2019	0.415	0.113	0.344	0.827	0.254	0.193	0.767	0.434	0.013	0.268	0.501	0.222	0.246	0.343	0.141	0.464	0.377		0.126
Mar 23, 2019	0.44	0.119	0.166	0.429	0.456	0.201	0.516		0.338		0.361	0.304	0.142	0.379	0.176	0.337	0.268		0.208
Mar 24, 2019	0.658	0.209	0.092	0.264		0.404	0.351		0.429	0.076	0.606	0.574	0.101	0.426	0.102	0.758	0.588		0.256
Mar 25, 2019		0.115		0.431	0.369	0.41	0.43		0.066	0.285	0.319	1.04	0.225	0.66	1.307		0.57			0.571
Mar 26, 2019	0.532	0.455	0.381	0.714	0.341	0.287	0.546	0.898	0.294		0.236		0.094	0.356	0.236	0.599	0.257	0.393	0.376	0.571
Mar 27, 2019	0.457	0.283	0.482	0.811	0.363	0.279	0.935	0.97	0.181	0.368	0.345	0.257	0.226	0.417	0.974	0.858	0.267	0.898	0.133	1.328
Mar 28, 2019	0.373		0.674	0.102	0.408	0.357	0.605	0.75	0.356	0.413	0.221	0.307	0.207	0.391	0.786	1.937	0.415	0.542	0.2
Mar 29, 2019	0.398	0.482	0.683	0.654	0.333	0.421	0.844	0.428	0.536		0.178		0.206	0.414	0.209	0.846			0.222	1.069
Mar 30, 2019	0.361	0.296	0.622	1.093	0.44	0.365	1.031	0.821	0.443		0.187		0.307	0.488	0.281	1.177			0.207
Mar 31, 2019	0.44	0.157	0.231	0.714		0.248	1.301	0.525		0.287	0.268	0.42	0.223	0.462	0.254	0.4		0.288		0.473
Apr 1, 2019	0.538	0.214	0.155	0.655	0.356	0.114	0.431		0.232	0.111	0.23	0.222	0.333	0.223	0.13	0.332	0.412		0.428	0.439
Apr 2, 2019	0.776	0.188	0.125	1.008	0.251	0.34	0.368	0.647	0.228	0.128	0.176	0.171	0.108	0.264	0.157		0.41		0.123
Apr 3, 2019	0.574	0.641	0.175	0.496	0.247	0.21	0.667	1.253	0.2	0.178	0.245	0.456	0.201	0.392	0.104		0.305		0.117	0.813
Apr 4, 2019	0.259	0.485	0.198	0.204	0.332	0.307	1.613			0.071	0.125		0.189	0.455	0.2		0.228	1.068	0.243
Apr 5, 2019	0.59	0.483	0.473		0.425	0.444	1.155	0.449	0.417	0.133	0.532		0.148	0.487	0.187	0.878	0.237		0.17	0.764
Apr 6, 2019	0.359	0.32	0.284	0.655	0.319	0.578	0.471	0.917	0.67	0.195	0.379		0.236	0.425	0.566	0.369	0.304	0.367	0.24	0.523
Apr 7, 2019	0.605	0.35		0.748	0.32	0.905	0.423	0.999	0.489	0.606	0.427		0.281	0.357	0.23	0.587	0.202	0.97	0.19	0.46
Apr 8, 2019	0.302	0.653	0.376		0.401	0.552	0.928	1.415	0.53	0.4	0.283	0.386	0.199	0.33	0.1	0.447	0.137	0.668	0.149	0.414
Apr 9, 2019	0.322		0.558	0.388		0.473	0.404	0.693	0.229	0.126	0.376	0.428	0.125	0.315		1.242		1.007	0.169
Apr 10, 2019	0.526	0.238		0.22	0.327	0.388	0.74	0.796	0.351		0.388		0.094	0.461			0.415	0.639	0.11
Apr 11, 2019	0.381	1.102		0.354		0.459	0.819	0.566	0.91	0.1	0.385	0.462		0.387	0.319				0.166
Apr 12, 2019	0.589	0.597	0.365	0.715	0.629	0.374	1.194		0.313		0.354		0.404	0.431	0.292	1	0.345		0.267	0.371
Apr 13, 2019	0.291		0.524	0.605	0.394	0.3	0.937		0.361	0.073	0.301		0.193	0.483	0.273	0.529	0.27		0.133	0.949
Apr 14, 2019	0.588	0.123		0.725	0.373	0.385	0.428		0.387	0.355	0.312		0.226	0.566	0.403				0.096
Apr 15, 2019	0.436	0.346	0.158	0.82	0.325	0.255	0.911	1.141	0.143	0.201	0.339			0.614	0.105	0.184	0.209		0.12	0.708
Apr 16, 2019	0.34	0.759	0.166	1.263			0.164	0.668	0.657	0.094	0.247	0.418	0.319	0.544	0.185	0.357			0.284	0.384
Apr 17, 2019	0.373	1.182	0.204	1.019	0.452	0.263	0.912	0.533	0.361		0.176	0.33	0.306	0.232	0.092	0.604	0.225	0.157	0.216	0.276
Apr 18, 2019	0.558	0.26	0.183	0.755	0.215	0.323	0.828		1.012	0.115	0.225	0.22	0.411	0.323	0.483	0.237	0.302	0.451	0.21	0.526
Apr 19, 2019	0.606	0.641			0.278	0.306	0.83		0.207	0.46	0.248	0.36	0.27	0.266	0.306	0.62	0.457		0.184	0.753
Apr 20, 2019	0.191		0.288	0.429	0.269	0.232	0.666		0.865	0.17	0.21	0.371	0.087	0.279	0.4				0.244	0.892
Apr 21, 2019	0.518	0.575	0.015	0.551	0.386	0.363	0.718	1.135	0.444	0.456	0.287		0.074	0.286	0.515		0.364		0.122
Apr 22, 2019	0.53	1.236	0.294	0.949	0.377	0.21	0.419	0.963	0.152	0.391	0.255		0.215	0.31	0.229			0.445	0.295
Apr 23, 2019	0.389	1.81		0.397		0.443	0.588	0.349	0.363	0.421	0.29		0.111	0.309				0.774	0.147
Apr 24, 2019	0.298				0.399	0.584			0.29				0.191	0.435	0.51				0.106
Apr 25, 2019	0.628	0.204		0.69		0.668	0.784	0.434			0.505		0.048	0.579					0.145
Apr 26, 2019	0.854	0.334				0.379			0.147										0.157
Apr 27, 2019	0.67			0.748		0.207	1.679				0.325		0.154	0.937	0.195				0.169
Apr 28, 2019	1.12					0.292		0.015		0.307				0.382					0.312
Apr 29, 2019	0.332					0.233					0.411		0.361	0.74			0.305	0.628	0.168
Apr 30, 2019		0.151		0.527		0.381	0.454	1.088	0.436		0.783	0.625	0.097	0.464	0.508		0.241		0.22	0.465
May 1, 2019	0.154	0.228				0.458			0.382			0.287	0.374	0.703	0.674	1.989			0.117
May 2, 2019	0.11	0.238				0.614	0.451			0.53	0.572	0.401	0.358	0.432	0.074				0.242
May 3, 2019	0.27		0.179			0.438			0.554					0.435	0.191		0.246		0.345
May 4, 2019	0.253	0.733				0.302				0.402	0.319		0.369	0.315
May 5, 2019	0.465	0.216				0.165			0.336	0.334		0.223		0.28	0.381		0.449		0.247
May 6, 2019	0.56	0.111			0.432	0.262	1.316				0.415		0.434	0.429	0.044		0.167		0.134
May 7, 2019		0.151		0.496	0.284		0.635		0.455	0.275		0.554		0.357	0.136		0.23
May 8, 2019	0.75				0.546	0.454						0.721		0.39	0.301				0.19
May 9, 2019		0.42		0.731		0.415	0.788			0.39	0.729	0.948	0.227	0.34	0.418		0.363		0.258	0.482
May 10, 2019	0.564		0.365			0.689						0.927	0.27	0.291	0.261	0.892			0.207
May 11, 2019	0.601	1.144		0.736		0.472	0.134	0.503		0.459	1.022		0.378	0.324	0.293				0.109	0.371
May 12, 2019	0.782		0.295		0.46	1.064			0.157			0.296			0.806		0.279		0.076
May 13, 2019		0.128		1.793	0.464	0.816	1.204				0.433		0.23	0.432					0.11
May 14, 2019			0.354			0.606		0.325	0.446			0.99		0.155	0.532		0.418		0.117
May 15, 2019	0.575				0.438						0.389	0.576	0.343	0.311			0.061		0.124
May 16, 2019		0.611		0.434	0.469	0.529	0.795	0.382	0.553	0.198	0.367	1.403	0.112	0.279	0.424				0.053
May 17, 2019	0.511	1.742	0.307			0.685						0.161		0.501					0.11
May 18, 2019	0.32			1.32		0.542	1.266	0.41	0.534	0.395	0.471	0.39	0.38	0.451	0.268				0.063
May 19, 2019	0.251	0.645			0.068	0.468			0.417			0.152	0.442	0.298	0.288				0.116
May 20, 2019	0.362	0.133		1.058	0.4	0.386	1.056				0.364		0.314	0.349	0.157					0.399
May 21, 2019	0.365	0.087	0.111		0.449	0.516			0.304					0.407	0.081		0.321		0.111
May 22, 2019		0.204				0.652	1.268				0.338		0.362	0.439	0.176				0.256
May 23, 2019		0.194			0.31		0.91	0.252	0.385	0.092		0.919	0.354	0.346	0.304		0.334		0.249	0.191
May 24, 2019	0.237	0.413	0.34			0.57								0.381	0.299	0.213	0.26	0.441	0.189
May 25, 2019		0.702				0.088		0.357		0.174	0.458	0.353	0.377	0.422			0.301		0.269
May 26, 2019	0.698		0.343			0.214			0.375			0.432		0.449	0.267		0.227		0.208
May 27, 2019	0.436	0.177		0.789		0.263	0.704			0.332	0.624		0.249	0.621					0.159	0.58
May 28, 2019	0.466	0.117			0.438	0.171						0.369			0.118		0.291		0.144
May 29, 2019	0.512	0.186		0.83		0.276	1.081				0.333			0.505	0.206				0.153
May 30, 2019			0.251			0.404			0.291	0.131				0.405	0.219			0.271	0.035
