# Supplementary material for: Environmental spatial heterogeneity of the impacts of COVID-19 on the top-20 metropolitan cities of Asia-Pacific
Source: Sci Rep. 2021 Oct 13;11:20339. doi: 10.1038/s41598-021-99546-9 (PMC8514535; doi:10.1038/s41598-021-99546-9)
Supplement: Supplementary file 1 — Supplementary Information 1. [file 41598_2021_99546_MOESM1_ESM.zip › Data files/Asia AOD55/AOD55AsiaMajorCities2020.csv]

system:time_start	Bangkok	Beijing	Busan	Calcutta	Colombo	Delhi	Dhaka	PRD	HoChiMinh	Tokyo	Karachi	Khatmandu	Manila	Mumbai	Seoul	Shanghai	Singapore	Taipei	Tehran	Wuhan
Jan 1, 2020	0.334	0.25				1.124	0.711	0.475					0.223	0.423			0.279		0.182
Jan 2, 2020		0.436		0.394	0.243			0.218	0.08	0.131		0.409	0.122	0.471			0.528	0.226	0.08
Jan 3, 2020	0.299	0.283	0.21		0.316	0.44			0.158				0.156	0.772	0.319		0.326	0.218	0.147
Jan 4, 2020		0.191			0.262	1.411	0.486	0.697		0.186	0.338		0.178	0.978	0.269		0.464	0.17
Jan 5, 2020	0.134		0.145		0.255	0.73			0.398			0.319	0.289	0.476	0.096		0.178	0.286	0.148
Jan 6, 2020	0.226			0.578			0.786	0.33		0.078	0.422		0.138	0.637				0.441
Jan 7, 2020	0.244				0.237	0.412			0.387			0.344					0.436		0.07
Jan 8, 2020	0.571	0.166		0.74	0.293			0.18			0.123		0.201	0.444				0.393	0.092	0.42
Jan 9, 2020	0.317	0.413	0.144		0.387			0.445	0.199	0.09				0.345	0.257		0.404	0.164
Jan 10, 2020	0.713	0.218			0.327	0.51					0.126	0.395	0.214	0.555	0.36			0.243	0.221
Jan 11, 2020				1.13	0.225	0.322		0.367			0.33	0.32	0.127	0.592	0.3			0.439
Jan 12, 2020	0.641	0.339	0.201		0.328	0.393						0.232	0.275	0.755	0.305	1.391	0.342		0.049
Jan 13, 2020	0.681	0.159		0.554		0.913	1.189	0.359	0.13	0.165	0.128	0.194		0.994	0.109					0.577
Jan 14, 2020	0.779	0.187			0.266	2.957			0.358			0.208	0.322	0.466	0.295				0.157
Jan 15, 2020	0.747	0.324		0.874	0.424	0.712	0.819	0.4		0.316	0.16			0.573	0.191			0.357	0.152
Jan 16, 2020	0.634	0.417			0.321	0.895			0.439	0.168				0.246	0.093				0.122
Jan 17, 2020	0.912	0.742			0.442	0.467	0.405	0.361			0.058		0.219	0.245	0.249		0.308		0.151
Jan 18, 2020				0.36	0.387		0.428	0.35	1.049			0.435		0.276	0.161		0.29			1.066
Jan 19, 2020	0.987	0.344			0.343	0.774			0.521			0.337	0.322	0.439	0.576		0.297
Jan 20, 2020		0.139		2.841	0.203		1.5	0.364	0.114	0.086	0.268	0.16	0.336	0.474	0.256					0.693
Jan 21, 2020	0.759	0.563	0.089			1.448			0.381				0.356	0.409	0.057	0.918		0.378	0.321
Jan 22, 2020	0.666	0.695		0.844		0.963	0.477	0.444			0.657		0.185	0.68
Jan 23, 2020	0.676	0.509			0.492	0.141			0.591			0.194			0.118		0.295		0.209
Jan 24, 2020	0.551	0.703			0.273	0.146	1.306	0.252		0.278	0.18			0.386	0.36			0.393	0.119
Jan 25, 2020		0.985			0.319	0.823			0.069	0.373		0.379		0.316	0.434		0.189
Jan 26, 2020	0.328	1.141			0.282	0.795					0.301			0.492	0.178		0.192		0.131
Jan 27, 2020		2.734		1.095	0.426	0.581	1.865	0.425	0.297		0.368	0.408	0.121	0.564			0.367
Jan 28, 2020	0.097	2.568	0.334		0.445	1.441			0.223			0.258	0.265	0.254	0.322		0.321		0.127
Jan 29, 2020	0.418	0.435				0.651		0.476	0.294	0.202	0.103	0.222	0.316	0.339						0.937
Jan 30, 2020	0.409	0.391	0.183		0.421	0.47			0.545			0.391	0.226	0.219	0.098		0.155		0.128
Jan 31, 2020	0.519	0.854		1.866	0.355	0.415		0.256		0.114	0.183			0.446	0.206			0.453	0.061	0.444
Feb 1, 2020	0.496	0.369	0.191		0.443	0.66			0.436	0.074		0.466		0.36	0.34		0.185		0.061
Feb 2, 2020	0.919				0.389	0.471	0.897				0.2			0.338				0.297	0.123
Feb 3, 2020		0.364		0.467			0.465	0.537	0.242	0.147		0.406		0.431	0.126		0.393		0.115	0.792
Feb 4, 2020	0.898	0.156	0.096		0.379	0.759						0.388		0.717	0.121	0.478	0.327		0.1
Feb 5, 2020		0.412		1.17		0.378	1.148		0.246	0.09	0.281	0.361	0.184	0.61	0.09		0.302			0.795
Feb 6, 2020	0.39		0.122		0.456	0.549			0.562			0.43		0.309	0.102		0.215	0.358	0.051
Feb 7, 2020	0.604	3.273		1.452		0.928	0.937	0.597		0.174	0.176		0.397	0.44					0.103
Feb 8, 2020	0.877	0.379	0.222		0.381	0.8			0.43			0.426			0.288				0.102
Feb 9, 2020	0.714	0.42		0.93	0.409	0.662	0.803			0.054	0.115			0.588	0.139				0.117	0.36
Feb 10, 2020		0.684	0.521		0.435	0.8		0.391	0.193	0.13		0.246		0.398	0.319		0.338	0.322
Feb 11, 2020	0.587	0.968			0.329	0.701					0.183		0.169	0.848	0.096		0.38		0.178
Feb 12, 2020		1.71		0.61	0.42	0.53	0.738	0.357	0.058	0.185	0.484	0.348	0.11					0.199
Feb 13, 2020	0.176	2.657	0.068		0.446	0.168			0.092			0.334		0.591	0.199			0.285	0.094
Feb 14, 2020	0.213			0.701		0.178	1.298	0.352	0.382	0.363	0.263	0.253	0.133	0.77	0.399			0.348
Feb 15, 2020	0.045	0.428	0.232		0.406	0.197			0.383				0.125	0.498	0.315		0.206		0.156
Feb 16, 2020	0.104	0.185		0.86	0.377	0.36	2.339	0.572			0.109		0.098	0.632						0.336
Feb 17, 2020	0.27	0.162	0.268		0.272	0.401			0.6	0.157				0.394	0.453		0.352		0.159
Feb 18, 2020	0.935	0.148			0.338	0.313	1.252	0.286					0.214	0.482	0.332			0.432	0.16
Feb 19, 2020		0.848		1.023	0.387		1.119	0.691	0.091	0.152			0.084	0.417			0.395	0.249
Feb 20, 2020	0.541		0.279		0.425	0.683							0.181	0.539	0.647	0.175	0.318	0.625	0.394
Feb 21, 2020		2.053		0.752	0.471		0.711	0.438	0.051	0.193	0.275		0.122	0.523			0.572	0.399
Feb 22, 2020	0.617	0.1	0.4		0.435	2.002			0.077			0.42	0.095	0.523	0.45	0.781	0.263	0.453	0.192
Feb 23, 2020	0.706	0.414		1.034		1.245	0.563	0.408		0.102	0.347		0.147	0.557	0.055			0.425	0.202	0.807
Feb 24, 2020	0.514		0.165		0.305	0.539			0.459			0.396			0.11		0.308		0.101
Feb 25, 2020	0.94				0.267	1.37		0.3		0.256	0.246		0.213	0.314				0.337		1.013
Feb 26, 2020	0.878	0.806			0.411	1.348		0.322	0.366					0.232			0.295	0.129
Feb 27, 2020	1.295				0.436	1.177					0.148		0.407	0.269	0.05		0.314		0.124
Feb 28, 2020		1.347		1.273	0.407	0.537	0.523	0.432	0.202	0.089	0.584	0.196	0.199	0.335
Feb 29, 2020	0.812					1.103			0.293			0.173	0.102	0.49	0.259		0.243	0.441	0.186
Mar 1, 2020	0.982	0.217		1.141		0.418	0.447	0.544		0.221	0.442	0.221	0.332	0.661					0.175
Mar 2, 2020	1.004	0.435	0.194		0.562	0.753						0.18	0.119	0.273	0.243		0.238		0.154
Mar 3, 2020	0.781	0.063		2.144	0.438	0.533				0.122	0.34		0.209	0.365	0.335
Mar 4, 2020	0.532	0.056	0.459		0.564	0.744			0.332			0.104		0.54	0.371		0.326		0.162
Mar 5, 2020	0.391	0.313			1.316	0.798	0.694				0.434		0.078	0.537	0.024				0.098
Mar 6, 2020		2.037			0.615			0.502	0.864	0.063		0.364	0.287	0.323					0.065
Mar 7, 2020	0.605	0.203			0.416								0.19	0.42	0.465		0.324	0.701	0.358
Mar 8, 2020				0.582	0.327	0.33		0.594	0.898		0.206	0.131	0.179	0.267	0.299		0.325		0.144
Mar 9, 2020	0.306	0.44			0.358	0.203			0.013			0.099	0.187	0.337	0.291		0.284	0.363	0.082
Mar 10, 2020	0.76	0.043		0.547		0.352	0.265	0.475			0.451		0.348	0.385					0.029
Mar 11, 2020	0.41	0.207	0.138		0.287	0.786						0.152			0.033		0.509		0.112
Mar 12, 2020	0.555	0.084		1.207	0.38	0.607	0.842			0.106	0.517		0.112	0.323					0.124
Mar 13, 2020	0.421	0.133	0.391		0.315	0.584		1.551	0.3	0.324				0.16	0.376		0.284		0.117
Mar 14, 2020	0.678	0.032			0.399	0.611					0.348		0.13	0.249	0.144		0.357		0.195
Mar 15, 2020		0.058		0.349	0.442	0.372	0.294	0.597	0.08	0.211	0.422	0.093	0.383	0.292	0.11		0.265	0.243	0.13	0.253
Mar 16, 2020	1.265	0.282	0.119			0.343			0.393			0.163		0.407	0.062	0.181	0.23	0.206	0.117
Mar 17, 2020	1.01	0.157		1.313		0.241	1.016		0.439	0.304	0.296	0.147	0.37	0.594				0.272		0.348
Mar 18, 2020	1.155		0.121			0.403			0.608			0.195	0.366	0.396	0.154		0.254		0.207
Mar 19, 2020	1.114	0.037		0.772	0.379	0.626	0.428			0.241	0.147		0.129	0.208	0.105				0.287	0.444
Mar 20, 2020		0.48	0.103		0.515	0.509			0.101	0.06		0.381		0.222	0.077				0.111
Mar 21, 2020	0.673	0.513			0.3	0.552	0.628				0.669		0.13	0.324	0.647		0.432	0.59	0.226
Mar 22, 2020		0.188		0.492	0.467		0.439	0.395	0.272	0.419		0.378	0.115	0.215			0.359	0.833
Mar 23, 2020	0.335	0.181	0.225			0.379						0.407	0.099	0.376	0.202	0.427			0.248
Mar 24, 2020		1.29		0.674	0.422	0.367	0.792	0.415	0.416	0.116	0.243	0.263	0.132	0.486	0.244		0.225
Mar 25, 2020	0.542	1.795	0.253			0.243			0.542			0.452	0.129	0.761	0.304		0.259	0.91	0.214
Mar 26, 2020	0.242			0.373		0.348	0.891			0.238			0.063	1.089	0.389			0.409		1.369
Mar 27, 2020	0.539	0.048			0.317				0.619			0.223			0.364		0.375		0.302
Mar 28, 2020	0.869	0.09		0.492	0.322	0.112	0.341	0.757			0.195		0.191	0.811	0.592				0.266	0.411
Mar 29, 2020		1.095	0.383	0.272	0.302	0.145	0.126		0.209			0.062		0.387	0.452		0.013
Apr 1, 2020																	0.247
Apr 4, 2020				0.497			0.698
Apr 6, 2020	0.531	1.021			0.361	0.285	0.634				0.286		0.159	0.362	0.137				0.273
Apr 7, 2020		1.265		0.591	0.203		0.373	0.392	0.5	0.355		0.319	0.165	0.314	1.018					0.706
Apr 8, 2020	0.615					0.303						0.416			0.121		0.268
Apr 9, 2020										0.274		0.396			0.263					0.506
Apr 10, 2020		0.997			0.413							0.353	0.337		0.298		0.158	0.414
Apr 11, 2020	0.573	0.2		0.757		0.375	0.497			0.256	0.402		0.111	0.626	0.439
Apr 12, 2020	0.818	0.161							0.298			0.823			0.673		0.169		0.146
Apr 13, 2020														0.656
Apr 14, 2020			0.177		0.282									0.425	0.121
Apr 15, 2020	0.71												0.285				0.303		0.163
Apr 16, 2020		0.562		1.004	0.154	0.355	0.667		0.336				0.401		0.822		0.333		0.193	0.375
Apr 17, 2020	0.436					0.195			0.598				0.486	0.577			0.193		0.352
Apr 18, 2020
Apr 19, 2020		1.019							0.414			0.241					0.2
Apr 20, 2020	0.233	0.175				0.276	0.891	0.753			0.366		0.159	0.386
Apr 22, 2020		0.105											0.174
Apr 23, 2020														0.229
Apr 24, 2020	0.309		0.201												0.217	0.558			0.272
Apr 25, 2020		0.252										0.466		0.228
Apr 26, 2020			0.363			0.429			0.388						0.219
Apr 27, 2020							0.618						0.061
Apr 28, 2020
Apr 29, 2020		0.535						0.32							0.453			0.363	0.203	0.389
Apr 30, 2020	0.702	0.753	0.177		0.458			0.332		0.446					0.185			0.295
May 1, 2020	0.639	0.862				0.379					0.163		0.159	0.628					0.142
May 2, 2020		0.936		0.803	0.356	0.392	0.475	0.335	0.561	0.337	0.672			0.435				0.23		0.38
May 3, 2020					0.243	0.502									0.426	0.947	0.256
May 4, 2020						0.275					0.576								0.053
May 5, 2020						0.374							0.228
May 6, 2020						0.673		0.221			0.207			0.4				0.389
May 7, 2020						0.186
May 8, 2020	0.477						0.331							0.354			0.264
May 9, 2020								0.193									0.235	0.464	0.023
May 10, 2020														0.43	0.176
May 11, 2020		0.127		0.681		0.473	0.809	0.545		0.257	0.558		0.255	0.296					0.2	0.429
May 12, 2020	0.279	0.093	0.264			0.409							0.289	0.294	0.456	0.234	0.296		0.109
May 13, 2020	0.458	0.24		0.563			1.058	0.015		0.441	0.351		0.261	0.424	0.136			0.339	0.037	0.239
