# Supplementary material for: Environmental spatial heterogeneity of the impacts of COVID-19 on the top-20 metropolitan cities of Asia-Pacific
Source: Sci Rep. 2021 Oct 13;11:20339. doi: 10.1038/s41598-021-99546-9 (PMC8514535; doi:10.1038/s41598-021-99546-9)
Supplement: Supplementary file 1 — Supplementary Information 1. [file 41598_2021_99546_MOESM1_ESM.zip › Data files/Asia AOD55/Asia_AOD55_2020_mean_monthly.csv]

Group.1	Date	Bangkok	Beijing	Busan	Calcutta	Colombo	Delhi	Dhaka	PRD	HoChiMinh	Tokyo	Karachi	Khatmandu	Manila	Mumbai	Seoul	Shanghai	Singapore	Taipei	Tehran	Wuhan	month
01	2020-01-16	0.52675	0.622538461538461	0.186571428571429	1.02509090909091	0.33088	0.79736	0.906545454545455	0.376411764705882	0.346277777777778	0.18225	0.249666666666667	0.306176470588235	0.22955	0.491931034482759	0.243869565217391	1.1545	0.315941176470588	0.320076923076923	0.140368421052632	0.6895	01
02	2020-02-15	0.615045454545455	0.851571428571429	0.233090909090909	0.933818181818182	0.392347826086957	0.725346153846154	0.984076923076923	0.437153846153846	0.286833333333333	0.154714285714286	0.262384615384615	0.345928571428571	0.175294117647059	0.484807692307692	0.2445	0.478	0.318	0.353266666666667	0.143052631578947	0.683833333333333	02
03	2020-03-15	0.6895	0.402961538461538	0.2386	0.796769230769231	0.449666666666667	0.45436	0.554076923076923	0.647777777777778	0.405733333333333	0.202083333333333	0.362307692307692	0.223055555555556	0.194454545454545	0.422518518518519	0.273173913043478	0.304	0.297588235294118	0.503	0.170565217391304	0.565	03
04	2020-04-16	0.547444444444444	0.587083333333333	0.2295	0.71225	0.311833333333333	0.316857142857143	0.625428571428571	0.44925	0.422333333333333	0.33275	0.351333333333333	0.430571428571429	0.2338	0.422555555555556	0.382	0.558	0.233875	0.357333333333333	0.228857142857143	0.494	04
05	2020-05-07	0.46325	0.4516	0.264	0.682333333333333	0.2995	0.407	0.66825	0.2618	0.561	0.345	0.421166666666667	NA	0.2384	0.407625	0.2985	0.5905	0.26275	0.3555	0.094	0.349333333333333	05
