# Supplementary material for: Environmental spatial heterogeneity of the impacts of COVID-19 on the top-20 metropolitan cities of Asia-Pacific
Source: Sci Rep. 2021 Oct 13;11:20339. doi: 10.1038/s41598-021-99546-9 (PMC8514535; doi:10.1038/s41598-021-99546-9)
Supplement: Supplementary file 1 — Supplementary Information 1. [file 41598_2021_99546_MOESM1_ESM.zip › Data files/Asia AOD55/SignificanceDifference_Asia_AOD55_2019_Periods.csv]

.y.	group1	group2	p	p.adj	p.format	p.signif	method
AOD55	P1	P2	0.573338767649068	1	0.57	ns	Wilcoxon
AOD55	P1	P3	0.545548378816962	1	0.55	ns	Wilcoxon
AOD55	P1	P4	0.561022681878211	1	0.56	ns	Wilcoxon
AOD55	P1	P5	0.916857622540397	1	0.92	ns	Wilcoxon
AOD55	P2	P3	0.229745016427886	1	0.23	ns	Wilcoxon
AOD55	P2	P4	0.952683409626452	1	0.95	ns	Wilcoxon
AOD55	P2	P5	0.552593477445919	1	0.55	ns	Wilcoxon
AOD55	P3	P4	0.267502845126425	1	0.27	ns	Wilcoxon
AOD55	P3	P5	0.795209953965232	1	0.80	ns	Wilcoxon
AOD55	P4	P5	0.525533657031658	1	0.53	ns	Wilcoxon
