# Supplementary material for: Environmental spatial heterogeneity of the impacts of COVID-19 on the top-20 metropolitan cities of Asia-Pacific
Source: Sci Rep. 2021 Oct 13;11:20339. doi: 10.1038/s41598-021-99546-9 (PMC8514535; doi:10.1038/s41598-021-99546-9)
Supplement: Supplementary file 1 — Supplementary Information 1. [file 41598_2021_99546_MOESM1_ESM.zip › Data files/Asia AOD55/Asia_AOD55_2019_mean_monthly.csv]

Group.1	Date	Bangkok	Beijing	Busan	Calcutta	Colombo	Delhi	Dhaka	PRD	HoChiMinh	Tokyo	Karachi	Khatmandu	Manila	Mumbai	Seoul	Shanghai	Singapore	Taipei	Tehran	Wuhan	month
01	2019-01-16	0.533444444444444	0.379266666666667	0.192964285714286	0.857666666666667	0.318875	0.727870967741935	0.605612903225806	0.400793103448276	0.27228	0.113678571428571	0.427433333333333	0.331172413793103	0.198115384615385	0.441225806451613	0.212533333333333	0.444636363636364	0.3056	0.306230769230769	0.1295	0.7364	01
02	2019-02-14	0.565892857142857	0.621428571428571	0.280391304347826	0.716346153846154	0.33495652173913	0.712583333333333	0.614592592592593	0.426166666666667	0.31512	0.171117647058824	0.279607142857143	0.247954545454545	0.182461538461538	0.429035714285714	0.314807692307692	0.443	0.29584	0.313125	0.141592592592593	0.808	02
03	2019-03-16	0.45848275862069	0.530206896551724	0.359909090909091	0.734285714285714	0.39275	0.378620689655172	0.789290322580645	0.7467	0.364703703703704	0.233227272727273	0.285551724137931	0.300407407407407	0.207161290322581	0.400354838709677	0.445214285714286	0.67835	0.365807692307692	0.535272727272727	0.172642857142857	0.682157894736842	03
04	2019-04-15	0.50148275862069	0.560521739130435	0.267117647058824	0.648739130434783	0.35375	0.378206896551724	0.751192307692308	0.781166666666667	0.41576	0.242428571428571	0.326444444444444	0.37075	0.206961538461538	0.423310344827586	0.282130434782609	0.568153846153846	0.298222222222222	0.652181818181818	0.19	0.582466666666667	04
05	2019-05-15	0.440095238095238	0.408571428571429	0.282777777777778	0.909666666666667	0.3965	0.463666666666667	0.892923076923077	0.3715	0.399153846153846	0.309333333333333	0.488142857142857	0.561222222222222	0.327823529411765	0.394535714285714	0.28825	1.03133333333333	0.281928571428571	0.356	0.16262962962963	0.4046	05
