# Supplementary material for: Environmental spatial heterogeneity of the impacts of COVID-19 on the top-20 metropolitan cities of Asia-Pacific
Source: Sci Rep. 2021 Oct 13;11:20339. doi: 10.1038/s41598-021-99546-9 (PMC8514535; doi:10.1038/s41598-021-99546-9)
Supplement: Supplementary file 1 — Supplementary Information 1. [file 41598_2021_99546_MOESM1_ESM.zip › Data files/Asia CO/Asia_CO_2019_mean_periods.csv]

Bangkok	Beijing	Busan	Calcutta	Colombo	Delhi	Dhaka	PRD	HoChiMinh	Tokyo	Karachi	Khatmandu	Manila	Mumbai	Seoul	Shanghai	Singapore	Taipei	Tehran	Wuhan	Period
53.2582941176471	58.2857368421053	43.5184	48.5086842105263	38.9184375	42.18605	44.9080526315789	46.8330476190476	42.4380588235294	39.71675	40.3797727272727	34.5335333333333	32.2579444444444	47.1680952380952	43.3951	55.9235	35.2645333333333	41.7141052631579	27.5340476190476	59.6153125	P1(Jan01-Jan22)
50.6646333333333	56.5194827586207	45.023	49.1663214285714	41.4487857142857	40.2530740740741	45.9010344827586	46.3396451612903	42.4172666666667	42.6281851851852	37.6211612903226	32.2063043478261	34.0256551724138	44.1387931034483	46.7441612903226	54.2922352941176	36.1261153846154	42.6544090909091	28.7575806451613	62.1788461538462	P2(Jan23-Feb22)
49.0088518518519	58.4315185185185	48.475380952381	49.2200416666667	39.4778846153846	38.3825	48.075	58.6695714285714	46.51025	44.5578695652174	37.264375	32.5383076923077	36.9716538461538	43.1296296296296	49.56004	54.8676842105263	37.00568	54.6054117647059	29.6068571428571	58.7019090909091	P3(Feb23-Mar22)
45.2386551724138	52.8101785714286	48.0776666666667	50.1301538461538	36.6374444444444	42.0198148148148	49.13625	59.970962962963	38.5739310344828	45.2011153846154	36.3603103448276	37.21256	34.3581481481481	42.7675862068966	46.7446551724138	56.2011111111111	35.9205	55.4895	29.9446666666667	58.4416785714286	P4(Mar23-Apr22)
39.24904	48.1300769230769	46.5969523809524	46.2368846153846	33.30945	43.0442	46.27875	52.1702962962963	36.8130416666667	43.6807777777778	35.2942333333333	42.5801034482759	37.97676	38.3944642857143	45.4122222222222	52.5998	29.4640909090909	48.3213809523809	29.8307	57.4335	P5(Apr23-May22)
