# Supplementary material for: Environmental spatial heterogeneity of the impacts of COVID-19 on the top-20 metropolitan cities of Asia-Pacific
Source: Sci Rep. 2021 Oct 13;11:20339. doi: 10.1038/s41598-021-99546-9 (PMC8514535; doi:10.1038/s41598-021-99546-9)
Supplement: Supplementary file 1 — Supplementary Information 1. [file 41598_2021_99546_MOESM1_ESM.zip › Data files/Asia CO/Asia_CO_2019_mean_monthly.csv]

Group.1	Date	Bangkok	Beijing	Busan	Calcutta	Colombo	Delhi	Dhaka	PRD	HoChiMinh	Tokyo	Karachi	Khatmandu	Manila	Mumbai	Seoul	Shanghai	Singapore	Taipei	Tehran	Wuhan	month
01	2019-01-16	54.4577692307692	56.8034642857143	44.4749642857143	48.5146923076923	40.614625	41.2399285714286	45.1813703703704	47.5225333333333	44.9826923076923	40.6646551724138	39.85	34.0072380952381	32.7538076923077	45.5404333333333	44.544724137931	54.2177391304348	35.9471818181818	42.3213703703704	28.0182	59.885	01
02	2019-02-14	47.9590740740741	60.8136	44.972347826087	49.1627307692308	40.0821538461538	39.85416	45.8718518518519	46.9448928571429	40.4641851851852	42.3972272727273	37.2125714285714	31.1947272727273	34.5655769230769	44.2190769230769	47.0353928571429	56.0738571428571	35.6865	43.3017058823529	28.6400714285714	61.2000909090909	02
03	2019-03-16	49.7056896551724	52.8026451612903	48.0862727272727	48.98808	39.8734074074074	39.6258846153846	48.5977857142857	59.4093548387097	45.2132903225806	45.7103703703704	36.8064230769231	34.8362962962963	36.3773448275862	44.2507586206897	48.6873928571429	56.6091666666667	37.4355925925926	54.6829523809524	29.6288333333333	59.2781851851852	03
04	2019-04-15	42.0644137931034	53.54552	48.4008095238095	49.9012692307692	34.906347826087	42.3346551724138	49.3017586206897	59.30276	37.2744615384615	44.4244	36.708	38.7751111111111	34.5173846153846	42.5550740740741	45.5948076923077	55.1079583333333	34.9018461538462	55.3298571428571	30.2701333333333	57.6594615384615	04
05	2019-05-16	37.2563461538462	48.2512413793103	46.9770434782609	46.241724137931	32.2515833333333	42.3834838709677	45.1769655172414	48.7348965517241	36.1887037037037	43.1986666666667	34.3525806451613	41.5999666666667	38.5998260869565	35.8326774193548	45.4300666666667	50.75236	28.6141111111111	45.8004347826087	29.501064516129	55.6035909090909	05
