# Supplementary material for: Environmental spatial heterogeneity of the impacts of COVID-19 on the top-20 metropolitan cities of Asia-Pacific
Source: Sci Rep. 2021 Oct 13;11:20339. doi: 10.1038/s41598-021-99546-9 (PMC8514535; doi:10.1038/s41598-021-99546-9)
Supplement: Supplementary file 1 — Supplementary Information 1. [file 41598_2021_99546_MOESM1_ESM.zip › Data files/Asia CO/COAsiaMajorCities2019.csv]

system:time_start	Bangkok	Beijing	Busan	Calcutta	Colombo	Delhi	Dhaka	PRD	HoChiMinh	Tokyo	Karachi	Khatmandu	Manila	Mumbai	Seoul	Shanghai	Singapore	Taipei	Tehran	Wuhan
Jan 1, 2019	57.098	56.801	42.977	46.504	40.827	41.376	43.443	47.735		38.292	39.573	35.625	31.134		43.109	50.375	38.513	45.965	27.562	56.346
Jan 2, 2019	51.013	68.397	36.463	45.637	36.855	46.219	41.63	44.934		37.365	39.893	31.711	31.461	43.338	40.753	46.747	37.001		24.219	51.329
Jan 3, 2019	43.181	98.978	36.54	56.692	36.036	44.238	42.143	45.011		37.468	42.952		33.518	49.069	38.107		43.927	44.338		54.424
Jan 4, 2019		43.241		53.494	36.512		48.936	37.064	38.36	35.879	44.289	36.346	31.973	46.723	49.359	52.525		39.25	27.256	50.715
Jan 5, 2019		36.203	45.147	42.595	36.707	45.936	40.959	37.667	35.541	45.56	39.269	34.496	34.24	49.955	40.058	47.821	39.884	36.888	25.694
Jan 6, 2019		86.006	40.013	39.368	35.616	46.313	39.335	39.685	36.33	36.084	38.497	32.724		39.343	38.032		35.95	43.392	24.625	50.627
Jan 7, 2019	53.374		53.18	38.367		46.046	37.175	40.991	35.253	35.017	40.802	29.443	31.472	43.377	44.858			37.707	27.833
Jan 8, 2019	41.992	41.413	47.479	51.457	37.601	40.317	43.891	40.732	35.095	40.894	42.252	33.698	32.558	43.718	44.663		36.856	42.602	27.59
Jan 9, 2019	46.723	63.112	46.708		40.4	40.232		41.261	48.959	38.33	43.269		34.004	46.02		54.235	32.838	40.618	26.534
Jan 10, 2019	50.63	61.121	44.231	52.199	40.122	40.771	46.348	42.004	37.542		37.088	32.228	33.807	51.119	38.227	56.341	32.114	42.625	29.778	52.645
Jan 11, 2019	54.07	83.19	44.534	50.355	39.944	45.264	46.934	45.555	37.144	36.731	36.573	36.2	31.987	54.275	44.401	50.09	31.547	36.458	30.346	54.825
Jan 12, 2019		82.6	49.889	50.055	39.495	43.106	47.393			38.82	49.205	36.524		46.792	53.463	53.31		37.185	28.757
Jan 13, 2019	46.556	48.276	42.697	46.319			44.178	44.371	44.486	40.563	38.432		32.416	42.703	46.258	50.601	32.222		24.455	61.671
Jan 14, 2019	49.352	79.63			38.147	35.794		47.492	48.495	36.07	38.527		31.713	49.741			31.955	45.053	27.081	56.607
Jan 15, 2019	52.999		58.596	49.196	38.101	36.436	46.352	44.091	47.027	39.719	40.415	33.097	29.938	47.197	55.17	60.849	33.054	41.389	28.389
Jan 16, 2019	52.033	45.813	41.536	44.123	43.031	40.698	43.627	44.735	43.691	49.505	35.039		33.581	49.394	40.983	59.671		46.232	26.445	65.422
Jan 17, 2019	56.234	48.684	38.822	45.687	39.671	45.612	45.996	64.214	39.705	43.33	41.859	36.607		46.742	41.381	67.606		42.121	27.085	71.9
Jan 18, 2019	62.284		40.464	51.624		42.452	50.284	53.795	51.568	37.851	41.031	35.051	31.43	49.031	45.116	48.968		37.405	28.27	68.684
Jan 19, 2019	65.993	35.995	41.087			38.418		48.232	45.046	37.813	43.216		33.887	49.716	42.79		34.42	43.591	25.86	54.117
Jan 20, 2019	67.434	40.083	41.964	50.682		40.299	49.247	53.551	48.747	50.608	40.808		31.169	48.577	39.031	72.706	34.312	42.014	32.366	79.074
Jan 21, 2019		41.805	38.637	53.969		41.504	49.346	55.6			39.289	36.24	30.355	49.777	38.946	59.236	34.375	47.735	29.978	73.159
Jan 22, 2019	54.425	46.081	39.404	53.342	43.63	42.69	46.036	64.774	48.458	38.436	36.077	38.013		43.923	43.197	63.695			28.092	52.3
Jan 23, 2019	57.197	45.189	47.285	50.015	43.126	38.887	43.417	58.46	60.58	41.61	35.7	35.946	34.933	36.576	49.984	51.811		43.926	29.91	53.221
Jan 24, 2019	51.713	81.727	46.54	52.113	44.025	41.45	47.783	53.869	47.72	37.331	36.696	28.308	34.06	37.223	42.639	54.063	36.988	43.297	29.983	54.284
Jan 25, 2019	58.466	42.422	49.779	49.898	45.068	38.705	47.632	52.318	50.905	37.985	39.418		34.925	38.052	44.472	51.345	34.4	48.636	24.857	60.405
Jan 26, 2019	49.147	48.267	41.153	51.308	48.136	37.42	47.094	54.814	51.846	36.271	39.543	31.264	33.935	42.992	42.321	43.568	36.74		28.976	61.58
Jan 27, 2019	54.542	50.248	39.268		44.74	38.051	46.736	52.105	52.362	36.3	38.864	30.967	34.619	43.583	41.256	39.931	38.179	45.515	26.992	63.488
Jan 28, 2019	56.117	47.051	52.46		45.098	36.614		43.275	48.084	50.52	45.842	33.364	34.099	40.008	43.49			46.279	33.628
Jan 29, 2019	58.616	72.181	43.121	44.938			43.637	42.606	46.844	46.25	39.08		32.226	45.538	40.689		38.641	40.139	28.603
Jan 30, 2019	62.846	46.554	55.325	45.575	39.766	41.465	47.076	39.24	46.469	42.903	35.416	36.3	32.159	45.281	57.863	54.833	38.608	37.084	29.256
Jan 31, 2019	61.867	49.429		45.87	42.097	38.405	43.269	45.495	43.293	55.77	36.436			46.43	61.181	56.681	38.314	45.233	30.126	70.647
Feb 1, 2019	49.502	47.786	36.809	51.42	43.86	46.728	41.321	46.186	43.487	34.508	38.416	31.229	33.495	51.192	41.207	59.471	37.023		27.696	69.02
Feb 2, 2019	54.063	58.992	39.369	53.545	41.001	45.405	47.511	43.472	45.674	39.86	37.867	35.712	33.237		39.69	50.259	37.061	51.489	26.997
Feb 3, 2019	54.405	47.272	47.701	46.495	41.369	38.43	44.594	43.384	49.055	45.811	37.183	32.862	36.79	47.636	40.703	52.913	38.847	45.403	27.869
Feb 4, 2019	53.033	59.919	37.832	48.536	44.828	40.309	42.918	47.732	41.292	47.067	39.451	33.113	32.631	48.659	40.699	50.46	37.329		30.373
Feb 5, 2019	55.653	81.016	39.534	49.234		47.96	47.604	43.124	42.078	39.279	35.996	38.96	33.522	48.236	41.881	60.689	34.061	42.538	28.873	69.042
Feb 6, 2019	49.108	71.293	39.638	53.488	48.72	46.876	47.978	40.128	37.402		33.385	37.839	35.089	44.898	40.247	49.506	33.725	42.115	28.973	44.854
Feb 7, 2019	44.871	47.144		62.115	41.953	35.228	53.686	43.286	37.487		32.454			38.489	39.717		39.048	37.42	31.48
Feb 8, 2019	43.593	68.174	46.705	54.298	39.593	37.765	53.317	46.801	36.854	39.958	36.93		33.545	36.75	49.779			40.853	30.849
Feb 9, 2019	45.377	46.565		55.971	40.717	40.593	51.106	44.628	34.455	49.199	38.289	28.795	34.505	40.173	43.437		36.631		26.07
Feb 10, 2019	49.746		53.795	40.763	39.676		41.231	40.449	34.775	44.404	35.792		32.432	44.194	52.179		34.278		27.019	74.792
Feb 11, 2019		52.36	42.835	40.826	42.764	42.187	41.393	48.404		49.291	43.909	30.368	32.229	45.661	44.173		31.928	41.346	24.528
Feb 12, 2019	46.915	78.912	49.367	42.915	38.731	43.973	42.093	46.491	34.661	35.586	39.887	35.571	33.475	50.219	54.918		34.633	39.371	28.97
Feb 13, 2019	53.549	43.706	54.293	44.935	38.037	42.831	42.936	48.338	39.518	38.991	45.158	36.966	35.697		57.267		35.132	40.407	29.38
Feb 14, 2019	49.224	81.309	43.581	50.226			44.085	44.198	35.909	38.051	41.475		36.193	43.295	43.87		35.491		28.027
Feb 15, 2019	53.102	41.702	40.787	53.622	41.036	40.24	48.123	41.734	35.445	41.07	36.632		35.281	43.639	58.031	66.165	34.177	42.23	26.513
Feb 16, 2019	51.262	39.785			37.309	38.216		45.949	38.238		38.801	25.945	36.805	40.34	55.488	61.885	33.938	40.402	28.162
Feb 17, 2019	49.613	41.985	40.187	47.167	35.628	38.644	42.838	55.637	37.183	41.584	33.472	27.513	36.984	46.324	43.295	63.352	37.149		28.627	65.544
Feb 18, 2019	42.535	74.875		46.677	38.594	36.788	45.799	52.46	35.926	46.368	34.659	30.292	32.227	47.85	42.09				27.87
Feb 19, 2019	37.647	70.576	42.631	45.936	37.234	38.707	46.671	42.915	41.165		34.74	28.987	31.996	46.332	43.227	56.036		41.149	30.755
Feb 20, 2019	41.686	49.214	45.041	49.675	41.295		46.953	42.151	36.358	44.728	32.325	31.817	32.778	49.815	53.981		37.248	44.149	30.913
Feb 21, 2019	43.945	53.412	50.539	52.688	37.87	39.095	45.414	41.224	42.978	46.26	34.667	32.796	32.127	46.783	54.442		34.818	39.416	31.372	64.606
Feb 22, 2019	40.599			46.408	38.295	35.861	46.915	45.656	44.475	44.006	37.773	25.831	34.75	43.857	44.853		34.892		27.838	56.842
Feb 23, 2019	42.807	77.329	45.469	48.347	38.406	33.011	45.202	49.546	41.334	46.877	33.058	29.029		41.663	43.115		36.556		28.809	60.467
Feb 24, 2019	45.562		41.687	42.87	37.119	35.736	41.316	51.906	48.068	41.227	35.51		39.039	42.545	45.005	50.334			29.609	57.353
Feb 25, 2019	44.985	79.949	48.973	51.149	40.448	38.63	48.808	55.755	40.869	37.767	39.943	26.312	38.263	41.938	54.776	51.139	35.606	46.632	29.535	51.136
Feb 26, 2019	48.087	82.828	50.58	49.203	39.394	38.446	46.468	52.036	43.375	40.847	33.326	29.715	35.556	40.616	42.48	57.307	33.626	47.476	30.145
Feb 27, 2019	54.236	59.97	47.518	49.722	39.055	36.474	48.501	58.502	48.197		38.833	27.788	34.35	35.754	50.534		35.537	53.733	26.046	59.545
Feb 28, 2019	49.79	64.267	49.493		39.204	38.221	43.759	52.365	46.275		42.021	28.844	35.709	42.838	55.907	55.518	37.742		28.624
Mar 1, 2019	48.126	82.402	49.118	44.393	44.498	36.613	41.194	55.591	48.368	40.946		30.977	35.827	46.983	53.988		36.134	53.152	28.28
Mar 2, 2019	49.179	73.985	52.461	45.626			42.036	56.6	44.366	42.432	33.346	33.023	39.684	49.661	54.56	62.776	36.081	49.604	30.742	59.205
Mar 3, 2019	59.843	95.765		52.594	44.435	37.637	43.902	50.684	40.561	57.737	40.588	32.338	37.262	43.291	46.357	69.309	36.501		29.052	62.481
Mar 4, 2019	45.331	55.222	54.371	49.397	40.109	40.213	53.82	53.82	46.087	41.21	40.785	29.576	35.762	40.116	56.846	61.792	33.121	48.928	29.118
Mar 5, 2019	48.212	40.648		50.781	36.194	39.497	52.54	54.14	36.753	42.708	36.233	32.662	34.112	41.933			36.998	56.553	29.063	50.711
Mar 6, 2019	44.754	39.368		50.596	39.996	39.69	47.55	66.724	36.473		36.586	33.11	37.834	40.627	55.901	45.778			29.773	65.325
Mar 7, 2019	43.453	45.009	59.799	50.053	37.383	39.323	49.236	61.543	45.65	37.499		35.112	32.152		49.083	46.846	34.443		30.783	57.571
Mar 8, 2019	42.017	58.44	44.707	47.07	36.486	38.876	45.82	59.955	44.88	39.845	38.234	35.892	34.759	43.677	43.302		38.563	51.033	28.51	64.107
Mar 9, 2019	41.5	80.328	48.731	45.3	39.023	41.269	48.322	55.316	46.269	43.308	40.858	37.739	35.667	41.541	54.968	59.573	35.255	60.082	30.214	67.218
Mar 10, 2019	37.343	64.987		49.958	37.717	39.04	49.593	60.518	39.661		34.794	34.697	38.506	39.444	49.776		35.648		30.556	56.757
Mar 11, 2019	42.196	43.262	50.092	48.535	35.306	41.862	47	57.973	54.517	35.952	34.876	34.666		40.134	63.33	57.898	35.998		31.718	49.341
Mar 12, 2019	47.874	43.632	51.727	49.004	35.8	38.04	43.001	56.195	48.702	52.699		29.767	44.915	43.541	51.357	50.236		46.45	32.332	44.644
Mar 13, 2019	41.274	43.085	44.361	48.247	36.483		47.926	61.798	44.821	46.428	34.98	32.757	40.6	45.454	43.509	48.689	35.797	46.802	30.945	69.663
Mar 14, 2019	49.05	43.297	45.452		41.792	40.55	45.955	58.84	47.765	48.335	35.105	36.093	41.565	43.49	48.919	54.683	39.883	61.08	30.876	49.016
Mar 15, 2019	49.195	42.372	48.489		39.666	38.587		55.135	57.633	50.184	36.737		46.275	45.155	45.93	56.388	32.439	60.916	27.513
Mar 16, 2019		44.602	49.699	50.999	40.564	37.171	51.263	63.443	67.408		37.047	34.006	35.52	47.46	45.919	49.331	33.988		27.797	57.933
Mar 17, 2019	60.53	55.825	41.644	50.841	39.003	35.218	50.567	70.067	65.179	49.65	40.446	39.148	34.815	49.333	42.09		36.026		29.54
Mar 18, 2019	64.954	59.905		51.668		40	61.687	66.058	49.589	42.455	40.583	32.295	38.162	45.699			38.406	57.52	28.482	52.371
Mar 19, 2019	61.617	53.228	48.951	51.712	41.441	36.877	52.695	73.248	38.416	45.957	34.387	37.115	33.299	47.084	54.038	43.365	38.308	55.272	30.456	66.496
Mar 20, 2019	55.037	64.526		49.036	42.307	38.699	52.158	66.414	37.713	45.586	35.063	31.092	33.582	43.538		61.402	40.582	64.106	29.983	60.658
Mar 21, 2019	53.955	40.891			44.491	43.099	45.528	57.498	42.989	44.509	41.006	31.411	34.595	40.436	47.126		52.474	68.953	29.528	62.824
Mar 22, 2019	52.332	42.529	44.661	54.18	40.105	35.166	52.178	61.078	50.369	50.673		30.832	33.453	40.549	40.185	60.122	39.43		30.963	66.62
Mar 23, 2019	50.218	41.765	43.849	47.036	36.74	37.467	47.361	52.207	40.071	48.17	34.787	36.951	36.072	41.685	48.381	55.254	37.84		30.775	57.295
Mar 24, 2019	50.562	46.908	41.437	40.136	40.767		44.758	52.114	36.006	43.122	35.122	46.432	34.651	48.369	40.06	57.457	40.105		26.815	68.535
Mar 25, 2019		40.56		50.598	41.773	39.995	50.155	56.511	43.146	44.885	36.69	48.447	34.852	50.375	50.595	40.531	40.581	55.906		46.441
Mar 26, 2019	57.44	64.025	45.768	51.532	40.548	40.87	46.285	73.123	37.236		37.829		34.009	42.447	41.371	54.023	36.557	48.471	26.877	57.155
Mar 27, 2019	57.063	44.084	47.63					63.261	37.073	48.443					52.378	65.87	36.784	55.161	28.735	65.718
Mar 28, 2019	50.431	46.154						53.79	42.001	51.679	36.58		32.832	47.396	47.768	85.876		62.025	29.719	73.794
Mar 29, 2019	47.247	52.47	51.729	48.739	42.513	56.94	50.333	58.803	41.575	47.17	33.982	33.762	33.639	48.701	45.853	59.867	39.718	46.83	30.867	61.263
Mar 30, 2019	45.797	43.132	51.557	46.671	39.444	41.211	49.804	57.45	44.49	43.726	34.431	35.891	35.269	45.358	45.026	61.795		44.873	29.433	59.467
Mar 31, 2019	44.935	44.476	41.665		41.998	36.363	48.071	51.793	45.845	48.872	35.892	34.789	35.273	39.795	44.631	49.759	33.101	54.625	29.42	47.902
Apr 1, 2019	44.369	43.656	45.463	49.336	38.873	37.818	44.53		36.027	43.584	39.356	32.82	31.477	34.657	45.881	47.626	42.2		31.136	54.689
Apr 2, 2019	46.845	50.81	44.743	48.33	39.847	42.409	47.675	65.773	38.265	40.681	37.985	33.398	33.868	39.484	45.387				30.577
Apr 3, 2019	47.508			43.64		43.695	44.812				35.023	40.506		42.365					29.709
Apr 4, 2019	45.9	57.191	47.071	54.774	38.719	42.374	50.693	68.309	43.219	43.998	34.426	39.624	36.991	44.013	46.008		33.175	71.723	29.361	68.119
Apr 5, 2019	46.088	52.509	61.997	66.297	35.764	42.79	54.56	50.511	45.297	40.542	36.26	38.99	36.614	42.12	42.523	57.838	34.896	52.16	29.862	57.749
Apr 6, 2019	45.301	47.068	50.259	50.773	37.4	44.909	50.457	58.165	42.249	47.55	37.697		36.286	45.787	54.7	51.553	36.491	48.684	29.29	52.925
Apr 7, 2019	43.839	57.627	62.998	52.479	38.497	50.261	51.524	51.575	37.417	50.747	34.143	36.223	37.527	38.296	43.866	53.726	37.366	55.122	27.474	49.941
Apr 8, 2019	40.941	76.085		52.156	35.779	42.339	52.227	68.583	36.748	41.446	36.968	35.624	35.054	40.239	45.094	54.578	34.698	55.485	28.959	52.357
Apr 9, 2019	42.527	67.191	56.109	42.999	39.441	42.632	42.264	52.614	36.831	44.507	36.007	36.097	29.054	39.308	70.76	71.335	35.669	64.594	29.622	75.898
Apr 10, 2019	43.025	43.088		47.811	36.557	41.608	44.999	57.941	38.436		35.845	33.256	28.792	39.644	41.137	46.539	35.695	49.123	31.984	65.758
Apr 11, 2019	44.775	52.307		40.479	34.935	43.49	42.769	54.466	39.356	42.728	36.192	36.094	26.55	39.865	47.48	63.143			32.685	48.401
Apr 12, 2019	48.41	49.891	43.933	46.413	36.205	41.029	49.204		34.944	38.212		36.529		44.568	46.533	54.526		66.831	32.108	48.263
Apr 13, 2019	43.081	47.516	50.088	48.464	34.533	38.191	51.786	50.431	32.858	41.929	35.995	35.549	30.254		45.091	49.635			31.129	58.208
Apr 14, 2019	41.855	43.479	45.653	48.97	33.096		44.763	73.875	32.508	42.238	37.57	36.232	31.686	48.704	46.174	60.272		58.156	30.26	56.774
Apr 15, 2019					34.629	37.589					34.244			44.851					29.728
Apr 16, 2019	34.058	53.85	38.835	56.377	33.653	43.135	51.948	64.188	35.571	43.865	37.747	36.011	34.706	45.954	41.054	52.272	30.818	70.506	30.034	48.638
Apr 17, 2019	36.674	62.682	43.13	61.571	31.119	37.336	56.832	60.584	36.008		37.353		37.484	43.34	42.963	48.708	31.504	47.329	30.447	45.226
Apr 18, 2019	41.072	43.202	41.431	57.847	34.405	38.185	54.866	65.463	38.162	45.27	40.645	33.388	38.872	40.807	47.166	46.324	33.477	46.56	29.637	57.503
Apr 19, 2019	45.242	69.002	52.61	62.478		41.22	61.687	57.319	38.547	47.482	36.645	34.402	33.86	40.053	41.927	44.19	32.474		31.991	59.066
Apr 20, 2019	43.611		44.962	41.356	31.652	42.887	48.356	70.915	40.899	44.584	35.367	37.617	36.235	40.103	50.206	55.448		51.884	29.532	60.959
Apr 21, 2019	41.642	73.988	56.701	46.122	30.136	43.675	48.358	66.154	35.18	52.794	37.707	36.777	36.123	40.746	51.632	62.53	35.261	59.627	31.108	66.125
Apr 22, 2019	41.465	63.969	44.246		30.188	44.117	44.738	63.298	32.679	47.005	35.961	44.905	39.64	41.23	43.95	66.755		55.094	29.066	72.198
Apr 23, 2019	35.78	55.054		48.54	33.185	43.096	51.614	51.514	33.731	48.904	35.724	44.953	39.991	43.301		70.708		63.191	28.619	61.575
Apr 24, 2019	37.888	62.028	47.09	45.796	30.767	45.639	49.928	48.588	35.666	46.227	35.448	40.703	35.439		44.447	66.171		52.216	30.846	59.905
Apr 25, 2019	43.496	40.057		45.062		46.529	48.983	52.053	37.884	43.863	36.083	38.952	35.972	48.694	45.938			39.98	30.53	57.722
Apr 26, 2019	46.246	43.574	47.057			43.743	51.963	53.858	36.671		37.374	42.396	33.875	46.251	38.1	43.778		50.478	31.345	52.073
Apr 27, 2019	40.251		45.917			41.315	49.822	54.894	37.51	37.78	38.307	42.062	34.933	46.9	43.219	50.374			31.829	50.607
Apr 28, 2019	38.075	44.068	46.124	45.126	33.466	39.993	45.413	54.305		44.983	38.942	43.557	31.202	47.72	34.578	53.43		46.532	28.661	66.958
Apr 29, 2019	33.096			46.224		41.229	45.115			44.746	37.018	49.763							31.139
Apr 30, 2019	36.808	38.746		48.013		44.472	47.865	67.193	36.473	44.945	36.5	50.5	34.967	39.987	39.651	51.132		56.652	29.436	51.509
May 1, 2019	37.617	44.59		46.235	35.15	42.412	44.091	68.068	37.321	53.837	36.56	38.017	38.71	38.099	44.5	60.589	29.957	50.768	28.854	49.995
May 2, 2019	35.646	48.473	46.747	44.706		52.006	40.465	59.263	36.629	39.007	39.224	40.844	40.436	35.886	41.579	45.44	28.022		29.486	52.338
May 3, 2019	37.127	57.863	47.726			46.2		51.853	47.123		36.79		42.734	35.849	48.237	44.57	31.154	46.4	30.429	62.069
May 4, 2019	38.077	61.006	52.956	45.912	32.296	41.395		65.308	49.765	42.581	39.234	39.072	44.099	37.261	53.636	45.231		49.352	29.028	59.485
May 5, 2019	45.647	39.391	52.83	46.399		38.573	48.53	47.829	46.055	43.688	36.792	35.293	44.103	38.751	48.785	51.537			28.907
May 6, 2019	44.683	42.352	45.044	50.324	33.257	45.749	49.275	50.341	42.446	39.614	35.983	45.628		39.366	38.954	54.658	28.912		29.036
May 7, 2019	40.402	42.41	43.37		30.927	40.178	44.818		39.629	39.998	34.314	48.364	43.539	35.947	43.106	51.833	29.132		30.462	66.436
May 8, 2019	40.051			44.075	34.424	45.756	40.762		35.954	42.784	33.783	53.599		36.03	54.077	49.866		49.295	29.75	58.745
May 9, 2019	42.473	46.229	53.204	43.383	38.518	45.329	44.509	50.544		40.629	34.181	54.714	39.92	35.478	50.058	59.328	28.626	43.5	30.535	58.592
May 10, 2019	39.077	59.681	46.092	42.8	37.725	40.471	42.932	54.478		45.236	34.435	55.416	37.851	32.3	47.005	61.023		47.106	28.647	52.999
May 11, 2019	49.307	65.698	47.597	42.782	34.57	42.326	43.019	60.508		48.739	33.542	39.423	36.927	38.775	51.755	55.66		49.983	28.232	51.797
May 12, 2019		36.736	48.118	52.821	33.162	45.542	51.305	54.452		47.147	34.638	35.875	36.776	39.013	56.067	57.05	30.766	49.703	30.068
May 13, 2019	42.368	40.078	47.169	46.902	31.35	55.897	50.356	46.634	33.336	48.663	34.892	35.059	34.654	37.855	55.781		29.753	48.628	29.843
May 14, 2019			43.403	49.788	32.986	41.305	47.389	42.187	29.623	43.833	33.218	49.112		35.756	41.273	52.438	29.731	48.464	29.485
May 15, 2019		62.014	43.595	45.643	35.046	36.946	43.964	42.91	32.586	39.923	34.08	37.853	40.427	32.769	45.985			40.323	28.663	55.538
May 16, 2019		51.093	43.462	40.176	32.347	38.583	46.822	40.369	33.01	41.795	34.652	38.856	39.878	37.911	45.383				28.567	63.027
May 17, 2019	36.61	62.628		46.35	30.264	39.404	43.911	45.052	30.893	44.521	33.631	33.605	37.598	35.709		48.205	29.533		29.85	59.277
May 18, 2019	34.509	50.852		48.733	31.907	40.429	44.572	45.335	33.16	44.478	33.761	33.918	37.892	34.586	46.385	38.173	28.519	44.414	30.714	60.529
May 19, 2019	34.115	40.822	47.641	46.893	31.571	43.684	45.539	43.346	35.643	40.373	32.745	36.989	36.322	36.41	44.86	55.35		44.75	31.03	67.8
May 20, 2019	36.457	38.309		45.062	33.271	42.555	42.6	52.682	33.989	41.086	32.286	41.464	36.336	35.755	38.628	49.872			31.51
May 21, 2019	35.42	39.254	38.248	45.09		41.9	45.165	51.181	35.141		31.934	41.251		36.603	40.013	48.882		51.202	30.115
May 22, 2019		38.376	45.146	49.324		38.67	45.078	53.853	33.275	40.001	32.756	47.585	34.838	36.083	44.13	49.697		41.812	29.305	44.561
May 23, 2019	33.085	50.715	51.118	49.757	26.999	47.946	48.966	55.017	34.573	40.793	32.564	43.697	39.341	34.866	43.748	49.731	26.142	52.877	29.949	46.346
May 24, 2019	33.871	58.032	54.835	44.881		37.053	47.158	49.781	33.688	43.662	34.264	44.877	37.432	35.766	45.738	41.398	27.198	45.255	29.848	53.271
May 25, 2019	39.296	65.293		45.99	28.608	36.87	45.064	43.925	33.901	43.96	34.368	32.228	39.407	34.683	44.273		26.848	52.108	29.953
May 26, 2019	38.283	55.96	45.431	44.92	27.54	37.978	42.908	38.944	33.089	43.093	34.803	37.687		33.056	43.107		26.118	50.126	29.255	45.385
May 27, 2019	34.963	36.322		41.477	28.682	40.857	40.318	38.344	34.002	46.568	33.63	39.372	35.183	34.75	43.752	54.865	27.111	40.748	27.904	52.545
May 28, 2019	33.204	37.621		46.354	32.019	39.92	42.441	39.882	34.111		32.729	39.738	33.393	34.646	36.332	47.961	29.706		28.406	57.694
May 29, 2019	30.809	42.406	49.584	50.25	31.44	42.079	47.435	39.553	38.846	40.55	33.36	39.628		33.018	40.291	44.691	27.826	35.669	28.69	54.627
May 30, 2019	26.574	48.185	43.866	45.71		42.674	44.036	35.168	36.631	39.805	32.924	44.489		32.922	48.213			34.968	29.469
May 31, 2019	28.994	36.897	43.29	48.273	29.979	43.201	46.704	46.505	32.676		32.857	44.346		34.914	37.251	50.761		35.959	28.543	50.223
