# Supplementary material for: Environmental spatial heterogeneity of the impacts of COVID-19 on the top-20 metropolitan cities of Asia-Pacific
Source: Sci Rep. 2021 Oct 13;11:20339. doi: 10.1038/s41598-021-99546-9 (PMC8514535; doi:10.1038/s41598-021-99546-9)
Supplement: Supplementary file 1 — Supplementary Information 1. [file 41598_2021_99546_MOESM1_ESM.zip › Data files/Asia CO/SignificanceDifference_Asia_CO_2019_Periods.csv]

.y.	group1	group2	p	p.adj	p.format	p.signif	method
CO	P1	P2	0.00253851794209649	0.018	0.00254	**	Wilcoxon
CO	P1	P3	0.0116594520797776	0.062	0.01166	*	Wilcoxon
CO	P1	P4	0.000338803085834118	0.003	0.00034	***	Wilcoxon
CO	P1	P5	0.972216861164636	1	0.97222	ns	Wilcoxon
CO	P2	P3	0.709362591545906	1	0.70936	ns	Wilcoxon
CO	P2	P4	0.557236679928307	1	0.55724	ns	Wilcoxon
CO	P2	P5	0.00186906939876415	0.015	0.00187	**	Wilcoxon
CO	P3	P4	0.302432344632587	1	0.30243	ns	Wilcoxon
CO	P3	P5	0.0103727187223564	0.062	0.01037	*	Wilcoxon
CO	P4	P5	0.000212145582863174	0.0021	0.00021	***	Wilcoxon
