# Supplementary material for: Environmental spatial heterogeneity of the impacts of COVID-19 on the top-20 metropolitan cities of Asia-Pacific
Source: Sci Rep. 2021 Oct 13;11:20339. doi: 10.1038/s41598-021-99546-9 (PMC8514535; doi:10.1038/s41598-021-99546-9)
Supplement: Supplementary file 1 — Supplementary Information 1. [file 41598_2021_99546_MOESM1_ESM.zip › Data files/Asia CO/Asia_CO_2019_median_periods.csv]

Bangkok	Beijing	Busan	Calcutta	Colombo	Delhi	Dhaka	PRD	HoChiMinh	Tokyo	Karachi	Khatmandu	Manila	Mumbai	Seoul	Shanghai	Singapore	Taipei	Tehran	Wuhan	Period
52.999	48.684	42.3305	50.055	38.821	41.978	45.996	44.934	43.691	38.311	40.154	35.051	31.98	47.197	42.9495	53.7725	34.375	42.121	27.562	55.5855	P1(Jan01-Jan22)
50.504	49.429	43.581	49.4545	41.1655	38.887	46.671	45.495	41.685	41.61	37.183	31.817	33.935	44.898	43.49	54.063	36.6855	42.1725	28.873	63.488	P2(Jan23-Feb22)
48.126	55.825	48.951	49.5595	39.299	38.6085	47.926	57.7355	45.8685	43.308	36.6615	32.5	35.7355	42.838	49.083	55.518	36.081	53.733	29.5745	59.375	P3(Feb23-Mar22)
44.935	50.3505	45.7105	48.8545	36.557	42.339	48.781	58.165	38.162	44.5455	36.192	36.097	34.852	42.12	45.853	54.578	35.682	55.108	29.7235	57.626	P4(Mar23-Apr22)
38.075	44.329	46.747	46.068	33.1735	42.369	45.289	51.853	35.81	43.833	34.772	41.251	37.598	36.932	44.86	51.537	29.533	48.628	29.7965	58.6685	P5(Apr23-May22)
