# Supplementary material for: Environmental spatial heterogeneity of the impacts of COVID-19 on the top-20 metropolitan cities of Asia-Pacific
Source: Sci Rep. 2021 Oct 13;11:20339. doi: 10.1038/s41598-021-99546-9 (PMC8514535; doi:10.1038/s41598-021-99546-9)
Supplement: Supplementary file 1 — Supplementary Information 1. [file 41598_2021_99546_MOESM1_ESM.zip › Data files/Asia CO/COAsiaMajorCities2020.csv]

system:time_start	Bangkok	Beijing	Busan	Calcutta	Colombo	Delhi	Dhaka	PRD	HoChiMinh	Tokyo	Karachi	Khatmandu	Manila	Mumbai	Seoul	Shanghai	Singapore	Taipei	Tehran	Wuhan
Jan 1, 2020		53.858	37.615	50.521	40.008	46.595	44.322	43.9	34.731	34.289	36.956		34.075	38.106	35.633	40.357	32.386		28.426	39.512
Jan 2, 2020	43.143	48.649	49.741	41.659	33.88	43.338	41.577	40.965	36.105	34.367	39.676	27.353	31.095	43.131	39.866	53.125	29.549	40.289	28.601
Jan 3, 2020	43.001	49.875	37.731		36.842	40.608	41.959	42.868	41.155	36.742	45.478		32.062	44.371	43.588		29.174	42.399	27.657
Jan 4, 2020	44.706	43.673	40.913		35.041	44.262	40.346	46.304	49.852	34.251	43.535	29.5	31.47	48.581	44.671		30.887	43.193	26.685
Jan 5, 2020	43.542		45.604	50.124	36.666	43.727	44.161	40.159	40.857	34.817	43.512	28.511	31.103	43.723	42.519		30.411	38.307	30.352	54.147
Jan 6, 2020	41.821	92.812		45.806	36.035	45.223	44.549	39.281	37.294	38.464	44.734	34.299	35.042	45.835	46.869	51.303	31.563	43.866	29.283	56.51
Jan 7, 2020	44.318		36.663	48.88	38.554	36.885	42.027	43.816	38.936	59.617	37.423	38.64		45.509	38.293	46.873	32.881	44.927	30.406	90.159
Jan 8, 2020	47.418	38.926	42.238	45.168	40.748	42.036	41.149	45.922	39.804	38.517	38.515		32.292	40.628	38.681	47.243	30.855	52.828	29.024	56.732
Jan 9, 2020	44.971	56.961		47.833	35.848	38.491	45.115	44.247	55.068	36.141	37.626	40.717		40.844	45.884		32.523	37.994	29.591
Jan 10, 2020	50.743	50.16	41.206	52.261		39.87	49.868	45.327	43.364	37.623	43.041	34.274	33.636	43.907	42.088	58.501		40.877	24.97	56.26
Jan 11, 2020			45.673	46.575	35.067	42.243	44.468	45.153		39.782	42.955	34.84	29.977	44.906	46.781	61.134		38.947	30.926	60.906
Jan 12, 2020	46.387	49.805	38.506	49.371	37.515	45.928	43.576	59.281	42.94	52.881	40.538	40.161	30.747	45.937	39.248	57.869	31.917		28.301	55.916
Jan 13, 2020	57.342	38.477	36.523	47.471	40.957	43.636	46.598	47.018	45.151	45.323	34.703	35.072		43.408	38.011	49.02	33.713	46.987	27.88	52.979
Jan 14, 2020	54.067	43.058	47.492	52.739	37.469	43.792	52.849	54.289	53.902	40.203	35.063	29.792	34.194	42.91	58.967	48.594	34.297	42.831	28.512	62.505
Jan 15, 2020	51.174	57.658	40.521	57.47	40.501	39.116	50.961	48.701	51.932	33.973	37.038	30.903	35.131	42.245	40.931		32.835	46.778	28.193
Jan 16, 2020	52.697	50.034	48.61	50.261		33.819	49.847	49.332	53.431	44.998	34.216		40.308	36.379	40.858			42.356	29.834	57.517
Jan 17, 2020	54.257	68.486	46.254	45.761	42.938	39.391	41.632	54.84	50.754	42.588	35.76	37.057	36.16	37.826	41.256	53.987	33.269		25.673	60.785
Jan 18, 2020	54.917	65.677	39.086	43.698	39.169	40.436	45.054	48.894	49.725		36.535	30.547	34.519	42.211	40.422	51.208	35.558		25.206	67.086
Jan 19, 2020	57.431	53.709	51.624	49.501	43.458	39.954	48.907	49.977	53.54	37.519	34.975	31.468	34.313	45.231	52.858	61.844	32.608		26.553	66.045
Jan 20, 2020	58.412	40.865	49.859	54.604	44.693	39.279	51.587	51.524	45.007	44.464	37.125	29.55	36.318	46.707	46.199	72.033	34.831	50.513	31.1	72.463
Jan 21, 2020	56.192	69.146	40.596	47.239	38.685	41.461	40.874	50.408	48.435	47.705	39.546		32.212	44.202	41.825	67.761		49.526	31.047	61.412
Jan 22, 2020	52.506	67.981		52.946	42.317	41.784	42.181	45.839	45.785	43.917	40.827	27.588	35.572	45.385	52.436		35.158	50.582	31.073	60.587
Jan 23, 2020	54.424	48.363	52.614	55.904	39.527	38.39	48.123	43.73	44.386	50.069	37.657	31.885	36.637	41.497	43.966		33.835	40.614	28.959	64.453
Jan 24, 2020	50.521	62.459	48.925	44.272	40.997	36.536	50.079	42.338	48.141	46.574	38.921	32.32	33.192	40.797	43.883	67.263	33.495	40.131	28.273	61.335
Jan 25, 2020	45.761	62.29		45.654	35.551	42.754	49.014	48.541	36.608	45.509	40.083	38.75		43.71	51.175		36.37	36.191	29.867
Jan 26, 2020	42.451			52.437	38.692	43.571	50.882	53.856	36.522	48.618	37.224	37.78	34.571	47.311	45.494			47.152	28.974	62.655
Jan 27, 2020	37.934	77.804		49.113	37.184	43.309	52.963	56.076	39.814		36.813	37.88	33.071	43.344			34.189		29.089	49.33
Jan 28, 2020	39.731	110.945	37.038	55.06		42.08	53.821	59.298	39.17	33.649	35.676	34.306	34.51	37.819	38.412		33.457	59.957	30.636	46.938
Jan 29, 2020	46.694	51.531	40.933	49.695	43.015	39.47	51.326	61.903	44.744	33.288	35.848	32.385	45.234	38.092	38.044	63.187			26.147	69.526
Jan 30, 2020	56.106	61.233	43.12	48.368	37.832	37.442	48.856	47.993	52.615	41.563	38.388	32.629	41.911	39.517	39.093	59.846	34.997	49.257	28.651	63.358
Jan 31, 2020	63.675	62.711	39.209	48.437	41.178	38.366	55.084	51.679	63.538	33.607	39.419	34.098	41.087	43.069	39.214	51.163	33.715	47.606	28.071	61.757
Feb 1, 2020			45.804							35.083					48.208
Feb 2, 2020	70.411	56.765	53.163	49.763	42.26	39.424	46.914	50.828	48.722	39.459	38.466	34.747	35.917	42.219	49.63	54.839	38.4	51.339	30.504	73.24
Feb 3, 2020	67.818	49.814	46.048	45.009	40.127	43.023	45.96	52.663	53.164	45.211	41.598	34.228	33.006	46.159	44.509	73.165	39.033	57.003	31.016	74.721
Feb 4, 2020	60.882	43.522	40.125	48.31		44.846	48.037	50.502	52.259	39.11	37.283	33.737	32.379	47.587	45.327	55.618	38.861	56.639	26.951	59.191
Feb 5, 2020	53.218	59.406	37.813	56.241	39.306	42.448	52.827	50.929	45.765	40.824	41.266	32.935	34.468	44.529	38.911	51.522	36.743		28.208	63.568
Feb 6, 2020	49.762	70.137	46.999	56.985		42.441	46.201	57.302	59.874	38.4	39.504	32.991	32.344	42.177	38.469		36.999	52.617	27.791	75.014
Feb 7, 2020	48.592	59.294			40.408	45.838	51.91	48.66		38.093	38.414	34.52	33.348	45.278	50.178		40.885		26.861	61.599
Feb 8, 2020	57.374	42.073	43.732		42.103	43.631	48.69	52.375	42.646	43.656	38.838	32.942	31.609	43.041	45.271	45.061	37.492		26.495	54.314
Feb 9, 2020	60.776	58.051	42.095	45.298	44.497	43.14	44.691	58.111		38.987	39.475	32.613	38.004	44.834	41.937	57.287	34.897	59.934	27.619	55.648
Feb 10, 2020	59.505	55.221	50.853	49.147	37.117	41.751	45.133	56.231	41.815	43.411	41.044	35.314		43.801	42.311	47.071	34.86	49.88	29.113
Feb 11, 2020	50.719	82.705	41.526	46.591	40.638	42.733	48.187	45.699	39.954	40.786	44.674	36.703	38.142	41.91	42.59	58.051		43.382	26.383	52.192
Feb 12, 2020	54.733	87.782		51.243	40.458	46.71	50.451	46.017	41.826	50.221	46.055	37.959	32.95	38.484	43.506	59.527	38.17	42.386	28.624	54.974
Feb 13, 2020	45.601	83.596	43.961	49.484	42.692	39.799	48.706	50.741	39.6	38.827	44.739	39.805	33.478	41.772	37.485	56.184	34.555	45.801	30.558	50.329
Feb 14, 2020	35.367	51.414	43.378	48.29	47.604	37.277	56.207	44.36	39.759		41.786	36.773	33.764	44.086	45.405	50.422	32.966	52.776	29.122	53.415
Feb 15, 2020		52.933	51.15										33.386		50.008	56.956		44.157
Feb 16, 2020	36.954	39.84	55.359	52.352	41.738	39.745	52.423	56.681	47.327	45.956	40.056	41.805	33.48	46.4	39.502	61.076	31.459		27.808	44.01
Feb 17, 2020	44.191	40.885	38.364	57.028		38.126	54.798	58.528	48.481	36.419	38.148	42.352	33.273	49.296	40.079	50.018	34.313	53.654	25.852	43.957
Feb 18, 2020	64.797	41.597	40.519	52.531	39.675	38.359	49.374	53.605	53.854	41.951	43.034	39.245	40.056	49.543	39.779	45.279	34.303	46.733	28.745	48.317
Feb 19, 2020	69.188	89.705	46.07	51.09	37.469		53.728	58.59	51.276	38.269	38.215	37.365	37.09	51.525	43.677	51.128	35.264	49.81	25.853	86.899
Feb 20, 2020	61.649	60.687	44.626	51.72	40.349	42.71	55.634	54.481	57.811	48.603	39.184		33.126	53.028	50.386	39.329	36.204	55.664	25.357	46.992
Feb 21, 2020	58.102	50.84	43.357	53.45	34.396	45.997	52.507	54.583	41.064	41.725	41.37		35.252	53.213	47.545	57.414	36.521	50.678	27.572	61.009
Feb 22, 2020	64.585	40.345	44.752	50.738	41.844	51.741	45.781	57.88	40.307	49.892	43.593	35.82	34.926	51.561	46.502	57.392	33.937		27.931	52.345
Feb 23, 2020	63.035	55.215	36.504	48.306	44.024	44.955	45.959	47.416	42.949	38.558	40.823	34.26	33.406	52.372	38.023	53.057	35.211	49.97	28.11	63.391
Feb 24, 2020	66.684	50.256	41.434		43.565	41.052	55.472	39.715	54.245	42.224	40.131	33.019	33.464	45.102	40.538	58.226	36.092	44.838	28.973	62.091
Feb 25, 2020	66.745	63.591	58.904		45.463	45.702		43.153	52.788		39.02	41.863	34.256	39.644	50.062	62.762	35.569	46.314	33.954	67.879
Feb 26, 2020	60.55	63.152	44.267	43.841	43.451	48.62	43.293	47.865	51.831	33.596	37.732			43.372	43.108	74.653	35.381	40.81	26.225	62.499
Feb 27, 2020	51.38	63.055	46.549	51.202	43.725	43.99	48.76	45.024	43.873	35.308	36.885	34.739	33.306	43.626	43.028	50.083		45.556	29.04
Feb 28, 2020				49.149	47.838	43.716	43.749			50.108	34.654	33.497		48.008	67.007		34.217		30.361
Feb 29, 2020					49.244	43.787				44.537	46.547			47.557	40.895				28.362
Mar 1, 2020	59.637	40.469	44.669	52.289	48.902	38.356	42.47	54.687	46.534	46.924	42.151	32.656	32.172	48.428	41.506	49.049	32.905	56.586	28.266	56.317
Mar 2, 2020	59.926	60.4	43.129		42.961	41.453	52.226	55.711	39.705		43.04	29.013	34.562	46.533	44.782	54.185	34.834	46.927	27.265
Mar 3, 2020	53.465	40.305	44.68	56.137	49.551	39.709	44.108	72.116	46.704	47.078	42.273	32.387	34.243	43.078	42.265	76.11	35.966	49.478	29.76	65.787
Mar 4, 2020	46.639	41.529	44.122	51.101		42.587	54.387	78.158	39.523	55.781	37.096	34.114	35.333	44.576	42.032	66.019	34.653	70.502	29.665	57.764
Mar 5, 2020	43.393	56.115	46.962	51.043	51.016	36.435	52.726	62.564	43.082	39.176	38.004	33.085	39.707	41.805	41.677	44.476			29.565	58.722
Mar 6, 2020	40.821	72.61	39.329	51.062	42.467	35.759	56.667	53.359	38.673	36.333	40.186	30.358	36.366	36.888	43.009	53.557		52.776	29.691
Mar 7, 2020	43.187	43.766	44.236		38.317	38.954		49.985	50.852	39.152	37.753		37.356	38.497	41.179	56.91	37.076	64.366	31.136	61.002
Mar 8, 2020	46.563	61.121	42.384	47.25	42.682	37.574	47.715	55.308	51.359		36.327	30.543	34.728	42.326	42.972	51.484	36.122	55.226	29.093	63.147
Mar 9, 2020	53.399	50.915		45.917	39.096	33.806	45.26	58.209	44.758	40.166	41.421	29.642	34.113	45.678	56.761	62.779	34.923	53.155	30.231	54.036
Mar 10, 2020	60.3	42.238		53.683	42.047	37.632	44.948	62.678	47.249	54.881	41.286	29.838	39.074	48.219	43.312	51.146	36.958		29.211	53.587
Mar 11, 2020	53.116	49.541	40.05	62.884			58.288	62.402	44.965	37.418		35.705	37.454		39.487	57.804	35.129	58.625	29.005	50.85
Mar 12, 2020	44.866	41.301	38.558	60.826	41.723	37.434	56.511	64.621	36.775	40.246	33.127	27.374	31.928	35.398	42.863	48.58	37.327	72.857	29.917	51.852
Mar 13, 2020	46.682	43.745	45.296	49.98	36.54	43.234	45.527	68.349	36.066		39.387	31.097		36.854	44.432	54.135	34.206	58.243	32.655	67.208
Mar 14, 2020	49.441	39.921	38.194					67.083	35.421				40.864		43.766	51.189				52.965
Mar 15, 2020		38.53	46.938	45.409	35.877	42.434	50.478	65.985	39.74	39.046	43.604	31.124	36.645	51.376	38.979	50.798	33.753	45.644	29.027	51.244
Mar 16, 2020	60.868	46.039	42.555	53.199	41.129	40.551	49.95	66.761	49.119	40.555	37.568	32.917	38.465	50.95	40.196	47	27.18	48.395	29.144
Mar 17, 2020	67.651	42.485	44.528	47.933	39.376	38.696	46.705	76.868	55.49	40.987	36.415	31.685	37.387	50.929	49.277	52.999	34.014	77.521	26.3	58.022
Mar 18, 2020	74.086		40.486	50.909		38.327	48.547	75.311	51.195	43.599	35.441	31.828	39.682	45.72	42.267	48.011	35.072		28.317	47.935
Mar 19, 2020	64.95	39.215	50.063	50.49	33.304	40.273	47.442	63.407	45.202	41.142	34.459	34.371	40.485	35.204	38.816	51.889	32.702		26.629	49.497
Mar 20, 2020	58.134	45.501	38.955	43.417		41.324	47.661	65.357	43.912	38.462	33.852	33.809	38.763	35.729	42.891	47.248	35.882		27.671	52.976
Mar 21, 2020	52.253	58.853	48.542	42.1	44.683	42.871	44.297	67.842	40.69	40.652	36.557	34.355	35.653	40.488	46.724	61.307	39.648	74.593	27.66	65.755
Mar 22, 2020	51.031	43.641	47.866	38.236	43.763	40.871	45.536	55.565	42.633	49.755	35.242	34.98	32.742	37.445	38.608	67.168	42.755	63.107	24.325	79.756
Mar 23, 2020	48.046	49.658	40.584	43.611	43.984	40.386	47.223	55.917	48.509	38.382	34.215	37.321	34.499	42.163	42.627	59.699		52.199	28.112	73.018
Mar 24, 2020	48.044	66.087	42.084	47.086	43.621	41.453	50.378	52.927	46.369	38.485	34.51	32.072	35.992	48.049	43.493	55.913	35.811	53.991	28.118	72.624
Mar 25, 2020	48.872	69.015	47.662	48.882	39.386	39.869	48.964	51.287	46.578	41.128		35.772	36.739	45.24	51.26	66.09	33.167	62.757	29.307	89.175
Mar 26, 2020	45.598	73.601		48.053		38.946	53.5	57.074	41.449	45.021		35.041	36.376	48.307	47.104	63.023	36.073	46.927	29.215	79.744
Mar 27, 2020	48.904	43.55	69.481	49.265	38.44	38.328	49.908	61.482	45.445	60.379	33.863		38.836	48.528	52.592	74.044	32.543	61.943	30.61	80.501
Mar 28, 2020	62.255	42.149		47.66	38.583	35.189	49.414	52.24	53.376	67.77	35.778	31.77	40.815	48.049	49.755		32.099	44.244	30.035	43.863
Mar 29, 2020	55.25	64.11	41.7	46.578	35.97	34.357	43.523	79.076	47.307	42.8	38.066	35.765		47.657	40.796		36.338	47.129	26.82
Mar 30, 2020	58.035		42.003	45.981	37.269	37.059	45.115	61.19	47.121	47.345	37.695	32.782	39.804	45.191	41.751	49.622			27.359	40.228
Mar 31, 2020	64.524	57.776	45.138	46.199	35.223	38.079	49.757	70.935	47.097	42.058	37.644	34.294	33.801	52.274	42.852		35.967	69.235	29.524	38.392
Apr 1, 2020	52.115	44.502	48.458	55.391		40.524	50.719	78.45	44.677		37.882	35.672	35.209	45.806	49.058	53.069	35.06	43.444	28.742	50.235
Apr 2, 2020	59.688	39.312	49.618		39.551	35.963	54.876	71.035	36.855	43.983	37.965	30.362	34.063	45.194	52.844	54.161	34.559	73.358	28.14	64.012
Apr 3, 2020	56.145	39.604	50.503	49.274	39.912	36.179	48.758	58.916	38.93	50.435	36.94	34.709	38.656	46.62	45.19		36.86	94.296	27.587	82.884
Apr 4, 2020		51.103	47.21	53.762	34.808	36.148	48.91			46.781	39.516	38.977		42.22	44.572	69.64		72.282	29.02
Apr 5, 2020	43.973	51.738	42.79	55.049		38.282	52.807	60.889	35.171	36.94	36.113	39.809	39.054	44.685	42.878	54.636	30.8		29.414	67.989
Apr 6, 2020	49.968	51.655	48.342	42.994	37.779	38.086	47.86		38.423	45.313	35.352	39.843	37.613	41.857	43.481	57.005	31.65	46.282	29.079	62.254
Apr 7, 2020	66.008	69.549	60.214	51.611	34.871	37.437	47.36	78.072	43.554	45.093	35.245	36.839	38.8	37.8	55.82	48.619	39.037	58.934	31.671	58.107
Apr 8, 2020	53.472	55.713	45.904		35.586	37.067	47.972	69.276	52.188	47.118	37.574	44.869	46.571	34.531	41.426	51.7	34.877		28.058	59.176
Apr 9, 2020	52.031	57.74	56.171	49.972	37.09	37.821	50.991	64.59	64.198	45.785	34.007	36.391	49.859	39.328	45.028	51.016	33.682	52.279	27.724	57.028
Apr 10, 2020	45.008	62.586	32.625	45.73	35.74	38.337	45.891	85.626	54.55	43.209	35.829	41.576	48.083	40.456	43.651	56.105		52.964	28.881
Apr 11, 2020	48.762	41.602	58.33	49.375	37.279	40.478	47.26	73.388	51.373	48.41	36.327	57.577	50.87	50.672	46.322				27.143	52.103
Apr 12, 2020	48.77	40.281	44.703	47.886	40.494	36.211	55.871	56.337	55.796	61.166	36.74	42.664	56.345	47.707	44.997	58.909	30.615	47.819	30.054	49.887
Apr 13, 2020	53.799	42.764	45.096	46.336	40.376	36.545	48.309	62.863			39.666	37.573	49.553	48.152	41.975	57.559	36.576	53.268	32.386	49.035
Apr 14, 2020	56.401	57.122	41.142	44.478	37.955	40.643	43.746	63.797	50.972	35.572	37.397	39.902			42.083		37.54		30.894	48.966
Apr 15, 2020	54.777			60.926	40.476	38.787	53.404	48.697	51.066	48.307	35.919	40.091	46.736		57.7	49.523		44.531	30.553	50.305
Apr 16, 2020	54.977	45.309	56.26	53.701	35.706	42.017	47.756	45.922	48.67	47.188	38.143	33.994	43.925	49.188	54.675	48.164	34.95	48.158	30.322	57.373
Apr 17, 2020	48.016	71.786		52.858	36.149	39.619	50.41	62.582	41.825	54.565	37.163	38.071	42.516	50.857	46.476	43.09	35.281	46.644	31.269
Apr 18, 2020	38.471	51.153	51.941	68.523	36.467	39.913	56.403	70.371	39.444	41.328	36.864	35.031	35.837	49.441	50.874	74.423	29.738	58.189	30.549	76.253
Apr 19, 2020	40.498	59.291		52.885	37.871	38.456	51.388	52.567	37.32	50.162	34.139	34.525		48.664		61.603	34.28	58.021	31.639	50.669
Apr 20, 2020	36.289	40.6	51.239	55.866	39.618	37.612	53.298	52.842	38.49	41.05	38.196	35.715	37.559	46.491	42.71	60.43	31.871	53.191	31.264
Apr 21, 2020	37.298	40.511	44.081			40.772	55.142	64.543	36.001		36.676	34.063	37.945	37.123	40.035	61.349			30.145	31.634
Apr 22, 2020	42.557	40.571	39.246	47.905		40.745	47.199	63.228		45	35.068	31.069	34.89	37.729	41.598	58.203	31.37	50.976	31.152
Apr 23, 2020	41.285	40.619	50.455		32.498	36.859	46.359	53.358	39.579	44.747	35.185	31.603	33.814	37.334	49.445	63.484	29.966	54.447	30.812	62.433
Apr 24, 2020	44.876	44.561	42.894	43.67		41.283	43.625	52.775	42.487	42.916	34.765	35.077	35.58	39.165	44.957	60.347	37.436		30.684	49.64
Apr 25, 2020	42.283	40.676	47.28	47.971	31.962	40.688	42.904	58.751	44.911	42.461	35.141	31.779	35.234	37.873	50.612	52.797			31.307	50.055
Apr 26, 2020	49.126	45.948	44.803	50.892	32.58	47.72		56.633	40.034	46.971	37.616	38.463	35.05	36.273	41.668	53.15			29.661	45.978
Apr 27, 2020	54.658	54.994	45.687		31.143	42.17	45.995	56.229		48.44	37.573	31.906	36.468	40.042	47.195	54.138		47.816	28.782	50.936
Apr 28, 2020	56.5	55.189	48.158	43.229	34.154	45.769	47.351	53.179	44.05	47.898	36.224	35.601	38.288	40.829	49.013	44.156		44.809	29.871	53.603
Apr 29, 2020	56.377	56.943	50.002	46.773	35.985	43.691	45.559	46.672	47.104	50.539	36.392	35.768	38.696	42.589	48.165	44.128	32.681	46.846	30.52	53.074
Apr 30, 2020	50.861	62.695	40.869	44.825	34.169	44.21	46.213	49.971	44.368	45.874	39.108	40.647		42.443	44.665	55.005		49.127	29.035
May 1, 2020	48.763	64.233	46.17	46.171	36.258	44.679	46.321	46.149	42.16	42.483	36.319		39.518	42.817	47.145			44.466	30.066	54.07
May 2, 2020	50.636	53.877		47.764	34.561	44.512	44.208	48.802	39.109	45.168	35.285	39.251	34.663	43.842	53.351	49.674		42.051	30.78	52.011
May 3, 2020	43.307	71.703	51.388	44.996	36.725	42.337	47.051	42.054	38.197	41.109	34.699	38.183	34.117	41.782	52.002	51.001	29.631	43.026	28.73	48.909
May 4, 2020	45.538		49.63		40.292	39.783	43.321	43.343	39.419	37.86	38.112	31.187	32.42	37.225	53.351	59.244	31.82	47.476	31.261	56.279
May 5, 2020	44.924	48.247	58.24	50.016	38.841	42.058	48.853	49.434	41.326	43.995	36.251	39.299	31.264	38.612			31.692	48.116	30.441	58.101
May 6, 2020	41.501	56.05	42.992	47.325		44.009	46.39	43.753	37.005	48.635	38.22	36.158	34.833	38.042	42.447	44.131		42.943	27.822	54.064
May 7, 2020	39.822	62.635	43.349	50.062		38.207	48.833	44.355	35.024	40.613	37.019		39.377	39.66	43.325	49.729	29.444	48.899	28.677	63.995
May 8, 2020	36.828	57.273	49.333	43.347	32.981	42.73	39.517	41.903	32.236	44.31	33.487	31.318	40.63	37.555	43.492	58.182	30.086	46.672	28.61	56.894
May 9, 2020	35.102	56.222	48.167		30.507	46.456	45.121	40.628	37.038		32.569	30.861	42.605	37.277	49.459	51.541	29.916	42.615	29.903	56.164
May 10, 2020	34.525	38.125	49.676	43.333	32.213	48.503	46.856	40.677	34.857	42.665	35.32	43.148	42.244	37.39	46.715		28.299	44.125	28.128	47.017
May 11, 2020		38.856	42.881	50.322		43.011	54.774	46.351	35.567	46.09	32.911		39.796	40.754	46.583	52.724	27.523	42.016	28.53	61.005
May 12, 2020	41.81	40.272	42.229	44.412	28.995	43.126	42.923	53.946	42.638	51.496	35.047	38.851	32.733	36.9	41.821	44.153	30.175		28.704	43.926
May 13, 2020			39.751			44.26				40.245	33.515			40.099	38.17
