# Supplementary material for: Environmental spatial heterogeneity of the impacts of COVID-19 on the top-20 metropolitan cities of Asia-Pacific
Source: Sci Rep. 2021 Oct 13;11:20339. doi: 10.1038/s41598-021-99546-9 (PMC8514535; doi:10.1038/s41598-021-99546-9)
Supplement: Supplementary file 1 — Supplementary Information 1. [file 41598_2021_99546_MOESM1_ESM.zip › Data files/Asia CO/Asia_CO_2020_mean_monthly.csv]

Group.1	Date	Bangkok	Beijing	Busan	Calcutta	Colombo	Delhi	Dhaka	PRD	HoChiMinh	Tokyo	Karachi	Khatmandu	Manila	Mumbai	Seoul	Shanghai	Singapore	Taipei	Tehran	Wuhan	month
01	2020-01-16	49.5290344827586	58.4128148148148	43.13176	49.2699310344828	38.9416785714286	41.090064516129	46.8953225806452	48.4986774193548	45.4435333333333	41.0709655172414	38.7034193548387	33.5501923076923	34.8310740740741	42.8109032258064	43.2388333333333	55.9111052631579	32.97892	44.7545	28.6438709677419	60.43492	01
02	2020-02-15	56.90472	58.1492692307692	45.09408	50.3530909090909	42.0829583333333	43.1369615384615	49.41568	51.27756	47.4430434782609	41.5082307692308	40.4642222222222	36.0535652173913	34.35125	45.9305185185185	44.6164137931034	55.255	35.9305	49.521	28.2736296296296	59.4606086956522	02
03	2020-03-16	53.6645333333333	50.4891724137931	44.4516296296296	49.185	41.0364	39.0326206896552	48.939	62.7243225806452	44.9321935483871	44.2489259259259	37.6651851851852	32.7035	36.7097931034483	44.1923793103448	43.8719677419355	56.1512142857143	35.1193461538462	57.76775	28.7877666666667	59.8506296296296	03
04	2020-04-15	49.4823793103448	50.2109310344828	47.5563333333333	50.47528	36.40876	39.6677333333333	49.1150344827586	61.1271071428571	44.6936923076923	46.1944814814815	36.6908333333333	37.3388666666667	40.6620769230769	42.8953214285714	46.5211379310345	55.4225555555556	33.94145	54.4400454545455	29.8786	55.567875	04
05	2020-05-07	42.0687272727273	53.4084545454545	46.9838333333333	46.7748	34.597	43.3593076923077	46.1806666666667	45.11625	37.8813333333333	43.7224166666667	35.2887692307692	36.4728888888889	37.0166666666667	39.3811538461538	46.4884166666667	51.1532222222222	29.8428888888889	44.7640909090909	29.3043333333333	54.3695833333333	05
