# Supplementary material for: Environmental spatial heterogeneity of the impacts of COVID-19 on the top-20 metropolitan cities of Asia-Pacific
Source: Sci Rep. 2021 Oct 13;11:20339. doi: 10.1038/s41598-021-99546-9 (PMC8514535; doi:10.1038/s41598-021-99546-9)
Supplement: Supplementary file 1 — Supplementary Information 1. [file 41598_2021_99546_MOESM1_ESM.zip › Data files/Asia CO/Asia_CO_2020_median_periods.csv]

Bangkok	Beijing	Busan	Calcutta	Colombo	Delhi	Dhaka	PRD	HoChiMinh	Tokyo	Karachi	Khatmandu	Manila	Mumbai	Seoul	Shanghai	Singapore	Taipei	Tehran	Wuhan	Period
50.9585	50.16	41.206	49.1255	38.6195	41.6225	44.395	46.113	45.151	38.517	38.0705	31.468	34.075	43.815	41.9565	53.125	32.5655	43.193	28.5565	60.587	P1(Jan01-Jan22)
54.424	58.051	43.8465	49.763	40.408	42.4445	50.079	52.663	44.744	41.1935	39.419	34.747	34.116	43.801	43.78	56.184	34.947	49.81	28.208	59.191	P2(Jan23-Feb22)
53.432	45.77	44.236	50.49	43.206	40.871	47.661	62.564	44.758	40.6035	37.753	32.917	35.653	43.626	42.863	53.057	35.17	53.155	29.0335	58.022	P3(Feb23-Mar22)
49.436	51.153	46.557	49.0735	37.825	38.328	49.414	62.582	46.4735	45.203	36.74	35.7685	38.8	46.491	44.7845	57.005	34.718	52.964	29.414	57.373	P4(Mar23-Apr22)
44.876	54.994	46.725	46.472	33.5675	43.126	46.213	47.737	39.579	44.5285	35.32	35.768	35.58	39.165	46.93	52.724	30.026	45.7405	29.766	53.603	P5(Apr23-May22)
