# Supplementary material for: Environmental spatial heterogeneity of the impacts of COVID-19 on the top-20 metropolitan cities of Asia-Pacific
Source: Sci Rep. 2021 Oct 13;11:20339. doi: 10.1038/s41598-021-99546-9 (PMC8514535; doi:10.1038/s41598-021-99546-9)
Supplement: Supplementary file 1 — Supplementary Information 1. [file 41598_2021_99546_MOESM1_ESM.zip › Data files/Asia CO/Asia_CO_2020_mean_periods.csv]

Bangkok	Beijing	Busan	Calcutta	Colombo	Delhi	Dhaka	PRD	HoChiMinh	Tokyo	Karachi	Khatmandu	Manila	Mumbai	Seoul	Shanghai	Singapore	Taipei	Tehran	Wuhan	Period
49.95225	54.7268421052632	42.9713157894737	48.9944	38.81955	41.4488181818182	45.1639545454545	47.1838636363636	45.608	40.8657619047619	39.0807727272727	32.9571764705882	33.6961052631579	43.2719090909091	43.5401818181818	54.7234666666667	32.4675	44.3058823529412	28.6042272727273	60.6777058823529	P1(Jan01-Jan22)
53.500724137931	60.4809655172414	44.6743461538462	50.5262962962963	40.26628	41.8448928571429	50.2864482758621	52.5579310344828	46.3348888888889	41.7057142857143	39.8886551724138	35.6995185185185	35.3646785714286	44.6758275862069	43.6832	55.1651304347826	35.6123076923077	49.2765652173913	28.1734482758621	58.9291111111111	P2(Jan23-Feb22)
55.3385384615385	49.7503461538462	43.968	49.8418695652174	42.9476666666667	40.7445185185185	48.74728	60.2036666666667	45.0123333333333	42.3201666666667	38.5548518518519	32.73036	36.08616	43.5482222222222	43.8090344827586	55.6527407407407	35.315625	55.9756666666667	28.9127857142857	58.8818260869565	P3(Feb23-Mar22)
50.6183666666667	52.4288965517241	47.7894230769231	50.2798928571429	38.0847692307692	38.4292903225806	49.810064516129	62.9696206896552	45.8126428571429	46.4561785714286	36.5686896551724	37.1379666666667	40.7757777777778	45.1716896551724	46.1874333333333	57.5038	34.1976666666667	55.72244	29.5092258064516	59.4182	P4(Mar23-Apr22)
45.1958947368421	52.0588421052632	46.6977	46.56925	33.9915	43.1457619047619	45.9038947368421	48.44815	39.8478421052632	44.72575	35.750380952381	35.8294117647059	36.7015789473684	39.4525238095238	46.67905	52.2108235294118	30.7224166666667	45.965625	29.6162	53.5870526315789	P5(Apr23-May22)
