# Supplementary material for: Environmental spatial heterogeneity of the impacts of COVID-19 on the top-20 metropolitan cities of Asia-Pacific
Source: Sci Rep. 2021 Oct 13;11:20339. doi: 10.1038/s41598-021-99546-9 (PMC8514535; doi:10.1038/s41598-021-99546-9)
Supplement: Supplementary file 1 — Supplementary Information 1. [file 41598_2021_99546_MOESM1_ESM.zip › Data files/Mobility/MobAnalysisAsia.R]

library(readxl)
library(dplyr)
library(tidyr)
library(ggplot2)
library(scales)
library(ggseas) # for stat_index
library(grid)
library(gridExtra)
library(esquisse)
library(tidyverse)
library(lubridate)
library(RColorBrewer)
library(ggpubr)
#setwd("G:/Dropbox (Personal)/NO2 Sentinel S5 Lahore Karachi/PAK NO2")
#setwd("C:/Users/sawai/Dropbox (Personal)/NO2 Sentinel S5 Lahore Karachi/PAK SO2")
#setwd("C:/Users/sawai/Dropbox (Personal)/NO2 Sentinel S5 Lahore Karachi/Revised/Pakistan/PAK NO2")
setwd("C:/Users/sawai/Dropbox (Personal)/NO2 Sentinel S5 Lahore Karachi/Revised/Asia/Mobility")
####################################################################################

forex <- read_excel("Global_Mobility_Report-Asia.xlsx", sheet = "filter")
View(forex)
sapply(forex, class)
####################################################################################

#aggregate by the monthly  means 

# FOr 2020
####################################################################################
forex_mean <- forex
#forex_mean$Date<-as.Date(mdy(forex_mean$Date)) 
forex_mean$month<-strftime(forex_mean$Date, "%m")

forex_mean<-aggregate(forex_mean, by=list(forex_mean$month, forex_mean$City), mean, na.rm=TRUE) # aggregate by month
#View(forex_mean)

forex_mean$month<-strftime(forex_mean$Date, "%m")# add a colum with month and day

write.csv(forex_mean,"Asia_NO2_2020_mean_monthly.csv", row.names = FALSE)


###################################################################################################

# Monthly Avg Values in the Periods

df19_long_md <- gather(forex, Type, Mob, Retail:Residential, factor_key=TRUE)
View(df19_long_md)
df19_long_md$month<-strftime(df19_long_md$Date, "%m-%d")

##########################################################################################################3
##########################################################################################################3


# FOr line Graphs of daily means data frames 
#############################################################################################################

png(filename = paste0("graphs/2TS_Mob.png"),width = 9000, height = 7000, res = 800) 
p<-ggplot(data=df19_long_md, aes(x=month, y=Mob, group = Type, colour = Type)) +
  #geom_line() +
  geom_point( size=1, shape=21, fill="white")+
  geom_line()+
 # geom_smooth(method = "loess", formula = y~x, size=1)+
  theme_bw() +
  facet_wrap(vars(City), scales="free" )+
  labs(y = "Change in Mobility (%)", x="month-day (mm-dd)", title = "Time Series Plot of Mobility Change Since Feb 15",
     subtitle = "Base Period of Jan 01 - Feb 14")+
  theme(axis.text.x = element_text(size=10, angle=90))+

scale_x_discrete(breaks = c("02-20","02-28","03-10","03-20","03-30", "04-10","04-20","04-30","05-10", "05-15"))
  #scale_colour_manual(name="",values=c("red", "darkgreen"))

print(p)
dev.off()
