# Supplementary material for: Environmental spatial heterogeneity of the impacts of COVID-19 on the top-20 metropolitan cities of Asia-Pacific
Source: Sci Rep. 2021 Oct 13;11:20339. doi: 10.1038/s41598-021-99546-9 (PMC8514535; doi:10.1038/s41598-021-99546-9)
Supplement: Supplementary file 1 — Supplementary Information 1. [file 41598_2021_99546_MOESM1_ESM.zip › Data files/Mobility/Asia_NO2_2020_mean_monthly-formatted.xlsx]

## Sheet: Summary-14Feb-May15
City	Retail	Grocery	Parks	Transit	Workplace	Residential
Bangkok	-27.7163	-6.01989	-29.2884	-35.692	-17.3824	10.7546
Calcutta	-48.2138	-25.5556	-32.7076	-41.618	-31.3734	14.9723
Colomobo	-47.5253	-41.4843	-26.4474	-41.3678	-37.1125	23.4967
Delhi	-53.3285	-39.5962	-51.5748	-49.9796	-46.1439	19.528
Dhaka	-39.2424	-25.7785	-17.0665	-36.3499	-24.886	13.2867
HoChiMinh	-26.9689	-11.9519	-22.9275	-24.7034	-6.78073	9.3914
HongKong	-23.5208	-3.60152	-13.3024	-30.8422	-17.7752	13.9728
Karachi	-34.3454	-23.5246	-16.5703	-28.8182	-25.2718	10.9003
Manila	-50.4756	-32.9084	-34.5652	-52.9681	-40.3294	21.0685
Mumbai	-51.6225	-31.4965	-42.2233	-44.9119	-42.2278	20.6877
Seoul	-14.5988	2.38441	24.5648	-13.6447	-9.5353	6.59615
Singapore	-36.8285	-12.9318	-33.5841	-40.6256	-32.4125	23.1746
Taipei	-9.59471	2.07321	-0.120878	-18.0203	2.2974	3.10896
Tokyo	-33.1366	-1.87858	-7.48978	-37.2725	-27.465	14.0942
Grand Total	-35.5084	-18.0193	-21.6645	-35.4867	-25.457	14.6452

## Sheet: PivotTable
Row Labels	Average of Retail	Average of Grocery	Average of Parks	Average of Transit	Average of Workplace	Average of Residential
Bangkok	-27.7163	-6.01989	-29.2884	-35.692	-17.3824	10.7546
Calcutta	-48.2138	-25.5556	-32.7076	-41.618	-31.3734	14.9723
Colomobo	-47.5253	-41.4843	-26.4474	-41.3678	-37.1125	23.4967
Delhi	-53.3285	-39.5962	-51.5748	-49.9796	-46.1439	19.528
Dhaka	-39.2424	-25.7785	-17.0665	-36.3499	-24.886	13.2867
HoChiMinh	-26.9689	-11.9519	-22.9275	-24.7034	-6.78073	9.3914
HongKong	-23.5208	-3.60152	-13.3024	-30.8422	-17.7752	13.9728
Karachi	-34.3454	-23.5246	-16.5703	-28.8182	-25.2718	10.9003
Manila	-50.4756	-32.9084	-34.5652	-52.9681	-40.3294	21.0685
Mumbai	-51.6225	-31.4965	-42.2233	-44.9119	-42.2278	20.6877
Seoul	-14.5988	2.38441	24.5648	-13.6447	-9.5353	6.59615
Singapore	-36.8285	-12.9318	-33.5841	-40.6256	-32.4125	23.1746
Taipei	-9.59471	2.07321	-0.120878	-18.0203	2.2974	3.10896
Tokyo	-33.1366	-1.87858	-7.48978	-37.2725	-27.465	14.0942
Grand Total	-35.5084	-18.0193	-21.6645	-35.4867	-25.457	14.6452

## Sheet: Data-SummaryByMonth
City	Retail	Grocery	Parks	Transit	Workplace	Residential	month
Bangkok	-3.2	0.8	-6.4	-5.86667	1.26667	1.66667	2
Bangkok	-18.7097	-4.6129	-22.3871	-27.2903	-10.7742	7.45161	3
Bangkok	-47.0667	-18.2667	-48.0333	-59.8333	-29.1333	17.5667	4
Bangkok	-41.8889	-2	-40.3333	-49.7778	-30.8889	16.3333	5
Calcutta	-3.66667	-0.533333	-3.26667	-1.4	3.8	0.733333	2
Calcutta	-26.6774	-18	-20.4194	-26.8387	-20.1935	9.32258	3
Calcutta	-77.7333	-47.1333	-53.0333	-71.2333	-56.7667	25.5	4
Calcutta	-84.7778	-36.5556	-54.1111	-67	-52.3333	24.3333	5
Colomobo	1.86667	3.6	6.4	4.46667	3.73333	1.46667	2
Colomobo	-35.9677	-24.5484	-17.6452	-29.1935	-31.8387	19.0645	3
Colomobo	-78.6667	-73.1	-46.1	-70.3	-62.5667	37.2333	4
Colomobo	-77.3333	-71.8889	-48.4444	-70.4444	-57.7778	36.2222	5
Delhi	-2.73333	-2.13333	5.53333	-0.2	0.4	1	2
Delhi	-36.5806	-28.4516	-29.3548	-37.4516	-31.0645	12.6452	3
Delhi	-88	-69.4667	-87.0333	-84.2667	-79.8	33.1333	4
Delhi	-86	-58.3333	-95.4444	-78	-74.1111	31.3333	5
Dhaka	2.53333	3.8	7.46667	4.2	6.8	0.8	2
Dhaka	-18.5806	-7.58065	-6.35484	-15.6774	-9.67742	7.25806	3
Dhaka	-72.7	-52	-33.6	-69.7	-55.6667	24.2	4
Dhaka	-68.2222	-47.3333	-35.7778	-64.2222	-41	20.8889	5
HoChiMinh	-8.53333	-6.46667	-8.13333	-10.4667	1.66667	5.33333	2
HoChiMinh	-22.0645	-11.7742	-17.0323	-24.2581	1.35484	8.03226	3
HoChiMinh	-50.8333	-29.9	-35.1	-52.2	-22.0333	16.2	4
HoChiMinh	-26.4444	0.333333	-31.4444	-11.8889	-8.11111	8	5
HongKong	-24	-6.53333	-13	-30.6	-17.0667	13.8667	2
HongKong	-23.8387	-5.48387	-15.7097	-28.9355	-13.6452	13.2581	3
HongKong	-26.1333	-3.16667	-15.5	-34.8333	-23.5	15.7667	4
HongKong	-20.1111	0.777778	-9	-29	-16.8889	13	5
Karachi	1.8	1.93333	6.53333	3.33333	3	-0.266667	2
Karachi	-23.5484	-13.3871	-8.90323	-17.4839	-19.3871	7.96774	3
Karachi	-60.6333	-44.2	-32.8	-52.5667	-46.3667	18.5667	4
Karachi	-55	-38.4444	-31.1111	-48.5556	-38.3333	17.3333	5
Manila	0	0.333333	-1.4	-4.4	2.53333	1.13333	2
Manila	-40.2581	-22.3226	-26.8387	-45.1613	-31.8065	16.7742	3
Manila	-79.8667	-59.2	-53.1333	-84.2	-68.9333	34.0333	4
Manila	-81.7778	-50.4444	-56.8889	-78.1111	-63.1111	32.3333	5
Mumbai	-2.73333	-1.46667	1.13333	-0.6	-0.933333	1.2	2
Mumbai	-33.9677	-21.4194	-25.871	-31.9032	-29	13.8065	3
Mumbai	-84.9	-56.7667	-69.9333	-76.3667	-71.8667	34.6333	4
Mumbai	-84.8889	-46.3333	-74.2222	-70.7778	-67.1111	33.1111	5
Seoul	-19.6667	-6.13333	-10.6667	-16.5333	-4.66667	6.73333	2
Seoul	-22.8065	-3.12903	17.2258	-19.9677	-8.09677	8.12903	3
Seoul	-13.0333	4.8	36.3667	-11.6333	-8.26667	5.96667	4
Seoul	-2.88889	14	55.3333	-6.44444	-17.1111	5.55556	5
Singapore	-12.2667	-10.2667	-7.53333	-14.4	-3.4	6.86667	2
Singapore	-13.5806	-4.51613	-8.90323	-19.2581	-7.16129	9.70968	3
Singapore	-55.1333	-16.8333	-50.9	-60.7333	-53.8667	34.9	4
Singapore	-66.3333	-20.1111	-67	-68.1111	-65.2222	41.2222	5
Taipei	-5.8	-0.8	6.46667	-13.7333	2.2	3.33333	2
Taipei	-10.9677	1.54839	-5.16129	-17.2258	8.64516	2.25806	3
Taipei	-13.5	1.1	-5.56667	-22.9	-0.433333	4.06667	4
Taipei	-8.11111	6.44444	3.77778	-18.2222	-1.22222	2.77778	5
Tokyo	-6.46667	3.13333	-1.66667	-8.73333	-4.8	3	2
Tokyo	-16.9355	2.09677	-1.22581	-22.9677	-10.871	7.03226	3
Tokyo	-50.7	-3.96667	-13.7333	-53.5	-39.6333	20.2333	4
Tokyo	-58.4444	-8.77778	-13.3333	-63.8889	-54.5556	26.1111	5
