# Supplementary material for: Environmental spatial heterogeneity of the impacts of COVID-19 on the top-20 metropolitan cities of Asia-Pacific
Source: Sci Rep. 2021 Oct 13;11:20339. doi: 10.1038/s41598-021-99546-9 (PMC8514535; doi:10.1038/s41598-021-99546-9)
Supplement: Supplementary file 1 — Supplementary Information 1. [file 41598_2021_99546_MOESM1_ESM.zip › Data files/Mobility/applemobilitytrends-2020-05-16.csv]

geo_type	region	transportation_type	alternative_name	2020-01-13	2020-01-14	2020-01-15	2020-01-16	2020-01-17	2020-01-18	2020-01-19	2020-01-20	2020-01-21	2020-01-22	2020-01-23	2020-01-24	2020-01-25	2020-01-26	2020-01-27	2020-01-28	2020-01-29	2020-01-30	2020-01-31	2020-02-01	2020-02-02	2020-02-03	2020-02-04	2020-02-05	2020-02-06	2020-02-07	2020-02-08	2020-02-09	2020-02-10	2020-02-11	2020-02-12	2020-02-13	2020-02-14	2020-02-15	2020-02-16	2020-02-17	2020-02-18	2020-02-19	2020-02-20	2020-02-21	2020-02-22	2020-02-23	2020-02-24	2020-02-25	2020-02-26	2020-02-27
country/region	Albania	driving		100.0	95.3	101.43	97.2	103.55	112.67	104.83	94.39	94.07	93.51	92.94	102.13	102.38	101.41	94.62	89.12	90.17	90.21	97.71	102.5	108.92	92.82	91.48	93.99	96.72	102.46	103.29	107.83	87.99	94.18	94.62	99.7	139.3	123.9	129.41	102.24	88.09	88.17	94.48	100.62	111.02	113.5	86.95	83.01	85.44	82.73
country/region	Albania	walking		100.0	100.68	98.93	98.46	100.85	100.13	82.13	95.65	97.78	95.39	94.24	93.73	97.06	77.27	83.37	82.73	84.39	88.19	90.79	88.7	79.32	87.12	88.06	99.4	85.84	94.63	99.74	81.41	90.19	90.45	94.16	95.69	109.21	108.4	84.52	96.63	87.38	81.49	87.21	93.52	94.5	74.8	87.25	81.41	77.78	74.5
country/region	Argentina	driving		100.0	97.07	102.45	111.21	118.45	124.01	95.44	95.13	95.42	97.66	99.42	113.34	118.23	91.31	93.37	91.12	92.35	96.74	111.24	123.96	89.01	91.66	89.18	94.49	95.98	111.12	121.53	89.23	96.42	96.97	101.68	104.9	122.91	127.62	88.2	92.28	98.15	98.96	104.71	132.57	141.76	108.21	107.92	99.51	96.38	97.96
country/region	Argentina	walking		100.0	95.11	101.37	112.67	116.72	114.14	84.54	101.37	106.12	104.91	102.56	104.88	98.83	73.64	94.27	93.86	92.2	96.0	98.99	97.42	67.21	95.18	96.25	100.39	99.1	105.0	106.45	73.12	104.2	105.87	111.47	113.2	128.75	103.47	69.12	93.42	111.49	107.02	111.36	124.13	120.44	100.5	96.6	82.59	107.79	110.62
country/region	Australia	driving		100.0	102.98	104.21	108.63	109.08	89.0	99.35	103.53	106.8	107.4	115.65	109.66	88.59	85.18	95.91	99.4	99.92	103.04	103.73	85.73	93.39	95.83	98.63	102.4	107.46	106.55	86.33	98.78	100.08	103.28	106.19	116.62	115.36	93.51	98.27	101.79	105.38	107.29	113.37	118.25	97.6	97.5	102.7	104.46	106.23	113.6
country/region	Australia	transit		100.0	101.78	100.64	99.58	98.34	86.97	99.87	107.29	109.13	107.03	106.64	100.19	90.61	81.83	101.78	104.81	103.03	101.91	97.77	87.49	98.72	99.03	102.4	100.27	100.82	102.46	84.1	100.46	105.77	105.48	106.71	113.2	111.33	98.78	109.3	111.03	115.59	114.53	116.25	120.68	104.35	115.32	119.81	118.98	115.46	119.34
country/region	Australia	walking		100.0	101.31	101.82	104.52	113.73	100.24	98.57	104.38	108.51	103.88	112.4	117.27	103.02	87.4	96.18	100.57	100.25	100.73	108.69	96.55	92.71	95.77	99.1	97.65	97.97	112.07	88.84	93.13	100.34	101.59	104.56	116.84	129.56	110.5	103.76	102.99	107.3	112.78	116.31	133.9	113.52	103.12	106.0	109.06	109.52	116.49
country/region	Austria	driving	Österreich	100.0	101.14	104.24	112.21	117.23	117.22	105.17	100.7	102.67	104.33	107.89	123.67	119.39	105.55	104.42	106.42	106.1	108.47	125.62	134.87	109.33	109.04	107.88	110.15	107.4	127.94	146.79	116.74	109.94	112.72	113.59	116.37	145.47	158.95	120.22	113.56	113.49	117.98	117.11	142.35	156.99	114.15	111.17	109.0	108.98	113.71
country/region	Austria	walking	Österreich	100.0	101.55	105.59	112.24	123.36	131.05	89.93	100.6	103.3	105.28	110.89	132.87	136.57	92.99	105.8	105.38	107.8	113.19	132.21	148.15	101.66	106.52	106.85	105.75	106.66	126.55	142.55	103.86	110.43	114.55	114.2	123.11	148.29	165.31	113.75	125.35	127.47	125.25	132.26	142.4	166.41	114.7	125.95	125.66	115.47	122.28
country/region	Belgium	driving	België	100.0	101.19	107.49	107.67	117.38	119.32	102.68	103.67	107.83	110.0	108.65	116.76	120.76	104.16	105.12	106.85	111.21	112.96	127.96	122.89	104.88	106.02	109.17	111.05	111.1	123.19	129.25	97.76	109.52	111.55	115.6	118.19	131.29	135.91	110.6	115.29	120.26	121.9	123.29	133.24	123.59	105.29	116.44	116.56	118.01	117.4
country/region	Belgium	transit	België	100.0	98.67	105.01	105.87	113.55	110.73	100.53	105.62	110.39	114.35	111.03	116.9	116.25	106.64	113.29	115.8	117.19	118.26	126.13	122.24	115.06	119.32	117.23	121.7	121.67	134.02	134.78	119.52	132.55	130.72	130.33	131.96	139.68	142.1	123.14	134.04	139.53	141.82	138.11	137.78	126.99	118.46	136.73	135.58	136.45	137.36
country/region	Belgium	walking	België	100.0	101.46	110.44	118.86	139.1	174.99	111.72	105.08	113.37	119.64	118.63	141.59	174.68	119.37	115.72	119.7	127.83	132.95	160.33	178.82	118.45	118.08	117.56	131.86	137.37	166.1	195.81	107.52	125.29	136.11	141.76	144.84	195.2	235.37	135.03	146.08	156.85	160.02	163.25	168.21	189.77	125.25	145.88	155.27	147.4	144.5
country/region	Brazil	driving	Brasil	100.0	99.71	100.9	101.88	113.69	114.38	91.06	97.54	98.14	97.91	98.51	109.53	111.8	88.93	92.86	95.19	94.85	96.31	109.54	109.56	83.8	92.5	92.97	93.75	96.35	114.55	117.52	86.93	99.25	95.71	98.43	98.92	115.44	123.46	92.31	95.54	99.59	102.06	109.38	141.63	140.3	103.13	102.5	99.46	92.81	91.16
country/region	Brazil	transit	Brasil	100.0	102.45	104.28	100.2	97.06	81.01	69.05	100.37	109.18	106.12	102.51	99.99	81.78	70.41	105.37	110.46	108.95	103.38	105.23	84.27	71.2	111.64	113.05	111.42	111.11	116.13	95.44	74.79	120.83	116.59	118.28	113.61	117.96	109.7	92.39	119.12	123.99	121.93	114.4	113.62	96.45	79.83	81.57	78.26	84.99	100.15
country/region	Brazil	walking	Brasil	100.0	106.3	104.75	99.05	104.13	101.18	69.84	97.33	105.36	102.28	95.88	104.74	101.07	69.38	98.41	102.94	101.02	100.51	110.22	95.63	65.06	97.15	104.11	103.31	104.21	120.32	114.78	70.93	101.06	106.71	110.43	113.33	126.08	135.5	97.46	109.05	115.3	116.07	121.05	137.47	171.31	153.25	137.77	114.5	82.66	99.98
country/region	Bulgaria	driving	България	100.0	102.56	104.73	104.35	114.79	118.01	105.42	100.78	99.44	103.52	106.11	118.01	123.61	112.36	102.6	102.95	107.2	105.02	118.7	122.25	113.09	102.09	104.35	111.79	97.18	111.27	113.83	110.75	102.03	102.69	108.41	108.77	134.88	129.46	123.85	104.85	107.76	114.6	120.04	126.35	132.23	119.83	101.6	103.94	106.47	103.06
country/region	Bulgaria	walking	България	100.0	101.9	99.61	100.06	117.97	128.66	99.64	105.3	98.6	104.38	109.35	135.78	144.71	112.89	108.51	110.44	114.54	113.45	132.49	149.6	110.72	113.09	113.9	97.24	100.2	118.28	127.6	104.3	110.33	105.3	112.73	125.87	158.5	150.96	126.15	124.09	124.06	126.79	120.35	141.22	150.27	116.38	112.7	116.58	129.0	112.06
country/region	Cambodia	driving	ព្រះរាជាណាចក្រកម្ពុជា	100.0	100.75	99.33	96.0	98.78	103.64	99.16	97.65	96.87	95.13	81.87	86.56	94.24	93.33	90.41	92.44	91.72	89.73	96.11	103.22	91.61	88.75	91.67	90.77	91.23	100.48	103.82	91.43	90.71	91.53	92.78	98.96	107.46	97.93	89.71	89.75	89.44	88.2	91.65	98.62	97.68	88.91	85.88	85.51	85.04	74.09
country/region	Cambodia	walking	ព្រះរាជាណាចក្រកម្ពុជា	100.0	98.06	99.7	98.0	106.81	106.84	106.98	102.84	100.7	103.34	100.77	102.84	111.88	105.81	104.47	97.56	101.44	93.49	102.2	109.25	96.36	98.63	94.46	95.93	91.56	98.6	106.78	88.38	91.62	94.23	92.06	91.79	95.33	99.77	91.39	94.39	92.79	96.33	95.99	95.73	96.73	92.79	87.32	87.78	89.02	81.51
country/region	Canada	driving		100.0	102.91	99.74	105.17	122.34	102.5	84.46	102.63	104.31	107.37	110.29	127.88	116.84	88.06	98.11	102.75	104.73	109.0	129.2	119.47	88.42	97.41	100.25	103.6	105.72	120.32	118.1	92.45	104.41	107.15	108.19	115.97	140.55	125.71	103.84	95.14	111.82	113.99	119.01	136.41	128.05	98.89	102.34	107.2	104.04	105.22
country/region	Canada	transit		100.0	100.03	98.01	101.01	105.42	89.65	75.87	98.64	99.0	100.79	101.45	108.86	91.47	75.15	93.28	95.88	94.14	97.63	104.6	93.75	75.71	93.13	94.86	94.09	96.3	103.76	95.66	78.4	95.79	96.84	96.69	102.9	108.95	92.72	79.97	80.63	97.64	98.13	100.38	110.64	96.4	78.72	93.45	94.4	91.96	94.2
country/region	Canada	walking		100.0	106.29	106.65	108.64	127.43	122.55	90.42	104.92	108.92	112.57	118.17	139.85	136.71	93.37	105.36	111.79	110.13	115.16	138.49	140.12	91.16	102.67	105.91	107.29	108.17	128.56	139.77	93.6	106.26	111.39	112.79	120.1	152.97	152.65	125.23	99.59	114.61	119.86	127.3	152.97	155.76	103.86	109.77	111.42	106.92	107.07
country/region	Chile	driving		100.0	99.01	102.57	106.47	124.69	120.83	97.12	102.53	101.57	102.41	107.31	124.15	118.81	99.66	107.13	102.57	101.5	106.61	131.48	129.34	102.43	112.31	109.69	113.49	117.69	139.24	135.2	111.81	122.24	115.22	116.03	123.72	147.07	133.92	109.45	121.37	114.62	116.11	118.84	136.88	128.4	101.01	107.67	106.95	105.08	111.11
country/region	Chile	walking		100.0	102.58	103.13	103.74	107.87	86.73	59.44	99.53	98.22	101.48	104.03	105.78	83.2	59.55	100.85	97.6	96.02	101.29	107.44	86.87	60.33	98.79	103.85	106.43	105.25	112.31	93.48	65.7	102.72	104.7	105.16	112.07	120.99	93.08	68.1	106.39	103.2	103.6	106.98	111.69	93.75	65.96	100.87	106.68	105.07	113.44
country/region	Colombia	driving		100.0	97.85	99.65	97.22	109.1	120.38	103.25	95.63	93.95	95.37	94.74	106.37	122.27	102.01	89.35	92.76	90.77	91.45	102.23	119.07	102.2	86.88	90.98	91.48	88.49	107.74	127.12	103.77	91.24	92.7	92.51	91.93	106.82	120.98	101.06	90.13	89.95	91.59	95.07	110.22	128.49	105.41	93.35	89.57	88.31	84.99
country/region	Colombia	walking		100.0	103.15	104.44	102.96	112.65	116.71	101.0	97.52	102.29	100.24	98.95	113.08	117.66	98.95	91.84	96.66	87.78	100.43	105.35	116.13	97.66	93.94	96.61	103.01	97.18	111.12	124.15	94.51	94.8	95.7	95.7	97.37	109.45	117.66	93.6	94.03	95.51	95.66	96.85	107.59	127.88	105.82	100.57	92.51	95.56	92.46
country/region	Croatia	driving	Hrvatska	100.0	102.23	102.77	98.19	108.51	108.06	105.89	95.73	97.04	97.93	100.48	105.52	103.48	96.48	97.2	94.04	95.71	95.13	104.87	110.08	103.36	92.75	98.01	101.33	98.91	107.41	112.64	108.77	98.44	99.87	102.82	103.02	121.46	122.94	122.61	103.11	103.34	103.49	109.22	123.42	124.0	117.8	101.27	97.66	95.32	98.31
country/region	Croatia	walking	Hrvatska	100.0	103.28	105.83	104.89	117.78	101.14	88.79	96.69	101.8	105.26	104.07	109.04	108.0	75.8	97.98	95.63	100.15	99.48	119.06	112.15	91.06	104.57	92.12	92.79	103.16	115.26	115.14	88.79	101.8	106.96	107.73	106.49	127.78	140.59	116.0	109.78	105.26	115.23	119.68	140.79	143.65	115.43	115.11	118.62	95.78	110.22
country/region	Czech Republic	driving	Česká republika	100.0	101.17	106.68	109.34	123.54	112.54	105.38	99.26	101.99	107.94	108.64	119.07	111.51	102.61	101.47	105.2	107.57	109.63	117.92	113.7	109.45	108.48	109.26	109.62	111.94	128.92	125.16	115.82	106.97	114.42	118.95	122.99	142.36	135.66	120.36	115.34	116.58	119.7	120.49	137.04	130.49	116.86	114.4	116.85	115.37	118.0
country/region	Czech Republic	transit	Česká republika	100.0	98.02	101.88	103.3	107.22	101.48	92.46	97.34	100.71	107.19	110.59	108.15	98.9	95.0	98.53	102.76	106.37	105.84	111.99	107.65	105.53	113.82	108.92	112.78	112.95	124.36	116.18	104.74	112.94	119.33	125.96	126.84	138.83	129.78	120.25	132.3	130.94	132.73	132.5	127.66	129.48	115.25	130.3	134.87	133.55	133.47
country/region	Czech Republic	walking	Česká republika	100.0	99.92	103.24	107.32	136.65	139.38	99.77	98.55	98.78	107.31	110.07	132.94	141.48	103.78	107.72	106.75	108.07	111.73	144.4	158.48	112.81	118.53	110.04	113.82	118.77	155.45	166.52	123.72	110.92	118.46	125.25	137.26	185.6	195.4	140.22	142.74	142.46	137.55	141.99	162.88	183.22	125.01	138.05	141.77	134.97	134.91
country/region	Denmark	driving	Danmark	100.0	103.67	105.55	104.16	110.4	105.47	103.52	102.37	104.12	107.02	107.19	112.43	106.45	99.5	100.78	103.15	106.05	107.95	121.58	114.3	110.32	105.32	107.72	108.5	107.35	114.06	105.43	93.99	103.42	107.14	108.02	110.03	113.19	104.27	98.93	102.21	107.19	110.27	112.79	118.37	109.78	103.25	103.9	110.44	110.13	112.25
country/region	Denmark	transit	Danmark	100.0	98.09	98.22	99.55	111.53	108.82	102.06	96.41	99.1	99.58	103.12	114.83	111.8	98.21	100.76	105.78	108.27	111.65	127.94	120.71	115.79	103.61	102.2	107.19	102.62	115.24	112.3	101.45	103.7	107.76	103.61	105.5	114.41	112.56	107.51	105.58	111.99	114.15	122.5	130.37	124.55	106.04	102.94	104.58	106.09	104.81
country/region	Denmark	walking	Danmark	100.0	99.31	104.04	107.99	131.4	126.32	96.4	102.74	104.03	108.79	106.78	133.24	133.19	89.04	97.29	105.64	112.5	115.06	146.15	140.82	104.73	105.01	106.31	111.81	110.86	131.5	131.07	77.13	101.2	104.24	104.43	119.29	141.38	125.1	81.17	97.36	107.58	117.17	120.13	145.54	123.99	88.97	100.38	98.78	107.83	115.52
country/region	Egypt	driving	مصر	100.0	98.78	104.14	113.6	92.9	100.18	99.76	99.72	103.72	108.55	130.19	113.81	108.49	118.84	120.56	122.58	127.68	138.14	132.62	124.99	123.04	121.73	123.38	128.78	131.39	122.99	117.6	105.82	105.39	107.62	114.49	128.91	119.09	116.49	109.34	108.79	108.41	116.21	123.01	111.49	113.4	105.67	175.25	102.74	117.01	130.7
country/region	Egypt	walking	مصر	100.0	96.45	100.74	103.42	91.93	96.38	97.88	101.38	99.79	109.75	119.96	103.75	107.34	121.22	127.33	117.43	124.53	127.5	119.9	119.24	123.75	120.26	117.73	125.59	121.57	112.0	114.43	103.05	113.75	111.12	115.16	122.06	113.41	117.62	107.69	105.24	107.74	114.05	116.34	107.23	112.59	104.8	116.83	104.13	115.58	121.44
country/region	Estonia	driving	Eesti	100.0	106.93	106.41	115.22	132.85	128.75	107.61	101.66	107.16	104.49	109.24	135.75	138.89	108.16	98.57	98.34	104.21	107.67	127.29	135.4	113.7	102.21	104.19	105.88	118.7	152.49	146.04	118.64	105.78	110.9	115.29	125.22	158.9	156.51	132.21	121.16	120.55	126.22	134.37	150.88	141.36	122.6	121.06	127.19	123.42	123.3
country/region	Estonia	transit	Eesti	100.0	99.03	99.77	100.6	127.37	109.89	87.07	102.85	102.71	101.79	102.3	120.98	107.59	95.86	101.66	105.38	107.18	105.52	112.93	111.45	100.46	103.96	114.77	115.55	113.34	132.93	117.3	113.16	117.25	120.1	120.33	122.13	136.25	122.03	111.45	135.19	124.33	128.38	131.65	136.75	113.11	103.17	122.95	148.39	137.03	140.98
country/region	Estonia	walking	Eesti	100.0	103.31	104.45	110.69	155.25	171.56	112.09	112.74	115.92	108.77	118.56	175.98	219.43	121.61	108.12	108.84	128.6	135.55	161.36	192.75	114.59	108.64	119.53	120.6	127.69	196.82	220.8	123.63	119.17	130.58	134.71	150.6	229.51	219.01	154.76	171.89	167.24	171.89	189.11	194.57	169.81	164.25	146.77	175.53	154.53	175.07
country/region	Finland	driving	Suomi	100.0	102.42	105.41	104.46	117.78	120.16	112.58	100.97	103.11	103.27	103.37	119.02	119.09	110.2	97.3	102.31	103.05	103.3	121.3	118.69	112.36	101.01	103.31	103.1	105.07	125.1	125.04	112.75	102.38	104.23	108.16	114.97	135.6	138.63	117.3	108.23	111.13	115.39	116.04	134.8	141.73	122.31	111.17	111.63	115.06	116.1
country/region	Finland	transit	Suomi	100.0	98.58	99.52	101.67	104.5	101.66	98.45	101.21	101.75	99.77	102.42	104.24	98.82	95.71	99.14	104.02	100.54	97.82	103.22	98.45	94.66	101.87	101.12	100.18	103.84	103.94	108.63	96.66	102.2	103.67	99.12	105.19	109.69	106.41	101.88	104.08	102.87	108.97	101.71	109.29	109.47	102.06	105.78	104.75	110.93	106.48
country/region	Finland	walking	Suomi	100.0	96.91	101.01	104.8	112.42	112.51	90.11	99.27	99.25	100.64	102.29	112.82	118.59	88.15	88.29	93.69	96.89	96.88	113.66	110.28	88.05	95.61	98.57	101.36	99.76	112.11	119.42	85.15	92.14	103.36	102.25	120.51	121.65	111.39	79.1	95.11	103.72	106.41	100.89	109.28	103.71	94.74	102.21	107.1	107.46	105.78
country/region	France	driving		100.0	101.6	104.67	107.25	112.07	114.84	93.4	94.67	94.52	97.84	98.36	111.42	109.7	87.85	91.22	92.87	97.88	97.18	107.43	114.7	91.31	93.45	93.89	99.17	99.49	110.43	117.24	89.9	94.95	95.69	99.98	101.41	118.69	126.61	96.71	100.32	100.83	102.03	104.31	118.42	127.73	97.72	99.66	99.4	100.49	99.76
country/region	France	transit		100.0	100.31	102.48	103.75	106.97	111.44	93.29	97.27	97.37	101.6	98.73	102.88	108.67	86.82	93.38	96.84	102.13	102.44	114.36	125.0	96.52	99.2	100.43	107.64	106.75	115.25	115.65	96.23	105.43	105.21	109.02	111.95	119.97	117.34	101.79	118.54	118.54	116.32	118.49	125.78	127.21	108.53	115.31	115.9	120.41	121.51
country/region	France	walking		100.0	105.95	108.49	121.22	117.98	135.17	79.07	86.45	90.11	91.4	95.75	112.71	117.06	66.53	77.64	84.94	95.11	93.85	108.5	126.17	70.78	83.3	86.31	94.07	99.16	106.88	117.98	66.62	80.08	86.83	93.75	95.63	117.96	126.34	74.44	86.9	95.91	94.03	99.23	108.42	120.95	75.84	88.4	89.42	90.61	90.86
country/region	Germany	driving	Deutschland	100.0	101.31	102.82	104.61	114.38	109.65	103.81	100.54	102.9	102.65	102.61	112.68	108.85	102.26	101.93	105.2	102.84	105.23	119.14	115.73	106.1	105.13	107.72	106.59	105.26	120.68	120.85	105.91	105.72	108.42	108.83	112.43	130.41	128.0	109.63	108.0	109.42	110.81	108.14	125.52	119.65	99.22	102.49	105.39	104.39	110.47
country/region	Germany	transit	Deutschland	100.0	102.85	102.41	105.37	114.32	116.37	102.26	99.42	101.25	100.44	103.03	111.85	117.24	99.33	101.54	101.07	99.92	102.77	113.42	115.02	104.64	104.37	104.7	101.33	101.98	113.45	117.99	100.3	104.99	105.67	106.43	112.26	121.04	125.2	114.91	157.64	140.18	132.15	135.25	145.98	149.75	127.86	129.82	128.68	123.84	128.01
country/region	Germany	walking	Deutschland	100.0	104.04	107.18	110.76	124.13	137.91	91.01	99.26	102.36	100.62	104.64	119.37	135.62	89.33	99.07	98.48	99.88	106.28	127.99	139.86	91.42	104.16	105.5	108.79	109.22	128.59	150.13	86.21	91.76	104.04	108.17	112.38	141.37	161.49	98.68	111.55	115.71	109.61	121.49	131.42	149.93	93.4	114.25	106.82	99.85	104.58
country/region	Greece	driving	Ελλάδα	100.0	100.63	100.57	100.6	110.76	113.18	106.76	96.02	95.5	98.73	97.72	108.81	112.89	108.84	95.89	95.58	98.33	102.87	112.72	116.08	112.42	95.67	97.46	96.64	103.46	121.1	119.98	116.73	102.6	104.28	106.66	108.1	123.56	123.65	121.23	117.92	123.39	116.34	121.1	118.04	121.53	114.37	104.15	104.31	105.83	107.2
country/region	Greece	walking	Ελλάδα	100.0	100.5	101.91	108.84	119.88	127.75	96.49	95.3	97.66	101.94	102.57	121.64	134.75	100.5	93.13	101.26	104.46	107.8	125.02	138.69	109.39	98.14	105.77	93.43	99.78	132.73	137.33	112.88	106.25	111.08	113.07	126.92	150.06	157.11	124.49	126.22	127.66	125.98	137.67	139.05	145.35	121.81	115.7	111.79	107.21	113.48
country/region	Hong Kong	driving	香港	100.0	106.79	111.3	116.0	138.02	129.52	116.02	118.3	114.27	108.7	95.34	82.73	75.22	77.2	71.15	69.52	68.28	65.19	65.86	65.95	63.83	66.47	67.04	60.53	64.82	73.26	68.55	69.67	64.46	64.37	63.81	68.84	79.4	69.28	63.47	67.26	69.49	67.52	69.97	80.37	79.72	72.64	62.77	59.14	63.84	67.23
country/region	Hong Kong	walking	香港	100.0	109.2	114.16	117.93	143.42	127.53	113.68	127.75	120.06	110.21	92.92	66.38	52.37	58.63	55.42	56.55	55.99	50.6	52.98	46.35	46.4	46.9	49.33	44.48	47.15	53.91	47.96	47.57	45.78	45.74	44.96	51.0	61.39	49.16	42.81	49.14	51.68	51.24	53.59	61.74	57.89	52.22	46.86	45.66	49.5	52.71
country/region	Hungary	driving	Magyarország	100.0	100.89	103.13	106.74	119.57	111.98	100.08	99.79	99.22	101.49	108.57	120.08	114.68	100.38	99.38	100.36	101.38	104.59	120.41	120.99	108.44	103.11	103.75	107.9	110.58	127.22	125.31	113.24	107.4	108.79	112.34	123.0	142.05	137.99	120.76	115.33	116.53	118.15	121.46	137.21	133.62	119.17	111.98	113.21	112.38	114.67
country/region	Hungary	walking	Magyarország	100.0	98.25	101.86	110.46	136.71	145.18	108.11	107.47	106.77	103.21	117.62	142.79	153.95	112.8	109.44	102.61	109.15	116.83	157.38	174.54	129.25	120.6	110.22	115.56	122.52	161.51	172.34	131.13	124.09	124.28	126.22	150.42	197.69	213.12	157.31	154.17	155.29	151.08	154.68	177.67	197.02	148.71	142.09	145.36	130.52	137.68
country/region	Iceland	driving	Ísland	100.0	107.33	113.0	114.84	135.74	135.06	108.76	106.44	109.04	104.02	98.62	131.83	132.81	118.67	112.99	110.48	113.17	119.45	148.12	148.89	125.84	115.34	120.31	124.53	135.36	153.76	155.16	134.15	120.87	130.44	124.44	129.68	108.57	155.2	137.71	143.23	138.34	141.17	152.04	162.66	168.43	140.17	126.51	123.6	122.89	135.48
country/region	Iceland	walking	Ísland	100.0	101.26	88.81	102.24	111.77	115.61	99.3	93.05	100.09	88.23	81.81	112.09	113.13	98.29	94.26	96.78	96.23	100.36	121.79	125.25	98.1	93.71	105.88	102.84	112.92	127.14	125.48	107.53	100.23	108.0	103.75	98.7	115.91	128.74	107.63	113.26	119.59	109.81	120.32	145.76	130.87	102.17	104.09	101.34	93.67	100.72
country/region	India	driving	भारत	100.0	102.35	107.96	110.77	120.64	136.84	122.4	106.83	101.75	103.08	101.67	113.52	125.46	116.77	106.81	106.16	114.93	115.4	122.46	131.49	119.28	108.72	111.32	105.92	110.8	126.79	137.98	133.39	109.32	108.38	115.12	115.6	136.8	141.22	134.78	110.74	109.83	111.83	119.25	126.09	132.79	125.45	112.01	121.54	118.45	115.22
country/region	India	walking	भारत	100.0	99.18	104.08	107.41	113.91	128.02	113.39	107.91	104.55	105.83	103.4	109.91	121.16	111.0	110.66	106.98	111.35	110.41	117.08	125.96	113.76	110.57	113.23	111.12	112.76	121.71	131.52	124.04	111.18	110.37	114.14	113.44	126.82	128.87	123.88	112.46	111.89	111.1	110.89	118.27	124.28	115.85	106.89	111.47	111.23	109.51
country/region	Indonesia	driving	Indonesia	100.0	100.95	103.17	103.49	127.22	135.77	109.68	103.62	101.54	106.06	110.31	142.98	144.2	116.83	105.27	105.0	102.55	100.66	129.64	147.18	117.4	103.69	103.6	105.0	106.75	131.57	145.83	112.79	103.37	102.29	102.07	107.27	133.75	142.78	109.17	98.27	96.71	103.73	107.9	134.18	142.24	107.99	102.07	99.4	98.92	100.77
country/region	Indonesia	walking	Indonesia	100.0	100.61	97.86	100.22	114.75	128.47	107.06	103.86	100.7	104.28	102.69	125.3	131.44	111.84	106.66	106.36	100.34	99.32	118.64	131.66	113.51	103.42	102.42	103.29	103.7	115.09	129.25	110.41	102.7	98.81	97.3	102.12	116.83	125.67	102.73	95.96	95.66	97.78	100.52	114.25	125.6	99.26	96.88	93.63	91.96	91.42
country/region	Ireland	driving		100.0	113.54	113.02	123.29	127.76	130.2	116.27	115.13	116.94	119.09	120.16	131.57	139.57	119.13	109.41	111.59	117.47	120.01	138.74	141.94	120.11	107.74	114.74	115.79	119.08	138.66	136.41	105.52	108.86	111.78	120.17	122.45	148.33	136.51	123.27	129.51	133.33	137.54	142.65	157.03	141.99	120.65	113.98	114.18	120.71	126.33
country/region	Ireland	transit		100.0	101.47	105.76	109.21	116.67	114.31	110.74	110.35	106.75	106.14	111.58	119.46	124.24	107.62	111.68	110.26	111.99	114.4	134.85	129.7	116.05	115.84	111.56	114.14	118.44	132.25	122.7	104.43	116.87	111.57	115.94	119.58	136.75	125.93	120.98	126.48	125.8	129.93	128.82	146.81	127.76	111.69	114.39	112.05	114.07	121.67
country/region	Ireland	walking		100.0	114.6	120.48	122.95	150.65	175.73	126.37	127.41	127.55	129.52	130.33	156.0	190.76	122.35	115.36	116.22	122.18	128.04	175.5	206.81	124.82	117.6	127.82	127.67	132.0	174.38	197.61	108.3	113.22	109.18	122.11	138.83	189.0	188.57	142.91	151.15	151.25	148.25	158.63	183.1	187.93	122.82	112.99	111.89	124.55	144.98
country/region	Israel	driving	ישראל	100.0	102.65	102.91	112.6	85.85	90.93	96.24	95.49	100.28	99.96	106.01	80.56	91.75	100.63	98.91	99.18	99.96	106.8	82.63	91.83	105.09	99.37	99.0	98.11	109.61	81.78	87.9	98.26	103.06	103.71	110.16	124.07	102.57	112.53	111.74	112.46	113.76	106.5	125.17	103.55	100.16	112.64	110.16	113.75	110.88	124.42
country/region	Israel	walking	ישראל	100.0	101.98	104.91	121.5	86.39	82.07	80.85	84.88	81.95	99.01	108.37	80.64	85.31	97.66	96.74	98.84	98.81	113.02	88.92	78.1	98.42	96.66	97.39	97.2	117.82	83.59	70.27	90.08	96.19	100.42	113.38	135.79	117.4	106.47	108.05	114.34	116.67	98.66	133.22	114.74	95.16	110.63	109.24	111.03	114.56	143.74
country/region	Italy	driving	Italia	100.0	102.63	105.41	106.18	114.69	127.45	110.65	102.59	103.94	106.67	107.02	119.01	126.85	109.51	99.61	102.59	104.68	105.67	114.35	125.55	111.41	100.52	101.89	103.77	105.58	119.19	129.46	117.1	104.55	108.02	112.5	116.51	139.93	145.29	132.32	110.43	112.72	118.28	120.67	135.58	139.43	114.78	98.2	92.5	89.15	90.16
country/region	Italy	transit	Italia	100.0	100.82	100.4	99.52	107.35	113.33	108.25	102.14	99.04	100.05	102.72	107.54	116.79	110.36	101.6	101.95	102.49	100.8	101.93	107.43	106.2	98.79	99.71	98.91	103.67	114.12	117.08	113.16	108.57	109.4	110.36	117.55	127.08	130.72	125.6	119.01	118.0	120.44	124.06	126.36	126.83	113.18	96.25	81.28	74.29	74.11
country/region	Italy	walking	Italia	100.0	102.1	104.86	107.32	122.71	142.38	109.49	99.19	102.26	105.19	109.44	126.34	150.68	111.59	101.22	104.22	109.74	110.64	127.71	149.16	118.22	108.19	108.79	108.09	111.82	131.64	160.32	118.67	108.86	117.98	122.37	132.34	170.85	194.34	144.17	123.94	131.03	132.99	142.68	158.11	181.74	129.3	107.66	94.26	82.94	83.27
country/region	Japan	driving	日本	100.0	97.94	99.14	103.16	123.15	130.54	104.44	100.01	99.73	99.02	102.76	129.78	131.34	101.47	94.7	99.11	101.33	101.75	128.05	132.95	106.91	103.28	103.66	103.12	105.07	132.39	148.54	120.49	128.3	112.01	109.2	110.99	134.71	131.54	114.42	111.43	111.19	112.58	116.79	140.56	161.69	142.83	116.21	107.01	107.46	103.29
country/region	Japan	transit	日本	100.0	99.33	101.16	107.02	128.61	131.7	104.9	102.13	102.41	101.15	105.97	131.96	132.99	101.53	96.58	100.7	102.45	103.5	129.82	131.35	109.27	106.53	108.0	105.15	108.17	132.29	155.72	120.26	127.42	113.31	112.26	114.08	133.01	128.41	114.64	112.88	112.02	112.54	116.33	134.17	146.81	130.41	112.61	104.56	102.38	97.64
country/region	Japan	walking	日本	100.0	96.07	102.01	108.67	135.81	148.78	105.94	101.99	103.65	97.98	108.94	147.47	148.88	99.96	90.56	103.86	110.98	109.17	145.33	148.04	115.13	113.98	116.67	109.4	111.67	143.57	154.39	121.72	138.39	119.7	121.38	124.99	150.75	138.76	119.97	122.2	122.62	124.25	127.0	145.9	163.51	145.52	121.18	112.83	111.53	104.84
country/region	Latvia	driving	Latvija	100.0	100.86	103.78	106.99	117.63	117.49	103.15	102.24	102.12	103.22	103.71	122.65	124.21	103.64	100.15	99.27	104.75	104.33	120.46	115.39	100.69	102.88	105.67	102.77	106.85	125.66	129.95	110.71	104.18	116.77	116.46	115.91	146.66	134.01	110.55	108.26	109.37	107.69	114.64	134.09	127.43	109.67	109.16	105.86	106.2	113.13
country/region	Latvia	walking	Latvija	100.0	95.31	98.96	104.59	128.36	113.27	88.94	94.27	95.01	97.81	104.31	146.37	140.56	86.7	102.96	98.06	107.26	110.78	135.72	128.08	86.47	105.66	108.13	101.02	112.79	147.44	149.86	105.53	112.28	135.34	139.26	130.9	173.15	156.03	101.4	123.11	127.67	123.13	132.92	165.73	145.66	109.1	120.71	108.33	113.89	126.01
country/region	Lithuania	driving	Lietuva	100.0	98.15	102.22	107.33	120.05	112.07	96.12	99.92	101.45	103.11	105.19	123.64	115.89	94.54	97.08	101.54	100.93	100.78	118.84	108.72	98.1	98.55	104.1	105.18	109.32	127.25	115.79	103.09	105.11	106.4	107.55	115.47	140.21	123.28	105.49	112.58	117.64	119.31	122.03	133.66	123.23	98.97	104.49	102.21	106.77	106.6
country/region	Lithuania	walking	Lietuva	100.0	99.21	111.09	109.1	139.24	118.85	89.11	97.36	95.41	99.04	111.65	154.41	236.75	133.6	98.16	106.41	111.79	117.81	132.92	120.02	91.49	118.32	121.49	116.64	124.78	151.09	136.21	99.69	103.8	105.84	119.82	130.76	177.29	153.64	115.37	129.57	133.57	145.73	155.83	166.49	133.12	96.14	111.14	112.22	119.02	111.79
country/region	Luxembourg	driving		100.0	98.06	95.12	103.03	100.71	87.19	75.75	96.94	96.91	95.07	97.63	100.48	84.33	73.95	95.47	95.18	95.32	95.53	98.69	87.22	77.85	96.56	95.01	99.11	100.32	100.54	87.95	69.59	96.96	102.13	103.62	101.41	110.86	89.15	74.07	89.04	91.02	87.1	88.19	100.62	82.6	72.98	92.77	94.01	91.08	137.89
country/region	Luxembourg	transit		100.0	96.05	92.65	97.1	100.71	94.58	88.16	94.54	92.1	95.55	94.96	106.51	83.87	83.96	89.71	87.61	91.73	93.95	93.11	99.03	95.67	96.56	105.29	94.96	88.87	97.1	95.93	76.27	91.14	90.21	94.58	95.63	96.35	96.14	82.15	106.05	97.31	94.29	89.58	94.88	86.48	85.59	105.38	97.1	97.98	109.37
country/region	Luxembourg	walking		100.0	108.38	113.36	118.44	125.5	115.08	81.05	104.85	114.33	109.12	108.7	129.82	118.57	74.39	96.62	101.59	115.01	110.65	128.01	124.01	83.73	108.15	109.55	122.46	120.8	135.64	134.92	70.42	91.2	106.02	109.12	109.8	137.84	127.75	82.18	101.19	104.38	109.57	97.53	117.2	115.97	71.61	102.4	107.15	103.06	104.47
country/region	Macao	driving	澳門	100.0	110.99	115.14	118.61	157.14	153.88	139.85	155.84	144.2	108.73	81.69	58.19	47.32	37.96	31.9	31.78	32.35	31.3	31.22	28.96	28.43	26.99	23.42	22.34	20.68	22.01	21.56	22.76	24.75	23.08	24.63	26.93	26.9	22.82	23.45	27.02	30.36	31.17	32.58	29.4	33.53	30.74	29.22	31.85	33.26	31.51
country/region	Macao	walking	澳門	100.0	114.97	118.3	129.82	173.98	169.86	157.28	179.09	159.86	111.75	80.49	59.88	40.94	33.49	24.46	20.32	19.26	19.48	17.24	16.11	15.44	13.37	11.07	10.79	10.25	8.79	7.51	9.62	8.87	9.18	9.14	10.39	11.04	8.44	9.87	12.87	17.04	15.81	16.82	14.96	16.1	14.75	13.79	14.47	15.7	16.68
country/region	Malaysia	driving		100.0	98.11	103.36	111.32	137.04	130.98	109.69	103.57	107.76	123.77	139.44	170.26	172.1	170.46	161.85	124.74	114.84	111.4	136.51	134.75	113.17	100.5	97.37	101.29	110.54	142.97	133.99	110.1	97.8	96.62	99.08	109.94	145.37	131.39	105.77	94.77	94.23	97.88	106.76	143.07	133.91	105.47	93.63	94.58	96.05	105.9
country/region	Malaysia	walking		100.0	97.46	100.35	110.03	130.19	125.64	104.91	103.77	104.65	111.72	119.97	137.01	155.33	143.07	127.42	106.25	108.2	100.54	106.83	109.2	92.89	85.64	84.2	84.98	96.91	112.09	112.14	89.74	84.0	83.27	84.75	93.33	116.58	106.73	84.19	76.85	78.7	80.09	83.48	105.24	107.95	82.94	75.28	72.55	75.24	84.43
country/region	Mexico	driving	México	100.0	100.53	102.35	106.06	127.97	134.25	93.02	99.86	98.24	98.54	103.06	125.88	132.98	91.64	95.34	95.59	97.85	103.95	131.82	138.16	97.29	92.83	97.7	96.65	102.16	123.82	132.78	91.93	98.9	101.42	103.35	114.35	152.62	148.02	103.95	104.15	103.08	104.29	109.57	135.59	146.51	104.9	101.38	99.87	100.1	103.94
country/region	Mexico	transit	México	100.0	100.05	100.15	101.98	110.88	96.82	77.79	99.28	98.72	98.51	101.45	109.94	97.91	76.61	95.72	96.48	96.5	98.53	111.68	93.02	68.97	77.51	94.93	96.12	99.74	111.23	101.97	79.59	96.97	97.32	98.71	103.8	115.75	106.37	82.76	99.33	98.87	99.54	101.83	118.52	118.07	89.77	98.62	97.37	94.41	101.61
country/region	Mexico	walking	México	100.0	102.15	105.42	107.62	127.85	135.02	87.85	100.97	101.37	101.64	105.31	125.38	136.68	90.47	97.69	97.0	97.43	103.85	125.87	136.75	98.29	84.11	98.39	97.86	104.94	125.62	135.29	90.55	99.0	102.93	105.61	115.16	152.47	154.55	107.0	108.47	105.64	106.04	113.14	138.41	155.14	109.27	103.58	101.79	100.35	108.48
country/region	Morocco	driving	المملكة المغربية	100.0	99.8	101.5	108.9	121.4	143.32	131.57	125.79	130.38	135.43	135.24	140.48	146.61	131.6	106.67	104.64	105.64	105.87	114.12	134.8	125.96	107.51	107.27	113.29	109.6	121.23	140.21	130.78	110.68	110.07	114.3	113.72	128.88	146.06	129.27	117.5	119.15	118.34	121.35	127.93	144.15	134.85	113.4	114.4	114.98	117.64
country/region	Morocco	walking	المملكة المغربية	100.0	101.91	105.99	109.61	125.7	129.57	121.68	125.45	130.9	133.42	125.68	135.62	145.52	132.82	120.43	122.29	119.54	122.96	131.79	151.16	139.04	127.4	123.33	126.72	123.27	145.58	155.46	146.32	134.8	135.39	138.1	133.02	148.83	165.91	146.49	142.79	138.71	154.04	148.54	155.77	158.91	148.26	137.04	142.59	139.29	146.4
country/region	Netherlands	driving	Nederland	100.0	103.22	103.86	103.99	104.6	98.09	91.46	101.94	107.74	105.82	104.79	106.71	102.15	93.28	103.13	105.18	103.2	108.34	110.37	104.67	93.48	103.73	106.01	103.7	103.94	113.46	105.38	85.26	110.01	107.62	107.78	113.83	115.13	104.1	90.25	103.31	105.4	107.01	108.99	112.11	96.06	82.67	98.0	97.72	100.9	104.21
country/region	Netherlands	transit	Nederland	100.0	100.13	101.53	102.6	111.68	111.47	101.94	100.32	101.05	101.38	103.56	116.13	115.33	105.83	103.27	104.24	104.94	112.14	123.18	122.75	113.56	110.63	109.12	108.95	111.71	125.36	121.21	107.59	113.55	110.37	106.84	117.97	128.68	131.35	124.8	124.77	122.8	120.26	122.46	124.53	125.87	113.82	118.06	112.27	112.03	117.38
country/region	Netherlands	walking	Nederland	100.0	101.71	104.92	115.64	132.95	149.99	109.48	101.92	103.35	106.14	114.19	137.95	155.52	111.74	102.96	101.59	109.04	122.62	149.04	164.12	108.16	110.42	108.42	115.65	123.51	150.22	163.1	84.16	100.49	102.8	107.44	115.03	159.45	173.3	107.28	121.14	123.59	122.76	125.42	151.38	162.91	108.58	109.45	116.34	112.23	119.4
country/region	New Zealand	driving		100.0	102.94	105.58	115.94	107.02	97.92	101.9	103.19	106.85	109.24	128.77	115.17	100.11	103.33	102.37	102.63	103.61	110.78	105.37	91.13	98.12	108.51	119.93	100.48	112.09	107.56	104.48	104.59	110.32	112.65	114.02	135.42	118.38	103.9	107.75	110.15	112.45	115.93	127.27	116.53	105.16	103.24	108.05	110.38	112.87	120.26
country/region	New Zealand	transit		100.0	97.91	99.45	100.19	94.0	88.77	106.3	104.91	104.71	103.93	105.2	101.16	94.26	99.81	113.06	109.23	106.71	112.72	104.59	94.57	110.38	110.14	108.93	102.24	113.16	104.44	105.49	116.46	113.3	114.25	113.76	118.54	115.55	108.84	120.93	120.34	122.23	115.45	119.29	116.72	108.63	118.46	125.23	119.64	115.73	118.41
country/region	New Zealand	walking		100.0	100.65	101.9	104.58	101.78	91.61	98.34	103.46	105.69	106.95	110.06	112.21	102.89	94.75	104.44	103.34	104.18	105.46	110.03	94.23	99.42	110.2	110.08	97.64	115.26	109.69	101.32	109.78	111.25	113.32	117.95	127.72	131.05	115.87	116.79	116.44	119.24	119.77	125.97	134.07	126.18	120.35	120.96	121.2	121.24	124.22
country/region	Norway	driving	Norge	100.0	98.43	102.34	105.02	122.49	113.46	114.54	98.58	98.9	102.31	105.37	120.93	113.67	114.26	98.53	99.58	101.29	103.96	121.18	114.8	121.29	99.55	97.63	102.9	105.99	126.73	123.15	126.38	104.17	105.06	109.65	113.14	139.76	128.46	120.93	113.44	111.35	119.43	122.75	131.05	123.29	139.77	105.9	105.34	110.26	108.6
country/region	Norway	transit	Norge	100.0	103.33	102.63	106.54	118.12	117.65	107.06	106.9	106.04	108.67	108.15	115.52	125.04	112.65	106.31	106.06	103.15	101.91	117.04	129.4	115.77	101.54	107.47	112.5	115.49	121.35	129.0	114.92	109.8	110.88	110.94	111.25	119.14	121.68	111.92	115.37	112.58	111.39	119.95	119.96	123.0	114.14	105.86	103.2	107.58	106.18
country/region	Norway	walking	Norge	100.0	101.67	106.64	112.36	125.0	151.14	97.13	100.05	105.47	111.33	111.55	128.31	149.82	93.42	93.52	100.93	102.08	105.39	125.36	146.09	98.38	98.95	101.5	105.74	114.21	134.48	147.11	84.24	104.17	110.3	112.89	117.0	135.62	151.0	87.75	106.78	108.68	112.33	104.2	129.65	142.7	95.05	99.84	104.47	106.49	107.21
country/region	Philippines	driving	Philippines	100.0	100.24	103.21	103.05	118.16	106.21	102.14	96.36	99.39	98.52	107.16	133.99	112.1	102.12	92.9	91.66	91.15	90.35	102.45	95.24	86.73	83.64	82.17	81.29	87.72	107.52	96.73	88.15	83.01	84.3	84.8	90.36	114.94	100.02	91.69	86.92	88.97	86.9	90.84	108.61	102.0	93.46	95.18	86.95	83.34	84.11
country/region	Philippines	transit	Philippines	100.0	98.82	101.03	97.04	104.79	96.78	101.63	100.43	101.46	106.43	107.95	116.78	95.34	91.41	93.62	87.09	90.46	84.23	89.9	82.7	79.31	81.99	84.64	82.75	89.09	91.32	88.25	84.16	82.32	80.73	86.53	85.97	99.05	91.34	88.61	85.04	84.55	84.49	83.67	91.19	82.81	86.92	86.12	85.2	78.3	79.57
country/region	Philippines	walking	Philippines	100.0	105.29	110.42	113.7	126.92	117.15	115.68	112.73	116.09	118.54	126.51	156.07	131.56	116.85	108.88	108.25	108.9	106.76	112.81	106.03	98.37	93.63	92.65	91.46	93.74	112.94	103.0	93.6	89.2	92.04	91.49	98.33	126.68	110.69	95.59	93.09	96.74	92.38	97.79	108.2	102.15	97.81	94.48	88.54	86.74	88.01
country/region	Poland	driving	Polska	100.0	101.09	103.79	108.02	122.96	110.25	97.99	102.17	101.87	103.91	106.6	120.92	109.57	97.06	102.26	101.66	105.25	107.4	121.13	110.21	98.24	104.68	104.75	107.42	110.14	127.72	123.46	106.91	107.18	105.5	107.51	112.8	136.51	126.18	111.76	110.33	109.42	112.25	113.5	127.95	115.87	103.59	104.7	106.9	104.46	107.81
country/region	Poland	walking	Polska	100.0	98.98	106.14	108.21	125.44	127.23	94.38	103.25	102.27	98.73	105.54	127.56	122.84	86.68	101.08	97.71	93.92	103.17	130.87	132.36	94.84	107.99	102.45	105.21	107.15	132.31	138.24	101.55	103.19	104.69	106.34	120.41	153.65	151.64	111.39	123.96	120.41	122.87	128.8	137.91	141.61	89.85	108.53	115.05	110.24	114.95
country/region	Portugal	driving		100.0	98.87	98.6	101.02	116.97	124.07	107.25	99.11	100.59	100.62	101.74	116.73	127.65	107.63	98.26	100.63	100.89	108.16	123.61	131.86	116.13	108.11	107.63	114.07	115.19	133.97	141.11	121.32	116.64	114.0	115.95	119.56	151.81	157.05	130.4	123.16	121.3	122.04	124.48	146.89	161.0	151.23	148.82	122.44	122.69	121.11
country/region	Portugal	walking		100.0	93.44	93.92	96.73	126.34	139.72	109.99	103.41	103.45	101.53	107.45	125.57	146.54	107.71	99.39	102.94	105.28	100.36	130.61	151.97	123.14	123.49	119.75	120.97	127.68	158.25	166.27	125.03	127.67	126.03	124.72	135.21	182.23	195.54	140.03	148.49	145.88	146.13	144.58	174.88	196.41	166.78	184.18	140.22	140.09	143.13
country/region	Republic of Korea	driving	한국	100.0	98.53	101.94	108.13	122.17	113.73	110.31	108.45	105.33	112.78	134.89	132.5	133.36	119.25	101.94	97.54	95.77	104.55	106.2	83.78	80.08	80.06	77.33	76.93	76.81	85.16	79.42	79.03	81.57	80.72	84.53	85.16	96.68	83.25	76.41	78.7	82.67	81.38	79.4	79.63	67.53	64.55	62.29	62.25	61.46	55.92
country/region	Republic of Korea	walking	한국	100.0	101.26	104.37	109.61	128.68	124.37	113.47	108.11	104.4	100.02	102.91	103.55	112.88	105.85	100.29	103.57	99.09	109.83	110.04	87.13	78.41	79.0	74.19	69.37	72.17	83.12	80.64	77.53	80.29	76.27	81.82	84.33	94.45	78.61	67.55	75.78	79.84	79.71	75.08	71.52	62.77	57.99	51.5	54.24	50.56	41.83
country/region	Romania	driving	România	100.0	98.15	98.69	99.2	107.51	98.25	93.67	96.71	95.43	95.58	103.59	105.27	96.56	97.4	92.93	91.87	91.41	94.44	100.48	95.8	94.46	92.1	92.72	93.78	89.84	100.86	94.28	93.56	93.72	96.11	98.29	101.33	116.74	105.11	105.2	100.8	99.18	102.38	105.7	115.4	103.33	102.36	96.28	94.67	95.03	93.6
country/region	Romania	walking	România	100.0	101.42	100.81	101.64	114.16	102.93	80.24	102.39	102.24	104.13	106.73	108.96	105.66	85.52	102.78	104.89	101.12	103.97	113.05	119.15	96.56	107.98	99.25	90.75	96.8	108.95	99.35	86.62	104.43	104.31	106.83	121.23	137.89	122.75	105.19	123.52	126.8	116.39	122.2	133.69	119.34	103.76	118.97	125.1	123.46	109.2
country/region	Russia	driving	Россия	100.0	101.13	102.0	103.86	111.2	107.34	102.74	102.88	105.62	106.04	106.18	114.4	107.62	104.16	105.06	106.76	105.36	107.26	114.67	107.35	103.63	103.43	105.31	107.4	108.56	113.51	105.89	102.91	105.67	108.03	109.87	112.41	124.25	113.37	107.96	107.44	111.0	112.54	117.7	132.56	119.17	98.03	110.32	107.76	109.73	112.49
country/region	Russia	walking	Россия	100.0	103.91	102.6	105.07	114.14	112.0	97.02	104.61	104.74	105.48	103.19	112.4	110.04	99.34	105.72	107.23	107.95	105.88	113.54	109.15	95.75	103.36	106.3	105.84	104.71	104.39	104.28	96.26	106.63	109.49	112.52	116.65	128.39	121.28	105.52	111.89	118.29	119.69	127.32	136.11	124.75	99.97	102.01	110.01	110.99	113.25
country/region	Saudi Arabia	driving	السعودية	100.0	99.96	97.57	100.88	98.07	83.17	74.13	74.99	76.08	78.25	90.34	92.76	76.29	72.21	82.43	82.12	87.18	110.78	113.37	86.9	79.03	80.53	82.08	86.23	109.87	117.25	88.62	80.81	82.96	83.03	88.06	107.56	110.57	85.45	76.86	79.12	78.7	83.82	105.19	109.71	82.14	76.5	77.67	79.43	86.19	114.36
country/region	Saudi Arabia	walking	السعودية	100.0	98.89	95.7	97.9	95.85	85.63	76.35	80.04	78.2	78.56	87.54	89.36	77.5	73.48	83.61	82.07	86.34	102.32	106.94	88.3	81.7	81.35	81.53	82.88	101.32	110.23	92.78	82.59	84.58	85.17	88.39	101.21	102.07	84.86	77.54	79.96	76.02	83.26	98.51	101.85	81.05	74.89	76.1	79.83	82.42	109.9
country/region	Serbia	driving	Србија	100.0	92.27	100.9	97.59	106.79	108.43	95.39	90.05	93.26	90.87	91.91	101.85	103.84	98.02	91.87	88.23	90.02	90.26	99.97	110.43	100.38	91.19	90.47	88.18	91.08	101.36	107.92	103.15	93.28	92.82	96.5	101.03	124.44	121.0	113.23	112.67	95.3	98.57	100.69	113.03	118.52	105.11	89.74	91.5	89.75	92.49
country/region	Serbia	walking	Србија	100.0	90.46	93.49	96.7	108.13	113.43	79.56	91.82	96.72	100.02	102.75	114.24	117.3	96.79	99.6	98.62	98.94	104.62	113.15	128.07	102.0	104.57	95.38	88.06	94.35	111.1	113.83	91.38	94.44	92.15	101.14	104.88	125.65	119.63	99.16	97.27	98.22	109.34	110.2	114.46	116.93	87.45	101.41	101.01	93.47	93.43
country/region	Singapore	driving		100.0	101.95	103.48	112.19	124.68	107.62	100.58	104.77	104.16	103.24	97.99	82.12	84.87	85.04	80.35	77.74	79.51	84.99	98.58	89.63	84.3	84.9	87.91	86.66	90.06	96.27	78.64	75.57	77.83	78.98	79.82	84.98	93.03	77.05	73.0	77.12	77.77	79.39	83.23	92.76	81.13	76.11	78.15	79.54	81.05	83.14
country/region	Singapore	transit		100.0	98.45	96.46	105.04	120.4	107.33	93.66	92.37	92.08	91.49	93.31	77.19	77.7	80.27	77.87	73.42	69.6	76.26	90.92	79.48	73.83	77.39	79.2	75.15	76.62	82.71	68.72	62.02	65.32	66.01	67.32	71.54	79.96	67.16	62.47	64.09	65.28	65.97	69.44	79.72	71.6	64.17	64.06	65.47	70.42	71.92
country/region	Singapore	walking		100.0	104.42	104.79	110.5	133.23	122.37	100.68	98.06	101.62	103.46	104.9	97.21	98.59	94.88	85.01	78.54	72.46	81.35	97.23	92.56	76.7	76.38	80.69	80.86	83.76	96.94	84.66	67.46	65.72	63.56	68.26	73.74	89.89	78.75	64.12	66.4	66.27	69.15	69.64	84.98	78.55	63.35	63.19	66.4	68.18	69.5
country/region	Slovakia	driving	Slovensko	100.0	101.89	100.42	100.04	109.34	98.69	94.91	95.38	99.44	101.42	102.73	119.31	99.99	96.78	98.29	101.22	100.6	101.16	113.27	96.94	101.62	103.84	104.3	100.71	106.38	117.68	108.21	105.76	100.43	104.5	110.66	110.58	127.24	119.69	112.7	104.5	107.99	111.44	112.03	122.63	107.5	106.68	103.01	105.1	106.02	105.13
country/region	Slovakia	transit	Slovensko	100.0	90.14	96.37	93.12	97.58	96.28	93.21	92.37	85.49	96.56	94.79	109.21	106.7	103.53	91.07	92.0	96.19	98.33	107.07	96.93	103.91	102.05	94.88	101.49	103.35	106.51	106.05	102.79	105.02	97.95	101.58	94.6	111.91	110.33	102.23	117.77	114.14	109.86	105.77	112.47	97.3	112.47	95.72	109.49	100.74	101.49
country/region	Slovakia	walking	Slovensko	100.0	102.64	106.86	112.4	126.02	108.33	81.93	100.87	105.31	106.9	114.22	129.07	119.17	86.21	103.51	104.72	109.13	117.4	131.52	128.93	97.41	110.68	106.01	107.9	121.28	141.41	127.89	101.67	114.12	124.69	128.57	139.86	151.25	139.13	110.51	126.22	133.59	124.98	131.81	146.91	132.93	98.54	127.29	139.5	131.45	121.57
country/region	Slovenia	driving	Slovenija	100.0	100.53	102.17	102.85	111.81	103.15	97.65	104.15	101.68	103.34	110.77	121.38	106.5	96.59	94.91	94.7	100.79	99.88	119.45	110.01	99.68	98.7	95.61	104.38	102.34	122.09	115.24	107.58	108.3	112.47	110.07	132.85	186.34	138.04	119.17	106.58	106.6	109.79	116.48	128.85	120.33	120.12	108.21	102.38	101.07	104.61
country/region	Slovenia	walking	Slovenija	100.0	101.13	108.83	109.16	123.46	93.36	79.9	104.49	106.42	114.89	119.26	131.81	110.58	72.71	98.8	96.97	120.54	115.14	119.96	117.62	95.04	123.53	106.46	125.28	126.52	131.38	119.55	89.93	116.71	129.22	122.18	170.56	362.5	193.21	115.65	129.77	127.33	127.69	125.9	143.45	130.5	107.11	139.37	137.61	103.76	120.36
country/region	South Africa	driving		100.0	103.33	102.27	101.82	106.8	89.31	84.96	101.47	105.95	104.83	109.54	120.31	106.57	94.5	107.1	109.67	113.23	117.6	136.04	115.99	106.83	114.67	114.47	114.24	118.54	129.46	104.16	99.9	108.61	113.22	114.45	118.92	139.69	110.5	99.72	106.35	108.74	112.9	113.82	129.7	101.39	92.75	103.24	108.55	113.39	119.81
country/region	South Africa	walking		100.0	103.14	101.11	99.47	99.37	84.44	72.98	96.72	104.0	104.22	109.55	118.63	108.02	91.74	113.52	119.46	116.29	114.71	135.03	124.96	113.31	135.56	127.67	123.13	126.37	136.18	111.29	94.03	111.48	111.66	118.01	119.67	141.6	115.82	91.94	107.37	108.75	108.48	110.02	123.2	106.95	82.9	101.45	103.18	109.1	113.27
country/region	Spain	driving	España	100.0	101.06	103.08	107.43	124.86	123.89	101.5	101.95	102.93	106.88	112.59	127.44	127.66	111.82	105.04	106.33	107.78	112.33	132.37	135.93	120.04	107.89	109.43	110.11	114.99	136.32	139.46	119.97	109.85	111.59	114.33	122.29	150.55	151.96	130.41	114.74	118.75	121.59	126.22	150.25	150.06	131.06	122.17	118.88	119.43	131.03
country/region	Spain	transit	España	100.0	98.32	101.88	106.29	120.34	112.86	94.58	103.87	102.0	106.9	113.27	122.48	117.48	100.02	103.94	106.38	107.91	111.9	126.45	123.1	103.18	107.08	106.72	110.11	114.79	130.29	120.69	100.58	105.11	105.33	109.87	116.83	135.77	126.58	116.03	129.21	137.13	136.61	143.03	157.63	153.86	129.1	130.22	125.4	131.87	144.73
country/region	Spain	walking	España	100.0	98.35	100.8	107.91	134.63	143.26	94.59	91.8	88.99	100.26	112.84	135.73	150.12	108.39	105.71	108.1	109.17	114.23	144.92	167.1	116.06	113.25	114.17	113.67	120.27	147.92	166.35	112.38	113.58	113.22	118.13	131.71	172.16	192.6	133.31	125.89	129.57	131.74	138.1	165.75	191.28	134.83	130.32	121.11	123.93	136.99
country/region	Sweden	driving	Sverige	100.0	100.72	103.7	107.45	111.72	119.02	118.63	103.59	105.71	108.07	108.98	120.11	129.88	120.86	105.32	106.1	108.5	110.73	119.31	128.96	124.8	105.05	106.17	110.49	111.58	121.04	131.85	127.06	106.17	109.44	112.45	115.86	127.85	139.42	131.24	108.78	110.86	116.62	119.94	127.9	140.44	135.95	109.91	113.16	114.81	119.45
country/region	Sweden	transit	Sverige	100.0	98.91	100.67	102.31	102.76	110.37	111.8	107.03	104.25	106.43	104.09	113.28	121.42	112.38	107.42	107.58	104.87	103.88	109.59	115.41	114.12	108.11	108.69	110.05	109.82	120.22	121.26	112.38	108.16	108.44	107.11	106.42	112.57	118.27	112.72	109.38	111.73	111.12	108.83	112.67	114.66	109.64	103.29	103.16	104.21	104.68
country/region	Sweden	walking	Sverige	100.0	100.6	109.04	107.33	121.86	123.88	104.39	111.64	115.29	115.5	110.32	134.48	146.44	97.47	105.08	107.55	112.9	112.2	129.59	139.5	102.43	107.74	108.88	116.1	114.32	126.58	132.69	86.77	100.79	109.4	109.93	113.56	138.59	133.07	85.68	103.01	109.35	116.71	110.84	129.4	117.79	93.14	102.01	103.6	106.05	107.1
country/region	Switzerland	driving	Schweiz	100.0	102.35	108.16	106.47	119.06	112.18	107.38	103.55	105.97	109.5	107.2	120.2	118.59	108.43	100.31	102.79	108.48	110.11	122.29	115.4	102.66	101.26	102.5	108.49	108.21	124.6	125.47	112.56	103.05	104.92	108.31	110.1	129.38	137.92	112.08	108.35	107.76	108.75	111.07	127.62	136.17	108.61	106.53	106.25	107.91	106.6
country/region	Switzerland	transit	Schweiz	100.0	102.26	106.79	100.41	105.77	102.94	98.62	103.98	105.3	109.24	104.2	105.31	103.38	94.37	100.71	101.82	106.52	102.47	106.68	101.75	98.59	102.59	106.37	108.07	104.77	106.86	103.3	96.86	103.62	104.72	105.8	104.18	105.83	103.01	101.62	113.43	113.32	111.45	107.04	111.03	109.41	97.7	106.3	105.79	108.14	108.12
country/region	Switzerland	walking	Schweiz	100.0	107.83	116.33	115.19	121.72	123.94	85.59	105.55	115.59	119.13	112.6	120.96	127.16	82.82	101.24	100.81	109.78	112.0	128.14	128.94	80.23	100.05	102.63	110.77	110.69	127.55	131.54	90.65	97.11	103.63	109.24	109.24	128.9	136.98	95.29	105.7	114.05	112.0	119.18	129.7	142.04	92.9	114.85	108.11	107.05	107.66
country/region	Taiwan	driving	台灣	100.0	106.97	113.81	118.64	136.4	135.78	120.37	121.19	123.02	124.95	101.34	122.06	141.94	166.3	173.54	143.52	117.52	113.53	123.3	126.65	114.15	102.95	104.08	107.82	109.21	123.96	132.0	120.3	109.74	111.48	113.56	114.57	133.29	135.71	109.23	105.89	109.03	111.44	114.37	136.57	137.99	122.26	99.29	90.66	102.39	150.75
country/region	Taiwan	transit	台灣	100.0	107.64	119.93	124.1	135.24	130.25	120.85	119.26	113.83	101.2	76.72	79.13	85.78	94.16	100.05	93.07	97.97	102.51	103.51	100.96	104.38	98.81	101.76	104.46	104.57	109.45	100.2	104.21	102.07	104.9	107.92	109.11	106.55	105.55	95.1	99.95	104.57	101.05	102.3	110.32	100.03	98.5	84.49	76.64	83.57	104.0
country/region	Taiwan	walking	台灣	100.0	107.89	118.61	119.74	136.24	138.79	121.14	123.47	120.93	115.06	87.37	84.66	97.08	112.24	124.33	108.2	105.23	110.54	115.08	115.88	107.37	100.38	105.02	112.64	114.99	122.11	123.25	114.43	109.3	113.43	115.6	116.86	128.73	126.31	99.66	104.17	108.98	110.79	111.2	124.68	122.71	108.79	92.1	85.5	92.59	124.14
country/region	Thailand	driving	ประเทศไทย	100.0	100.25	106.9	106.81	141.87	143.83	118.67	100.95	97.65	98.01	103.47	146.05	146.28	119.0	98.11	97.32	96.72	100.38	133.01	133.95	111.02	93.53	93.49	97.06	105.41	168.52	150.0	127.41	107.4	93.27	93.96	101.64	143.78	132.17	106.38	90.95	89.7	91.05	97.43	130.94	132.85	103.78	89.83	89.39	88.22	90.91
country/region	Thailand	walking	ประเทศไทย	100.0	100.01	107.0	107.51	124.83	128.79	113.07	106.0	102.35	105.0	105.35	124.57	129.1	108.86	101.22	99.47	96.3	96.04	110.42	113.03	92.75	87.8	86.38	87.63	93.32	114.17	115.06	101.57	87.08	83.93	83.1	88.75	109.71	106.33	87.59	81.69	80.36	81.89	85.02	100.43	101.57	84.46	79.06	77.06	74.6	76.91
country/region	Turkey	driving	Türkiye	100.0	103.22	106.28	109.51	139.77	144.21	126.23	113.38	115.78	121.64	121.24	137.22	147.12	139.6	117.38	120.16	125.39	122.1	133.87	142.13	139.13	102.1	106.42	112.39	106.91	118.36	117.66	113.05	101.9	103.9	105.73	111.09	132.79	134.93	127.12	106.28	108.41	109.91	120.13	128.97	140.83	130.08	104.83	108.22	110.9	108.88
country/region	Turkey	walking	Türkiye	100.0	100.97	104.45	105.61	133.4	141.4	100.15	98.86	105.99	116.43	109.98	122.95	137.8	113.11	116.57	115.92	119.46	110.74	126.5	136.48	115.89	102.28	106.53	97.02	93.83	110.49	113.95	98.59	102.85	104.58	107.21	116.8	140.46	143.77	117.01	111.37	113.16	113.32	107.45	126.14	153.57	127.44	109.87	113.45	115.04	105.49
country/region	UK	driving	United Kingdom	100.0	104.86	106.4	104.28	109.27	108.3	94.3	103.22	107.88	108.79	106.41	113.54	111.13	95.33	101.81	105.64	106.97	105.43	114.55	112.34	96.88	100.79	106.62	107.82	107.32	114.77	111.59	95.17	108.75	108.02	108.95	109.78	119.65	109.55	101.42	118.6	119.26	121.56	118.33	127.35	115.64	101.34	108.75	108.16	109.74	109.6
country/region	UK	transit	United Kingdom	100.0	104.2	105.37	103.89	109.38	115.05	99.52	103.88	108.0	110.91	108.37	115.49	118.64	100.95	103.81	105.67	109.06	108.51	118.03	119.31	105.44	104.05	106.8	109.37	108.48	116.15	122.06	100.52	106.76	107.86	110.08	107.83	117.79	119.0	109.71	119.36	118.76	121.93	118.81	126.56	126.9	105.46	107.92	108.13	108.85	108.32
country/region	UK	walking	United Kingdom	100.0	106.14	114.37	112.59	128.99	157.81	101.98	109.43	118.46	122.92	122.03	139.4	165.49	97.84	104.79	113.53	122.36	119.75	143.62	169.08	103.22	106.76	115.85	124.21	123.83	142.03	169.55	79.14	101.55	111.72	122.43	120.97	153.72	152.82	98.69	128.1	130.01	136.18	131.67	152.89	169.46	101.08	104.26	115.57	121.26	119.74
country/region	Ukraine	driving	Україна	100.0	104.63	110.48	106.39	111.8	95.55	94.31	102.26	107.91	108.29	106.03	110.47	98.07	95.04	103.26	106.53	105.46	102.67	114.02	95.95	96.06	103.67	111.17	102.51	101.51	108.61	98.27	96.45	104.5	111.6	114.06	115.46	130.95	108.1	105.35	108.7	113.54	116.4	114.54	121.01	106.91	103.98	107.55	112.16	113.88	114.67
country/region	Ukraine	walking	Україна	100.0	100.93	107.14	99.31	104.36	90.34	82.38	100.13	105.22	98.49	101.26	110.18	103.79	89.19	103.64	104.42	97.56	101.68	104.36	103.08	89.55	102.65	102.65	96.44	99.15	98.72	96.17	89.52	104.29	109.65	110.52	116.99	133.1	115.13	100.66	112.72	117.5	119.22	117.24	118.93	119.0	89.97	100.16	112.76	110.48	109.24
country/region	United Arab Emirates	driving	الإمارات العربية المتحدة	100.0	102.23	99.74	110.59	116.91	106.6	97.66	98.69	97.72	101.27	112.92	116.76	111.29	102.84	101.32	103.87	99.71	112.27	115.3	108.99	100.02	101.2	98.98	104.9	117.21	123.8	108.76	101.18	101.68	103.02	105.41	118.86	122.43	114.35	107.47	107.09	107.74	110.16	124.39	122.5	109.61	102.9	101.68	99.74	103.81	109.68
country/region	United Arab Emirates	walking	الإمارات العربية المتحدة	100.0	102.29	93.86	108.43	113.32	104.46	94.93	95.39	93.25	95.57	104.79	105.5	106.04	99.18	101.14	98.25	96.29	102.68	107.64	104.04	96.89	99.36	94.11	97.71	107.04	109.61	101.93	101.25	98.21	97.86	98.25	107.32	111.39	109.75	105.64	101.79	105.61	103.68	115.86	111.25	101.54	95.21	95.18	92.86	92.5	96.0
country/region	United States	driving	US	100.0	102.97	105.19	108.48	125.51	115.04	90.91	102.57	103.07	103.01	107.9	124.7	120.92	87.32	97.97	101.54	102.2	107.61	126.08	122.32	85.25	98.86	101.99	101.77	107.72	124.07	122.87	91.58	102.93	106.75	109.02	118.36	145.4	132.51	102.27	110.78	109.46	110.85	114.86	135.85	134.35	99.48	106.23	110.27	112.36	118.85
country/region	United States	transit	US	100.0	97.77	98.84	99.04	108.03	97.41	85.4	92.39	100.27	101.06	103.29	113.06	101.88	81.35	97.56	97.08	97.49	100.72	110.99	103.42	80.2	96.48	97.63	98.26	101.15	110.91	107.27	84.2	98.3	100.64	102.08	106.67	119.06	107.77	91.63	101.73	104.64	105.16	106.16	117.14	110.65	87.27	99.21	100.12	100.52	102.98
country/region	United States	walking	US	100.0	99.59	101.87	100.6	121.36	132.38	100.1	94.79	94.84	97.04	100.83	126.67	139.61	89.9	91.94	93.97	94.44	99.96	125.02	140.8	88.42	92.42	93.82	94.52	97.6	122.23	142.94	92.83	91.94	96.13	99.84	108.3	147.82	158.55	116.26	107.52	100.23	103.21	106.25	136.41	162.45	106.11	99.34	103.03	101.84	107.83
country/region	Uruguay	driving		100.0	96.84	92.9	103.48	114.91	115.03	99.48	93.3	90.33	91.99	91.7	105.14	112.73	94.35	86.79	81.38	77.9	86.05	101.42	115.88	83.72	87.54	87.68	90.01	92.01	108.97	108.71	84.47	97.05	91.78	94.52	101.22	124.23	123.6	91.1	94.13	91.29	96.69	99.72	122.52	140.0	102.44	101.71	101.88	91.86	90.42
country/region	Uruguay	walking		100.0	94.9	78.04	100.46	105.04	98.78	76.52	89.94	91.02	93.33	92.41	97.53	87.8	59.06	80.88	81.43	79.01	77.77	88.53	79.56	62.04	79.42	88.75	86.9	86.85	94.96	87.58	60.52	89.97	97.48	94.5	101.55	116.46	88.1	63.72	82.86	92.35	92.6	102.85	102.9	98.94	95.69	89.48	74.57	96.48	100.43
country/region	Vietnam	driving	Việt Nam	100.0	104.96	108.67	107.09	121.07	130.4	123.99	122.77	120.96	103.91	70.68	56.81	86.48	125.17	153.73	162.96	149.42	137.38	129.97	127.24	107.57	95.5	92.32	92.22	92.86	99.42	105.93	100.68	100.11	103.18	103.9	109.86	122.23	116.4	102.65	97.81	97.44	98.03	99.91	109.38	116.08	105.12	99.68	98.72	96.6	98.42
country/region	Vietnam	walking	Việt Nam	100.0	104.44	108.2	107.49	116.63	124.02	117.43	117.82	114.65	101.84	80.34	73.08	84.59	111.85	132.54	139.7	126.81	119.5	115.27	113.08	100.13	93.1	93.21	94.87	95.51	98.7	103.37	102.77	104.88	104.84	107.65	108.32	122.17	115.14	105.98	99.9	100.42	100.87	102.83	107.32	115.79	104.8	101.27	99.19	98.67	100.0
city	Albuquerque	driving		100.0	101.06	104.03	97.01	118.28	116.32	80.57	94.51	99.66	101.47	104.29	119.89	115.52	77.72	96.01	103.17	103.8	106.1	121.73	117.85	77.04	97.16	98.5	104.48	108.02	125.97	121.12	83.81	105.73	90.05	110.8	123.73	144.08	126.84	94.49	105.31	108.67	108.85	114.72	133.53	126.33	85.98	112.65	109.58	114.18	118.12
city	Albuquerque	transit		100.0	82.47	86.27	77.21	79.91	80.35	66.62	82.91	89.92	89.26	80.79	87.87	87.87	68.37	75.75	87.14	91.67	93.5	93.21	80.13	64.79	88.17	78.52	87.0	85.68	95.03	84.51	72.46	89.63	77.57	88.02	91.75	91.6	83.49	74.87	92.99	91.02	91.96	96.57	97.95	81.3	69.83	89.04	73.05	91.53	88.09
city	Albuquerque	walking		100.0	102.02	107.65	86.33	115.66	129.9	88.77	98.01	101.99	106.8	107.85	132.13	126.92	86.26	94.58	101.19	101.85	106.23	129.45	134.93	77.27	97.99	88.65	97.3	104.22	136.18	149.01	84.67	93.22	88.63	109.91	135.4	154.34	151.96	105.12	115.31	111.07	109.17	117.87	131.31	145.02	84.46	111.83	102.85	111.09	119.05
city	Amsterdam	driving		100.0	103.53	104.23	103.92	111.95	108.41	94.26	100.26	114.47	103.76	102.96	113.9	112.16	96.59	103.03	101.37	100.58	109.08	116.11	114.34	96.62	101.52	104.52	101.78	105.71	118.63	116.19	85.41	107.81	107.83	106.13	119.76	122.19	113.63	95.49	102.66	103.15	101.2	106.05	110.8	106.74	92.45	108.17	103.74	108.59	112.94
city	Amsterdam	transit		100.0	100.27	101.25	103.15	121.69	130.91	113.07	100.35	100.09	99.79	104.22	126.94	130.72	115.71	102.57	101.24	102.81	111.75	132.62	142.68	124.98	112.22	107.06	108.04	113.14	138.17	141.66	116.47	114.35	109.0	104.0	122.03	144.19	154.58	146.51	137.45	130.62	127.17	131.65	138.22	150.93	132.48	129.85	119.73	118.26	130.16
city	Amsterdam	walking		100.0	98.28	100.39	108.96	138.0	166.43	120.34	101.55	98.26	101.09	109.53	143.01	167.23	119.62	101.7	95.35	99.88	116.44	153.44	179.81	119.12	111.3	102.86	107.69	120.15	155.85	179.89	98.68	97.75	95.62	97.34	111.58	168.96	193.16	129.84	138.0	133.26	126.0	125.34	159.4	176.52	124.8	113.79	122.72	116.05	125.94
city	Ann Arbor	driving		100.0	100.28	101.92	104.53	129.03	81.12	79.29	97.64	95.8	99.34	102.76	122.14	113.41	80.02	89.53	94.99	94.57	104.41	124.26	113.06	80.42	90.62	96.38	97.37	104.51	121.18	115.59	85.91	91.66	98.37	100.82	106.19	130.52	117.39	93.63	101.01	100.2	102.07	107.26	126.91	119.58	89.49	92.03	94.87	92.19	103.14
city	Ann Arbor	transit		100.0	103.06	94.19	95.9	98.55	64.89	52.03	76.44	90.53	91.8	99.4	100.04	72.61	57.36	80.99	82.07	87.92	94.41	97.88	75.44	57.4	88.89	83.79	87.33	93.07	103.54	69.96	55.39	90.05	91.91	90.23	94.52	106.04	71.6	54.45	85.76	85.87	93.25	85.95	100.19	75.21	51.06	80.58	89.0	94.45	87.18
city	Ann Arbor	walking		100.0	110.19	108.98	108.39	134.95	100.24	76.06	95.71	89.51	94.17	104.87	129.99	136.68	73.62	81.08	82.94	84.88	96.03	140.44	127.97	76.34	82.62	82.7	82.75	93.28	129.33	138.03	72.9	75.81	81.2	82.33	92.63	138.7	153.29	97.88	85.68	84.72	83.95	93.39	127.05	150.18	85.02	68.76	75.69	70.08	85.85
city	Annapolis	driving		100.0	106.04	108.09	109.33	135.16	110.28	95.6	101.88	101.22	108.3	107.94	123.59	123.44	83.84	92.34	99.98	105.96	106.02	122.1	127.68	82.0	95.85	101.82	98.37	103.46	117.27	125.09	92.83	97.63	106.17	108.23	116.86	155.63	146.51	102.56	118.34	107.72	114.09	114.49	135.94	145.96	99.43	98.62	104.77	112.37	114.8
city	Annapolis	transit		100.0	130.93	95.76	104.24	115.68	88.98	97.88	100.85	103.81	86.86	88.56	100.0	104.66	66.95	77.54	84.75	81.78	86.02	112.29	109.32	63.56	71.19	77.54	91.95	82.63	92.37	105.08	77.97	86.02	91.95	86.44	89.41	122.03	109.32	76.69	97.46	96.61	103.81	103.39	101.27	121.61	74.58	95.34	79.24	92.8	89.41
city	Annapolis	walking		100.0	114.73	129.78	127.15	139.58	159.3	131.3	111.9	116.63	119.59	123.47	134.32	172.52	93.82	94.48	98.88	128.14	110.65	134.45	179.55	81.92	105.0	125.71	107.63	110.52	123.41	177.84	106.05	95.0	116.24	126.76	129.13	174.36	184.48	135.77	156.67	124.65	149.24	144.31	166.27	224.92	117.23	102.17	127.68	137.48	143.72
city	Athens	driving	Αθήνα	100.0	101.47	101.57	101.73	111.72	107.48	95.72	93.77	95.34	98.49	98.58	108.61	107.25	96.59	96.63	96.11	97.93	102.77	109.51	105.91	96.01	93.39	97.87	97.31	104.93	121.49	114.21	104.47	102.58	104.49	107.48	109.62	122.98	115.15	103.83	120.15	128.98	119.03	126.52	116.79	113.6	100.56	101.92	105.1	108.02	108.68
city	Athens	walking	Αθήνα	100.0	98.73	101.01	111.46	123.6	129.61	94.71	93.66	96.92	102.48	103.47	124.4	138.84	100.65	91.93	103.52	104.97	108.13	124.98	136.47	108.41	98.27	105.83	95.84	102.42	139.43	142.05	115.86	108.95	112.84	116.94	130.46	160.29	160.65	126.46	131.98	132.81	129.35	138.65	142.82	147.58	121.96	118.03	114.67	106.88	114.92
city	Atlanta	driving		100.0	105.48	105.94	111.42	127.24	116.7	89.95	98.54	102.1	102.48	106.04	121.81	120.51	81.1	96.8	104.68	101.57	109.31	123.06	125.39	85.24	100.76	104.02	103.25	104.06	121.51	100.51	91.09	105.1	107.67	110.33	119.63	152.76	133.11	92.15	105.7	108.68	110.06	109.55	132.68	135.08	90.98	102.08	112.15	115.81	122.97
city	Atlanta	transit		100.0	99.32	100.88	102.85	100.49	88.7	73.27	89.46	96.53	92.46	91.72	98.05	90.04	68.57	91.69	95.24	94.42	94.36	93.7	86.36	72.53	97.2	98.18	96.69	90.55	98.94	77.33	78.35	95.78	96.51	100.89	103.06	115.91	97.99	75.79	96.49	98.03	97.03	90.0	100.83	95.36	76.02	89.08	99.75	98.77	102.78
city	Atlanta	walking		100.0	104.02	111.64	111.78	127.28	133.7	97.93	94.91	91.86	94.28	91.45	121.46	146.31	83.89	92.91	104.12	96.88	104.24	115.55	133.42	87.98	99.12	99.86	96.62	87.34	123.68	117.79	93.38	88.23	98.22	104.26	105.48	174.38	184.49	105.18	100.85	91.09	98.93	92.87	128.2	165.04	91.97	84.34	104.61	105.04	116.72
city	Auckland	driving		100.0	102.3	103.75	108.27	92.62	78.9	99.49	101.98	106.23	109.03	120.86	91.11	74.17	68.94	104.24	106.57	108.55	110.79	96.96	76.49	99.05	109.38	119.19	78.34	99.75	90.49	78.87	104.77	115.36	120.67	121.76	140.04	109.37	88.15	113.39	117.91	121.97	126.32	131.8	113.2	97.34	107.75	119.32	120.87	118.81	122.91
city	Auckland	transit		100.0	103.77	105.54	101.94	97.09	91.25	113.07	109.91	108.69	109.26	104.53	98.1	86.68	89.08	116.67	113.62	109.51	118.25	108.1	91.15	118.5	112.86	110.9	96.83	118.52	103.37	104.8	124.57	119.07	123.42	119.52	125.66	114.9	111.11	122.86	123.21	125.56	118.84	122.12	116.4	107.99	119.44	133.1	122.91	119.28	121.5
city	Auckland	walking		100.0	104.96	105.98	103.48	99.35	91.08	103.56	105.18	108.01	108.62	106.29	97.88	90.6	81.51	113.1	107.3	106.37	110.08	110.03	90.72	101.7	108.36	104.71	88.05	111.59	106.69	97.28	105.43	110.32	115.55	123.19	131.07	127.2	110.84	121.36	118.93	118.65	123.04	129.1	139.23	141.93	116.43	123.39	122.35	125.79	130.91
city	Austin	driving		100.0	99.17	103.96	105.19	119.18	118.27	93.77	100.92	105.65	102.7	107.8	123.08	117.17	87.33	99.23	104.96	106.5	106.92	126.53	122.84	84.37	96.37	104.34	99.29	109.23	126.45	122.23	85.21	97.93	105.4	108.27	121.58	144.59	133.35	110.7	107.48	105.93	108.23	113.58	137.11	135.32	95.87	106.11	115.16	114.22	126.32
city	Austin	transit		100.0	105.32	107.85	105.53	108.08	109.55	98.66	124.08	149.72	136.2	142.01	150.52	126.9	105.73	137.87	131.83	131.35	137.1	146.45	130.32	101.92	129.35	132.78	119.41	134.58	142.07	119.82	99.89	125.75	131.57	137.39	146.86	157.69	129.13	127.57	132.49	128.87	127.92	130.78	146.15	134.33	119.28	131.41	134.12	128.61	142.15
city	Austin	walking		100.0	101.52	105.54	107.57	146.21	194.36	136.85	132.35	155.62	140.22	145.05	181.66	189.79	126.31	134.23	126.43	123.77	125.12	169.0	195.5	113.33	115.97	128.04	113.13	131.83	175.34	193.38	104.09	103.1	103.43	117.88	140.03	201.69	234.57	188.96	133.69	112.76	113.24	126.15	178.76	217.4	132.23	125.76	131.98	126.88	145.94
city	Bakersfield	driving		100.0	106.55	113.47	113.4	139.14	132.91	96.99	108.57	119.08	119.01	120.18	137.65	128.36	87.46	111.49	111.99	109.46	114.78	138.95	130.77	87.75	111.52	112.47	114.25	119.04	139.0	133.06	95.22	120.29	119.19	122.44	131.04	159.85	134.33	102.57	116.72	119.1	121.47	126.6	151.05	146.6	105.55	120.6	123.15	126.0	134.98
city	Bakersfield	transit		100.0	109.53	122.62	110.88	123.58	101.54	93.94	109.24	147.64	137.63	131.57	116.07	107.41	80.27	126.18	126.66	124.74	115.98	126.56	120.79	79.69	137.63	121.94	121.08	112.8	126.47	108.37	86.43	121.27	137.05	136.28	139.65	123.87	105.2	92.01	109.91	125.31	136.67	137.54	142.93	111.36	105.0	126.37	133.01	125.6	125.02
city	Bakersfield	walking		100.0	105.24	113.36	114.02	136.51	141.9	95.2	101.86	121.63	120.13	116.05	137.02	140.59	81.97	110.11	109.96	101.21	112.71	142.77	138.12	82.92	115.64	112.66	120.8	113.87	141.69	149.68	84.44	121.99	121.27	126.28	123.74	157.08	135.12	97.84	116.68	128.79	123.87	128.33	149.03	147.02	95.56	114.57	124.84	131.42	134.02
city	Baltimore	driving		100.0	105.6	108.94	109.34	125.4	89.48	82.95	93.03	102.14	106.02	109.06	125.18	116.84	84.28	100.35	101.6	104.93	106.91	126.82	115.38	80.98	100.09	107.28	105.37	110.87	122.33	117.25	89.65	104.59	108.52	110.56	120.53	146.07	125.15	95.78	106.79	108.91	111.79	113.92	135.28	131.57	95.48	105.24	110.18	113.97	116.24
city	Baltimore	transit		100.0	99.96	105.05	97.79	100.0	71.71	68.96	84.98	98.86	98.53	102.83	104.06	87.52	73.35	107.11	99.66	95.5	95.43	102.01	82.06	70.82	104.17	106.5	100.16	95.74	95.96	83.84	73.57	99.2	101.52	100.76	102.55	106.64	86.33	76.64	94.78	109.66	108.9	106.42	106.13	90.72	75.87	104.63	100.23	98.95	94.48
city	Baltimore	walking		100.0	104.72	123.02	125.76	142.25	114.08	91.54	89.69	96.47	102.69	106.36	133.43	153.24	98.62	102.01	100.68	104.13	104.65	135.74	141.83	89.09	102.47	107.56	99.75	102.59	130.14	152.89	102.4	94.74	99.03	106.98	114.29	164.26	175.18	119.07	117.92	126.24	126.93	122.58	145.33	175.75	112.43	111.65	104.62	110.56	110.87
city	Bangkok	driving	กรุงเทพมหานคร	100.0	100.97	104.43	104.32	133.66	126.95	114.27	99.18	96.88	97.27	100.24	125.93	117.15	106.88	93.79	96.14	95.92	99.93	130.19	121.94	108.04	92.89	93.68	97.72	103.88	148.0	106.27	98.71	98.1	91.68	92.72	101.12	141.78	117.8	102.63	89.02	87.97	89.88	95.52	122.56	115.55	97.24	86.99	88.36	87.18	87.41
city	Bangkok	walking	กรุงเทพมหานคร	100.0	100.26	106.32	105.1	126.12	125.33	108.41	100.72	96.1	99.49	100.96	119.36	120.76	100.69	96.14	95.16	95.08	95.87	114.5	112.91	90.61	87.08	84.45	85.16	90.69	110.86	103.07	90.0	81.42	77.42	79.63	87.57	115.8	105.01	85.9	80.49	77.42	81.64	83.91	99.84	99.57	82.65	78.23	76.67	74.96	76.17
city	Barcelona	driving		100.0	99.01	101.62	104.68	121.72	123.96	99.66	100.03	97.03	105.05	110.73	122.82	120.18	97.66	103.96	105.14	105.76	109.67	126.09	126.11	113.33	106.36	105.17	103.93	109.95	124.28	128.2	105.97	106.37	104.88	109.93	119.26	145.22	147.32	117.45	115.97	114.94	118.76	125.44	138.18	126.81	105.8	110.11	102.72	107.25	116.54
city	Barcelona	transit		100.0	96.35	93.48	98.72	111.85	118.06	108.07	103.84	93.74	97.05	103.98	116.42	112.84	103.23	103.3	101.67	101.72	103.49	112.68	115.88	113.52	106.98	102.08	101.45	106.84	120.19	119.76	106.57	105.57	102.07	107.79	117.12	132.72	137.56	151.03	203.56	217.21	215.1	233.69	251.99	267.5	222.54	200.91	184.37	191.72	209.83
city	Barcelona	walking		100.0	95.1	97.16	101.98	126.12	146.65	101.33	86.96	69.79	92.86	106.83	124.08	139.24	100.16	104.74	102.34	103.45	105.74	129.69	147.46	118.31	109.57	107.65	105.04	110.7	130.14	148.86	106.24	110.32	105.26	111.51	129.53	164.03	182.31	135.74	131.39	128.37	130.1	136.02	152.93	158.0	111.1	107.47	96.52	104.34	117.5
city	Berlin	driving		100.0	105.36	107.04	109.71	116.27	110.4	98.89	101.88	103.34	100.95	102.77	110.28	106.29	92.04	103.97	109.13	102.16	108.05	120.15	105.44	93.07	100.63	100.7	99.76	100.91	109.82	108.3	92.91	101.56	104.01	105.26	110.55	123.98	116.22	98.32	107.4	108.75	111.06	113.46	119.89	115.21	98.39	108.68	110.96	107.15	110.79
city	Berlin	transit		100.0	104.84	104.32	109.63	119.85	121.96	100.37	98.47	101.49	100.53	105.14	115.72	120.86	95.89	99.29	101.01	98.79	104.58	116.97	116.51	101.18	103.25	103.06	99.91	102.05	112.29	117.4	95.13	103.37	104.9	107.04	115.33	125.41	128.95	105.08	115.42	113.66	116.4	120.85	133.78	136.3	111.76	117.28	118.81	112.76	120.1
city	Berlin	walking		100.0	107.17	111.6	116.41	134.55	149.26	99.5	95.27	101.05	99.09	106.89	127.18	134.96	87.69	98.24	96.32	97.17	105.93	134.49	131.71	92.85	97.33	98.23	97.71	100.65	124.78	144.6	97.19	98.04	103.72	110.9	122.99	150.48	167.42	106.55	118.9	118.43	118.34	129.47	155.62	169.47	106.02	126.17	128.0	111.35	126.36
city	Birmingham - Alabama	driving		100.0	100.39	101.95	105.97	124.99	109.89	84.12	99.43	97.73	97.87	104.81	122.05	116.86	74.25	98.87	98.58	96.17	105.42	124.98	114.77	78.92	94.57	97.1	96.17	102.71	120.15	116.09	82.85	95.58	101.42	103.6	115.8	139.46	121.43	89.26	101.21	105.05	110.39	114.27	137.02	126.67	81.3	107.92	109.7	110.7	120.04
city	Birmingham - Alabama	transit		100.0	105.69	102.7	104.55	114.79	136.98	92.89	115.08	102.13	114.79	115.65	136.84	121.76	82.79	116.36	103.84	115.79	111.24	122.48	123.19	94.17	104.41	106.83	112.23	124.04	112.09	119.77	95.02	114.65	102.7	114.37	117.5	128.59	114.51	81.65	116.36	111.81	125.18	110.24	135.14	119.35	85.21	116.22	119.91	116.64	116.07
city	Birmingham - Alabama	walking		100.0	94.69	98.19	102.98	122.6	124.46	80.39	86.44	90.75	93.73	90.6	126.81	139.08	64.82	88.17	98.97	91.76	100.41	126.44	129.06	72.9	94.11	94.05	92.55	94.43	119.35	135.55	74.19	80.48	94.2	101.0	114.1	146.68	149.17	94.9	98.42	93.74	105.19	95.59	154.97	142.76	66.5	98.02	114.0	108.37	118.65
city	Birmingham - UK	driving		100.0	104.03	102.98	103.8	105.29	102.57	85.85	104.19	107.52	106.28	107.32	109.67	106.49	87.77	99.69	108.12	108.75	102.93	110.65	106.63	89.76	99.36	105.25	104.19	107.74	114.86	104.45	84.46	103.17	108.72	106.75	106.71	118.65	103.96	95.88	112.14	113.38	117.4	120.3	120.5	107.54	101.81	104.81	117.91	109.54	106.67
city	Birmingham - UK	transit		100.0	102.32	103.58	100.84	97.53	87.24	83.08	102.35	103.16	106.99	100.85	99.86	90.47	83.71	103.48	106.51	105.37	103.24	98.45	88.86	82.38	101.36	105.08	108.81	102.72	103.46	89.19	80.68	101.47	105.77	107.16	103.45	104.24	88.53	86.75	106.79	110.96	110.95	107.66	104.25	90.49	84.76	105.75	111.82	108.14	106.13
city	Birmingham - UK	walking		100.0	108.45	116.34	111.06	124.85	161.21	98.32	112.92	121.15	126.35	123.56	145.85	192.1	94.15	109.59	125.46	145.09	121.28	141.72	182.14	102.12	110.14	121.02	126.68	125.22	134.08	166.45	76.23	102.4	117.76	123.76	119.11	165.71	160.79	96.98	122.71	123.58	132.16	137.18	146.27	173.57	95.43	108.78	146.28	122.19	120.62
city	Bochum - Dortmund	driving		100.0	100.72	105.4	100.43	111.27	101.16	91.71	97.6	101.83	102.99	99.66	104.59	96.99	91.5	97.36	101.8	101.48	101.41	111.56	114.96	96.38	99.29	104.87	101.22	100.85	108.84	105.91	85.81	97.71	104.06	108.43	122.64	119.28	108.39	94.21	103.41	113.69	103.96	98.78	106.72	100.31	78.55	92.35	104.1	100.68	100.89
city	Bochum - Dortmund	transit		100.0	107.13	109.66	102.93	105.33	102.96	99.0	106.09	110.76	103.2	101.96	111.42	101.86	102.93	108.42	106.29	107.43	106.39	111.59	127.91	111.99	110.89	110.72	98.97	103.86	106.76	111.02	98.04	114.15	116.65	117.32	114.69	118.55	115.28	127.61	236.43	216.42	151.88	145.95	151.25	154.35	135.43	144.52	145.15	142.72	139.89
city	Bochum - Dortmund	walking		100.0	103.34	106.03	109.23	113.88	121.21	83.67	95.97	102.26	95.71	103.03	120.61	117.57	83.23	96.88	96.14	96.78	103.61	124.33	147.95	84.52	108.91	104.17	104.93	106.25	122.7	136.96	63.14	87.73	101.16	105.84	103.79	139.05	139.12	80.99	110.23	139.88	98.23	98.65	109.76	119.95	66.53	91.5	97.91	91.98	93.85
city	Boston	driving		100.0	102.84	108.22	109.17	124.38	102.86	84.1	96.18	101.76	102.08	105.25	121.47	110.97	85.57	92.36	97.64	101.09	104.86	119.76	111.52	79.1	92.4	98.52	100.31	101.35	118.91	113.82	86.95	95.1	102.03	104.54	108.95	132.65	115.01	91.91	96.23	103.09	106.54	107.25	121.26	114.81	88.86	97.75	102.46	104.67	112.25
city	Boston	transit		100.0	100.59	105.25	104.49	111.98	109.27	95.06	101.35	101.06	103.02	106.54	120.9	117.23	93.79	96.13	99.03	100.64	107.32	121.19	118.27	86.04	100.45	102.22	100.18	101.07	119.03	120.94	90.87	97.37	99.9	102.97	108.57	129.43	121.9	101.62	104.72	107.78	111.2	112.32	124.86	123.07	90.72	98.85	103.5	104.59	113.24
city	Boston	walking		100.0	103.98	113.98	107.34	112.25	122.85	107.63	98.35	97.42	103.55	109.29	139.24	141.8	106.54	96.25	100.26	102.48	110.8	141.63	158.06	93.68	95.95	103.6	103.21	93.94	126.47	150.39	96.19	90.25	94.04	108.28	111.29	146.16	165.25	131.02	115.7	99.17	115.09	113.84	137.19	163.65	114.38	105.75	104.98	107.75	115.23
city	Bridgeport	driving		100.0	103.87	107.27	106.25	123.8	94.73	89.48	106.86	99.13	99.33	104.06	119.25	112.49	87.69	90.88	95.23	94.27	101.51	123.84	112.26	81.06	92.0	94.55	94.62	98.5	116.29	115.78	86.28	94.09	101.46	100.34	108.97	134.18	117.19	92.88	111.9	103.31	105.51	110.55	128.31	125.07	102.05	98.59	102.41	108.68	109.73
city	Bridgeport	transit		100.0	92.42	95.86	94.9	102.67	90.9	86.67	102.76	102.85	114.15	106.39	112.55	102.71	89.11	105.1	99.13	96.09	95.45	99.03	103.54	82.81	96.83	100.83	101.1	91.59	109.19	103.86	83.36	96.28	101.93	100.97	109.15	121.97	107.49	92.28	116.27	101.15	109.28	111.03	114.15	109.01	96.51	99.13	101.15	101.1	102.48
city	Bridgeport	walking		100.0	102.45	116.05	106.74	123.02	102.5	87.99	97.0	100.25	105.25	97.15	126.7	116.15	90.99	87.58	100.81	93.29	94.09	122.72	131.15	84.1	98.64	98.13	93.66	94.88	118.1	120.9	85.18	92.0	95.28	103.86	107.14	126.45	120.55	87.94	109.31	101.84	104.11	104.59	131.27	132.61	96.67	105.15	99.57	97.58	101.51
city	Brisbane	driving		100.0	100.66	108.23	107.65	108.75	84.21	101.33	101.87	106.19	107.85	113.67	98.54	73.18	66.52	95.93	99.45	102.47	107.48	106.59	82.55	95.64	98.96	97.55	109.87	118.91	107.1	80.56	94.05	100.21	106.36	111.61	116.12	110.89	86.96	98.01	105.12	108.74	110.46	113.6	112.19	86.83	97.36	103.1	107.32	110.96	116.02
city	Brisbane	transit		100.0	100.45	100.07	97.53	91.9	81.25	102.22	107.05	108.03	111.32	108.44	91.88	76.62	74.0	104.22	104.2	102.83	104.6	104.81	84.02	99.43	98.6	96.18	93.52	97.13	94.43	76.92	97.29	100.3	103.6	105.31	110.85	114.43	102.77	120.41	124.33	124.53	123.34	121.64	115.55	92.16	132.4	129.42	132.63	123.25	128.63
city	Brisbane	walking		100.0	98.17	97.04	102.04	106.63	93.91	93.36	91.91	97.19	99.92	101.75	96.26	81.88	69.68	87.18	91.98	94.64	106.18	124.11	104.74	85.72	89.93	92.55	80.72	95.3	106.56	82.53	88.77	90.65	93.28	98.52	119.47	123.86	104.88	101.48	107.45	103.7	105.41	111.33	121.49	102.28	104.09	107.21	109.23	106.54	109.16
city	Brussels	driving	Brussel	100.0	101.83	106.5	109.12	118.83	119.39	98.47	104.01	111.26	110.05	106.49	113.79	115.9	98.97	105.47	107.58	108.76	113.33	121.13	118.42	98.76	105.07	105.89	107.62	111.16	122.58	128.68	100.05	112.79	114.5	113.77	119.85	133.22	139.38	108.85	117.19	122.69	121.29	124.12	128.59	117.08	96.94	109.11	111.99	112.38	110.19
city	Brussels	transit	Brussel	100.0	98.29	107.02	108.63	119.74	116.05	101.4	107.12	115.48	116.35	113.91	122.01	120.76	107.33	116.34	122.34	118.77	120.14	129.83	128.83	115.94	121.09	117.33	122.38	125.3	141.53	144.52	122.44	132.52	133.8	128.12	134.77	147.25	154.02	125.14	137.25	143.57	143.67	139.06	144.44	131.33	117.76	130.11	131.9	132.29	132.87
city	Brussels	walking	Brussel	100.0	103.69	109.22	121.99	141.56	174.34	113.26	106.29	120.0	122.96	117.47	140.29	171.28	119.25	119.93	125.74	127.07	135.14	157.1	176.17	115.82	121.64	119.54	128.04	138.41	170.56	199.45	117.19	128.64	142.01	137.64	149.24	201.24	250.18	147.41	154.02	167.16	158.69	159.54	165.14	182.45	114.59	136.07	144.15	141.56	137.25
city	Budapest	driving		100.0	98.99	100.19	106.5	120.46	111.94	95.62	99.93	99.63	102.5	112.76	122.66	115.45	94.98	100.14	100.33	100.66	106.39	122.59	122.26	104.05	104.45	104.02	110.13	113.08	129.91	125.59	109.42	111.44	111.3	116.53	133.16	150.82	144.03	118.65	123.9	126.77	125.71	129.52	142.74	133.8	112.77	119.15	121.14	119.88	122.23
city	Buenos Aires	driving		100.0	103.5	107.53	112.08	111.03	95.98	70.8	94.33	97.62	103.69	106.45	111.54	95.3	70.38	91.77	96.96	100.46	112.03	119.77	106.52	75.38	98.52	103.51	110.83	112.37	128.94	125.38	82.85	109.07	118.42	128.94	133.1	149.2	132.11	84.07	108.39	125.16	129.15	129.33	147.61	127.13	98.59	96.28	87.35	122.12	132.0
city	Buenos Aires	walking		100.0	95.85	99.87	107.59	103.23	91.9	67.0	93.11	93.06	99.22	99.6	96.94	83.64	64.12	88.76	94.22	87.97	101.96	101.2	94.35	64.67	90.6	97.62	100.49	99.41	100.87	106.9	76.75	106.82	112.9	123.58	128.58	144.87	112.14	74.21	95.95	126.76	123.25	123.08	135.88	123.54	106.64	101.36	95.69	125.52	131.89
city	Cairo	driving	القاهرة	100.0	97.02	102.2	110.89	87.52	96.78	97.19	96.98	100.43	106.05	125.12	101.43	97.5	109.82	111.06	112.69	118.46	124.68	115.69	114.71	113.62	112.69	115.42	119.11	120.56	111.49	109.62	101.41	101.98	104.5	111.94	126.55	111.24	110.83	106.67	107.85	106.95	114.17	119.17	104.3	109.05	103.62	195.53	99.51	115.73	129.6
city	Cairo	walking	القاهرة	100.0	95.34	100.51	102.81	85.76	93.34	98.93	99.37	97.06	110.94	120.96	92.81	97.23	115.53	114.6	110.75	117.15	120.25	107.59	113.53	116.42	112.39	112.31	115.63	116.1	104.92	110.92	99.84	111.34	110.65	114.97	122.32	104.82	113.69	105.61	106.4	107.57	112.49	113.39	104.74	109.34	103.06	121.49	98.99	117.82	126.47
city	Calgary	driving		100.0	101.94	100.5	103.28	113.39	107.23	80.72	100.75	104.51	106.57	107.43	122.12	114.36	79.77	96.35	102.95	103.61	107.49	126.67	111.52	80.58	96.04	102.19	100.27	105.3	119.49	112.8	82.88	97.51	101.44	103.78	111.16	130.28	113.75	90.53	78.39	110.56	109.84	115.46	128.74	124.68	87.66	97.58	103.07	103.35	108.2
city	Calgary	transit		100.0	97.6	92.02	96.35	97.68	81.31	78.28	117.22	119.2	115.49	111.5	113.99	95.42	73.49	106.79	112.78	116.83	117.45	119.8	95.66	78.56	105.57	108.22	106.07	112.65	116.43	92.12	73.82	106.64	105.83	110.22	123.36	120.03	97.0	75.69	82.91	107.73	111.31	117.94	126.11	99.8	76.61	107.37	108.4	104.76	107.69
city	Calgary	walking		100.0	109.75	107.73	110.55	129.2	127.33	96.13	125.53	146.35	150.62	143.29	169.23	159.13	112.5	123.78	143.63	132.22	146.1	165.58	153.92	100.42	109.81	123.85	124.26	139.52	162.08	144.84	97.82	120.02	133.71	124.11	168.41	200.65	170.43	132.92	91.18	136.93	141.26	173.46	184.29	168.36	104.94	120.58	130.4	136.43	139.76
city	Cape Town	driving		100.0	103.48	102.96	105.3	101.37	85.96	81.93	106.21	109.59	108.76	111.59	117.15	98.44	89.27	111.09	119.37	120.49	130.31	132.03	115.82	114.99	142.77	137.57	133.67	139.36	147.28	121.7	107.2	118.47	128.22	131.06	139.35	145.24	112.85	104.22	120.3	125.73	124.85	126.34	129.86	101.46	97.39	111.4	119.18	128.48	129.43
city	Cape Town	walking		100.0	103.53	100.79	104.95	100.12	92.99	80.45	106.27	109.66	111.07	112.22	124.49	109.98	95.73	117.04	128.53	129.97	124.58	131.59	142.63	129.91	165.91	158.73	148.43	166.88	194.7	138.03	115.78	127.55	130.79	143.63	146.36	168.18	133.29	115.37	128.05	129.08	129.61	132.15	138.92	127.47	98.23	115.75	119.37	132.18	125.55
city	Charlotte	driving		100.0	102.45	106.51	111.42	130.02	116.21	86.55	103.85	106.98	105.34	110.31	121.02	120.24	81.29	100.23	107.32	105.3	109.3	122.45	121.25	82.74	101.73	105.4	104.77	102.02	128.37	118.69	88.2	106.68	109.53	110.91	116.26	146.3	130.8	91.64	111.41	110.74	114.02	98.74	127.99	135.98	91.47	108.33	114.58	118.72	129.98
city	Charlotte	transit		100.0	98.24	100.72	98.92	106.88	95.27	88.55	98.16	103.16	99.22	98.6	99.8	105.85	81.21	100.31	100.68	96.13	97.78	100.67	103.34	81.42	99.45	100.63	103.19	92.18	103.11	100.34	87.85	104.39	101.59	110.67	107.82	119.78	108.57	86.31	105.67	108.75	100.36	85.96	112.22	115.84	86.5	95.27	105.39	105.22	111.52
city	Charlotte	walking		100.0	104.79	112.58	113.66	151.61	174.87	112.0	106.97	111.26	104.86	109.33	122.62	160.79	88.17	97.24	109.59	103.18	105.58	121.16	164.6	91.37	102.85	100.3	107.82	96.84	140.75	153.63	94.1	100.16	106.7	109.32	111.55	169.95	184.53	103.03	108.0	104.35	103.91	90.99	147.93	187.43	99.25	97.36	115.43	123.66	133.9
city	Chicago	driving		100.0	103.68	104.45	108.72	132.8	113.44	87.48	100.24	101.3	100.51	104.47	121.92	118.55	85.17	93.81	97.36	98.96	103.79	124.37	122.53	85.96	94.62	97.39	102.86	103.66	117.63	124.27	88.41	98.78	105.64	108.54	115.99	147.32	141.24	111.31	111.07	104.69	105.82	110.84	132.55	138.5	100.83	99.41	100.35	103.39	114.33
city	Chicago	transit		100.0	100.93	100.61	103.79	120.72	100.06	76.4	94.32	97.02	98.67	100.8	112.21	103.35	75.74	96.07	95.64	96.13	102.01	116.01	101.81	80.54	96.17	94.76	99.22	101.71	110.71	109.33	80.62	98.65	101.01	103.53	110.52	126.91	116.21	97.71	102.23	104.2	104.22	106.83	127.11	119.65	92.28	95.35	96.83	98.87	107.54
city	Chicago	walking		100.0	104.58	107.2	104.82	128.05	142.28	94.61	94.64	90.79	96.11	97.16	128.42	145.78	92.82	92.37	93.16	94.11	100.39	135.92	152.61	105.94	96.07	94.47	95.46	97.42	132.03	162.66	92.79	95.88	100.79	100.75	108.59	169.24	202.36	153.66	107.31	101.66	103.78	109.88	152.73	197.98	132.62	94.5	91.12	95.13	111.01
city	Cincinnati	driving		100.0	104.86	104.35	106.22	124.17	112.85	83.18	95.03	102.99	101.94	104.78	126.14	114.47	78.77	92.44	99.29	100.38	105.36	121.4	117.2	79.76	96.26	108.7	100.97	105.62	116.34	111.07	82.18	99.64	106.42	109.56	117.19	136.47	128.03	91.63	102.95	106.42	108.71	112.34	134.44	134.16	89.92	101.04	112.15	112.91	112.7
city	Cincinnati	transit		100.0	103.46	94.33	95.09	99.97	90.46	75.3	84.75	100.86	100.24	101.36	102.19	90.22	72.7	93.88	101.71	97.04	98.26	104.67	92.58	74.44	97.58	94.92	95.18	91.7	100.06	87.2	77.66	96.93	100.27	95.48	98.52	102.93	97.37	82.48	101.71	99.11	101.54	94.98	104.88	104.43	88.21	95.27	95.72	99.73	96.63
city	Cincinnati	walking		100.0	101.93	93.66	96.21	126.89	151.72	82.08	83.33	90.45	88.45	92.57	122.26	139.32	75.85	78.08	85.43	89.3	101.82	126.65	147.13	83.75	85.34	84.75	85.33	92.13	115.49	130.9	81.15	83.94	90.64	88.0	100.19	145.71	177.02	101.33	90.54	90.09	101.36	97.75	143.06	177.85	87.25	81.76	98.06	92.48	95.49
city	Cleveland	driving		100.0	104.64	106.7	106.88	125.8	109.55	83.52	97.06	101.47	102.5	106.83	125.44	126.81	82.84	94.72	101.38	101.65	105.97	123.71	124.77	83.55	97.58	102.14	101.66	103.88	119.64	119.84	88.6	101.03	108.45	107.18	111.17	138.39	130.64	97.74	105.32	105.52	107.45	109.39	134.01	137.73	97.79	102.15	109.15	110.93	113.13
city	Cleveland	transit		100.0	99.44	96.41	97.21	99.47	72.99	57.55	78.74	98.24	95.17	90.93	96.43	73.91	59.99	95.0	99.74	93.0	96.35	101.19	79.81	67.78	98.97	101.03	96.4	95.95	93.05	75.48	66.59	98.69	100.65	97.89	99.11	99.04	78.49	65.76	94.32	100.77	103.65	95.59	100.89	81.26	69.56	99.42	100.64	95.93	88.38
city	Cleveland	walking		100.0	108.16	106.3	99.08	138.42	139.25	81.58	97.68	96.25	97.42	103.92	136.64	173.06	83.67	90.82	105.63	104.04	106.22	129.3	156.78	88.8	103.8	97.85	97.04	97.64	120.23	149.73	93.07	98.2	105.55	109.98	106.68	147.89	164.37	106.7	108.79	100.42	105.93	107.19	144.47	186.03	103.67	104.45	102.09	108.87	101.63
city	Cologne	driving	Köln	100.0	94.81	95.04	97.11	107.21	104.64	83.92	92.87	97.35	93.95	94.22	99.96	94.84	82.35	91.68	94.9	93.96	94.5	111.24	107.3	87.12	95.23	100.15	99.04	95.57	109.98	101.28	73.6	92.57	115.29	101.75	101.67	113.33	109.35	86.78	99.44	102.53	106.05	113.31	108.61	109.73	82.53	90.27	90.68	88.1	94.09
city	Cologne	transit	Köln	100.0	99.91	96.18	97.26	111.85	113.46	88.93	93.66	93.66	88.2	90.16	97.05	100.82	83.53	87.8	88.09	89.37	91.59	105.17	120.26	99.21	100.61	99.15	94.01	90.28	110.31	111.01	79.07	96.91	105.93	98.04	95.53	109.2	118.54	115.21	192.64	174.48	167.24	270.13	226.22	291.59	210.04	213.28	151.77	137.17	139.12
city	Cologne	walking	Köln	100.0	105.98	106.25	115.44	134.22	178.12	84.19	92.34	98.18	95.55	97.19	116.57	152.21	81.6	85.92	91.77	95.07	100.72	145.93	172.31	94.25	102.37	102.56	103.49	104.1	137.61	170.42	64.79	81.95	114.59	113.9	108.01	151.66	196.31	94.49	105.2	109.18	119.55	250.47	172.59	232.53	119.51	198.7	98.3	83.6	87.63
city	Colorado Springs	driving		100.0	106.5	106.93	108.68	129.23	121.16	88.95	101.95	101.42	103.25	106.85	124.94	123.1	84.18	94.88	98.4	98.76	105.5	129.5	125.89	89.56	90.53	77.17	99.37	106.87	91.86	120.92	79.11	98.99	103.89	106.49	122.05	155.44	158.44	108.48	107.08	85.87	110.32	153.81	140.0	134.27	81.0	104.11	100.88	114.4	119.93
city	Colorado Springs	transit		100.0	103.43	105.1	104.9	112.75	90.59	80.39	105.69	106.47	117.35	111.08	112.65	97.35	84.41	96.57	96.57	90.88	113.92	102.55	107.35	71.86	82.25	97.06	83.92	107.55	99.41	102.65	64.02	100.98	102.45	104.12	111.57	115.2	114.71	82.25	101.18	75.29	92.16	126.67	106.47	96.18	73.53	99.51	88.43	107.25	95.98
city	Colorado Springs	walking		100.0	102.52	99.62	102.07	128.24	130.55	89.66	97.13	99.95	100.14	105.7	128.48	136.36	85.89	91.24	94.35	89.85	100.56	129.74	132.69	98.44	82.86	66.68	86.74	96.63	90.67	120.72	74.75	92.39	91.45	94.82	112.11	159.56	169.67	113.57	98.09	70.75	96.11	138.22	140.74	149.77	80.07	101.55	92.47	103.93	116.42
city	Columbus	driving		100.0	105.2	107.01	108.17	124.56	111.36	84.67	96.89	102.56	104.35	107.18	125.51	117.59	81.19	95.05	110.39	102.39	110.07	129.18	124.96	87.57	98.34	105.7	102.85	107.99	118.62	114.5	88.69	104.56	106.97	119.63	117.95	140.81	129.83	96.21	105.68	107.03	110.14	115.09	133.53	136.93	95.5	101.62	111.19	115.21	114.01
city	Columbus	transit		100.0	100.74	98.77	98.46	97.39	87.25	70.49	83.56	92.4	100.09	93.19	98.04	91.12	69.1	93.11	98.69	96.02	97.56	101.9	96.55	78.05	98.86	94.8	90.58	95.28	95.85	88.02	71.97	100.2	99.11	96.93	97.39	109.17	95.08	72.03	88.02	93.12	97.59	98.0	107.25	100.2	77.71	94.67	95.87	96.07	90.93
city	Columbus	walking		100.0	111.4	103.81	103.27	120.12	129.77	73.6	79.46	94.44	98.2	99.15	118.44	125.31	68.22	82.38	91.9	92.67	94.64	122.17	145.14	84.6	88.13	91.44	90.71	91.24	112.14	126.03	76.91	90.13	92.09	94.66	98.92	141.71	153.4	93.05	95.85	93.18	94.96	100.47	131.95	167.05	87.53	87.54	92.12	93.94	94.95
city	Copenhagen	driving	København	100.0	103.18	106.19	104.64	109.86	101.87	95.48	102.31	103.86	107.13	108.26	111.26	101.22	91.93	100.73	104.96	108.66	110.84	122.78	109.6	102.08	104.09	107.56	108.46	106.39	109.67	98.45	84.98	96.37	100.66	99.76	103.37	107.03	96.48	90.17	98.55	105.26	109.11	115.36	115.29	102.34	92.56	101.26	111.61	109.12	110.57
city	Copenhagen	transit	København	100.0	98.03	96.54	100.9	113.79	112.37	98.93	95.27	99.54	97.72	103.23	117.48	111.78	96.4	98.7	105.47	110.63	114.76	130.47	123.42	113.12	100.33	99.28	107.37	100.99	115.03	112.96	98.36	99.38	104.2	99.67	104.13	115.73	113.95	103.07	103.72	110.98	116.16	128.27	135.34	129.72	101.71	98.87	102.52	102.87	100.63
city	Copenhagen	walking	København	100.0	99.48	106.96	109.75	137.76	133.13	97.78	101.47	103.68	107.31	108.24	139.59	140.83	89.87	97.06	109.2	117.28	121.47	153.62	149.73	106.98	102.75	101.94	110.84	111.03	137.06	139.67	81.72	97.79	102.36	101.22	116.92	146.5	133.19	84.58	97.32	109.14	122.81	132.64	159.19	132.96	90.12	98.72	98.94	110.19	115.23
city	Corpus Christi	driving		100.0	102.49	104.45	106.87	124.88	117.68	84.83	101.22	100.04	100.25	106.12	121.8	120.16	82.4	96.84	102.56	103.11	102.69	127.39	126.67	80.27	100.76	105.42	102.11	108.09	127.2	126.36	87.29	102.68	104.24	107.54	120.6	143.79	140.54	101.47	113.02	113.46	110.04	113.46	135.84	135.08	93.84	106.73	114.75	116.01	117.67
city	Corpus Christi	transit		100.0	103.87	93.33	103.01	97.42	94.19	88.6	91.83	109.46	87.74	103.01	85.59	99.35	80.43	109.68	110.97	84.3	107.53	113.98	100.43	60.86	110.75	112.26	100.43	101.94	90.11	106.88	68.17	113.98	91.83	97.63	126.45	122.15	98.49	98.71	120.0	128.39	110.32	116.56	131.83	101.29	93.76	98.06	112.04	90.11	98.06
city	Corpus Christi	walking		100.0	98.04	103.48	99.02	121.69	126.94	85.08	102.04	95.89	93.93	96.4	125.69	139.86	79.56	95.85	108.3	102.9	96.79	124.28	128.27	74.94	88.96	106.38	98.55	104.39	125.18	135.94	78.43	98.9	94.79	109.79	117.11	150.27	150.9	93.5	106.58	110.96	96.75	100.55	138.02	143.7	88.14	99.33	104.66	105.09	109.98
city	Dallas	driving		100.0	104.04	104.85	108.54	123.66	119.86	83.12	99.95	102.73	99.65	105.72	125.75	121.61	80.57	100.21	99.39	99.25	104.22	123.98	121.13	81.06	100.08	100.75	87.81	105.59	123.65	122.34	81.9	103.84	103.98	108.14	116.81	143.42	126.79	94.36	106.2	107.09	110.56	112.15	133.82	132.23	88.15	107.57	111.27	112.69	121.21
city	Dallas	transit		100.0	100.41	102.62	95.6	106.14	99.5	78.24	98.65	104.63	95.68	102.85	107.98	100.91	73.23	102.31	98.15	95.98	98.05	107.68	101.39	78.61	100.47	95.73	85.93	98.46	108.18	100.43	75.61	101.35	94.1	98.24	103.99	114.08	102.23	86.55	105.27	102.49	101.15	102.61	113.77	102.22	78.27	105.48	103.51	101.02	106.18
city	Dallas	walking		100.0	105.98	104.27	97.22	125.88	160.2	99.82	105.52	99.64	92.38	102.33	131.7	153.44	90.62	98.56	94.16	93.36	95.09	127.82	157.65	94.01	95.8	94.53	80.73	97.65	127.4	162.01	86.98	89.85	89.98	95.47	112.28	159.24	176.33	125.74	115.99	95.91	94.0	107.09	143.97	171.81	95.08	102.45	103.31	101.79	117.5
city	Delhi	driving	दिल्ली	100.0	102.27	109.86	106.98	115.66	119.79	106.68	111.25	101.18	113.37	100.95	104.51	105.6	100.41	107.98	110.15	119.57	123.05	120.68	118.08	107.33	111.37	112.83	107.51	114.03	122.95	104.73	129.52	116.77	106.88	120.92	114.94	146.89	132.8	132.1	111.89	109.98	113.86	114.09	122.88	121.81	121.05	118.97	121.66	110.66	110.15
city	Delhi	walking	दिल्ली	100.0	99.98	101.8	99.95	113.69	122.28	109.82	104.29	106.61	109.03	102.72	107.67	114.91	102.17	110.12	104.63	110.3	113.13	115.44	124.61	116.64	111.66	111.38	105.18	110.46	119.45	109.19	132.53	112.28	112.07	116.91	113.62	134.12	130.12	132.63	112.0	113.0	116.18	110.09	122.44	134.77	123.0	105.18	100.16	101.31	102.79
city	Denver	driving		100.0	104.86	107.71	110.23	125.77	114.69	82.28	99.05	100.11	103.28	106.93	121.46	110.73	80.01	95.04	103.02	100.58	108.36	121.97	109.97	79.08	84.6	81.85	101.07	109.71	96.85	110.73	71.46	106.85	115.14	113.36	126.9	139.72	115.94	89.21	99.6	105.89	112.18	114.83	131.29	121.94	79.41	100.73	101.49	109.3	114.12
city	Denver	transit		100.0	104.6	101.34	100.92	109.74	90.95	74.4	96.11	107.46	106.69	104.16	106.71	91.19	72.16	99.62	100.6	102.7	103.65	105.66	90.25	73.16	91.49	93.65	99.64	107.28	100.01	94.35	69.99	112.13	118.19	119.05	124.27	119.73	100.86	81.54	100.19	103.89	103.11	109.41	113.84	101.74	77.73	102.32	92.29	103.26	106.2
city	Denver	walking		100.0	112.49	116.01	117.08	147.09	157.7	107.73	108.13	103.1	107.29	113.66	146.69	153.51	100.7	95.3	112.07	116.04	121.41	142.41	156.25	103.42	73.88	79.57	98.99	109.08	99.49	145.84	82.0	95.58	114.53	133.34	152.86	188.84	172.26	117.95	106.13	105.68	98.21	116.73	156.59	176.11	99.97	103.02	98.58	111.01	120.96
city	Detroit	driving		100.0	101.45	103.05	105.45	122.23	80.54	76.38	92.79	99.71	101.26	102.27	118.67	109.57	73.8	93.8	97.31	98.98	103.07	118.52	108.69	76.26	94.83	97.55	99.66	104.23	114.58	109.1	78.54	97.58	103.38	103.55	108.89	132.13	116.11	85.14	98.62	103.57	104.43	108.19	124.85	127.25	86.47	98.1	105.36	100.64	109.5
city	Detroit	transit		100.0	94.06	95.71	91.35	94.83	69.95	65.15	84.1	92.07	94.23	92.85	99.02	84.03	67.32	92.85	93.45	92.75	91.72	97.64	84.31	70.23	95.22	96.73	95.6	90.86	95.71	84.51	69.14	98.17	98.49	99.5	93.07	103.57	87.53	75.62	91.16	96.22	97.27	94.5	102.38	97.92	77.67	99.13	98.79	85.72	89.44
city	Detroit	walking		100.0	104.98	105.45	107.01	133.84	113.98	86.12	98.9	98.4	99.95	104.35	130.09	150.61	82.4	95.4	95.53	97.53	103.26	135.71	144.43	92.3	103.82	100.2	100.72	97.06	132.96	151.76	95.73	98.51	104.61	101.06	105.41	153.0	154.03	102.93	105.62	112.05	110.28	116.07	146.91	237.29	114.3	99.79	108.39	100.3	110.33
city	Dubai	driving	دبي	100.0	99.9	98.93	109.03	112.66	106.4	99.09	98.2	97.16	100.86	110.47	114.72	109.44	103.6	101.37	102.61	98.15	107.04	109.39	104.88	98.19	102.46	96.14	100.56	114.95	118.02	106.3	99.82	98.56	101.34	101.94	114.45	118.91	114.09	109.61	108.78	108.47	109.44	120.76	116.41	107.85	103.16	99.85	98.43	101.66	106.95
city	Dubai	walking	دبي	100.0	103.43	97.43	108.9	114.42	104.66	98.82	95.93	96.62	98.87	109.27	103.97	108.79	102.73	105.47	100.32	97.86	102.09	102.2	104.18	101.13	108.2	93.68	98.98	107.88	110.34	102.63	102.04	98.02	96.25	99.46	107.34	110.45	112.75	113.45	110.5	110.5	107.77	115.17	109.43	102.41	100.48	94.91	93.57	91.48	97.91
city	Dublin	driving		100.0	112.58	113.1	131.58	130.35	128.89	109.91	117.02	118.94	120.24	121.21	133.69	138.86	108.45	109.61	114.06	120.75	123.3	145.1	147.94	110.24	109.21	117.32	118.87	124.21	144.66	150.04	100.98	110.05	115.38	122.37	126.63	152.63	137.65	115.1	124.19	127.88	131.93	138.11	152.37	136.4	104.42	112.62	114.15	121.72	130.12
city	Dublin	transit		100.0	100.05	105.79	108.98	117.67	114.8	111.24	110.54	107.78	107.55	111.63	122.81	126.34	105.85	112.69	110.98	114.79	115.14	138.79	132.55	116.68	119.62	114.22	117.17	123.57	136.25	125.83	104.72	118.6	114.05	117.09	122.26	141.29	128.45	121.11	128.12	126.76	131.13	131.31	148.36	128.95	110.85	115.69	114.25	116.14	125.25
city	Dublin	walking		100.0	114.17	119.78	123.14	157.95	184.3	133.09	131.72	130.14	132.14	133.73	165.18	204.95	126.46	118.58	120.47	125.87	132.57	189.28	223.35	130.05	121.42	130.37	133.01	138.97	188.29	217.73	116.26	117.38	108.71	125.13	143.67	197.47	203.25	155.11	157.01	153.5	149.69	159.65	192.43	196.03	126.37	114.98	115.48	130.65	152.35
city	Dusseldorf	driving	Düsseldorf	100.0	104.58	103.0	103.91	114.26	105.07	95.0	106.28	114.81	113.61	110.98	106.21	99.89	91.43	101.54	101.54	99.79	99.22	107.66	101.18	86.7	99.0	104.07	101.53	98.03	106.29	96.79	79.74	94.0	103.79	104.67	109.39	116.97	108.1	91.21	109.7	112.39	109.19	92.35	96.1	85.82	72.79	82.66	98.96	94.69	99.87
city	Dusseldorf	transit	Düsseldorf	100.0	102.97	104.19	104.58	126.43	132.63	113.22	111.03	118.55	113.57	110.06	123.78	127.36	109.63	111.5	106.48	103.65	97.82	110.46	112.54	97.53	109.38	103.33	97.89	104.12	98.89	109.63	90.44	106.27	106.09	103.47	111.75	123.03	139.97	148.07	258.85	220.24	193.84	172.85	165.15	172.71	166.55	138.07	149.1	144.73	135.03
city	Dusseldorf	walking	Düsseldorf	100.0	107.29	107.73	112.65	139.82	167.68	96.46	111.2	118.71	114.13	120.01	133.96	166.64	95.79	103.8	107.21	106.77	108.86	145.12	157.83	84.29	108.77	106.74	113.8	111.66	135.01	157.04	66.11	85.71	108.39	108.6	108.14	159.75	193.79	94.15	125.22	124.66	125.7	123.33	120.34	135.04	86.35	106.95	98.66	90.84	92.18
city	Edmonton	driving		100.0	102.98	104.72	111.86	129.58	120.51	85.96	108.93	113.75	121.92	117.68	129.97	125.58	88.11	102.72	109.13	114.16	115.33	132.69	119.02	88.71	100.05	106.16	106.93	114.13	131.26	127.22	87.91	102.48	129.55	118.77	121.38	141.73	127.8	99.46	83.2	112.69	116.11	117.8	130.48	128.72	91.36	101.5	107.17	108.94	116.57
city	Edmonton	transit		100.0	101.15	100.08	104.48	104.64	77.9	72.6	119.54	120.08	121.73	119.53	115.39	82.92	72.05	108.12	116.69	113.5	112.99	113.03	80.22	75.68	108.01	115.08	114.27	116.68	111.22	86.78	72.75	109.6	121.59	121.83	120.04	115.2	84.28	72.46	74.0	107.93	115.57	107.09	106.11	87.17	70.61	111.66	109.92	111.57	120.3
city	Edmonton	walking		100.0	112.5	111.51	115.04	138.23	138.11	91.34	125.12	134.13	126.13	138.41	155.85	160.18	103.64	117.53	137.66	144.08	146.72	172.42	144.45	100.98	114.38	122.55	127.03	151.39	169.1	159.81	102.11	124.77	137.94	127.64	142.07	163.93	154.06	118.41	84.49	119.08	137.58	142.24	161.33	160.21	102.78	118.45	128.26	136.63	160.15
city	Frankfurt	driving		100.0	101.83	105.38	106.95	106.42	103.71	93.43	100.06	106.47	105.02	104.42	109.65	104.86	97.92	105.13	103.2	105.7	104.45	112.47	109.33	99.17	103.38	108.56	108.21	102.19	111.0	109.6	102.61	110.07	108.85	108.84	107.79	115.83	110.0	97.01	101.86	102.6	106.46	107.78	111.25	100.06	85.89	99.16	97.23	100.71	126.19
city	Frankfurt	walking		100.0	105.87	111.85	112.71	122.96	139.95	85.42	104.31	109.05	104.32	109.74	119.2	136.75	85.22	100.36	104.1	112.86	115.16	128.17	137.86	86.9	107.45	111.79	118.63	118.11	135.59	154.16	85.83	95.8	109.38	112.47	113.22	141.56	158.79	94.77	105.82	107.2	110.83	113.51	116.29	134.09	90.86	130.64	103.88	99.45	98.19
city	Fresno	driving		100.0	98.62	105.42	102.86	117.61	106.87	79.1	93.89	103.47	102.96	105.43	120.47	113.42	80.16	98.81	99.02	100.19	103.71	125.09	119.46	79.3	98.61	102.14	104.54	110.32	127.02	121.09	88.44	106.51	108.08	109.79	118.49	141.42	115.34	89.63	97.45	103.55	108.54	115.69	135.37	128.73	95.38	107.83	108.87	111.68	116.17
city	Fresno	transit		100.0	94.71	101.11	94.19	98.74	66.89	62.6	72.73	108.18	96.78	103.0	98.52	79.39	62.75	103.77	96.3	95.56	100.96	99.78	77.91	57.71	112.73	104.88	104.25	106.59	106.92	77.28	73.33	99.89	110.14	104.99	107.44	110.47	76.69	64.37	82.24	107.77	114.43	110.65	115.65	87.53	72.36	116.32	103.66	111.06	103.88
city	Fresno	walking		100.0	97.63	97.53	98.64	118.06	98.91	71.89	87.91	116.62	102.57	100.7	112.29	110.09	70.49	94.89	94.92	96.35	95.22	114.42	119.97	73.93	97.23	97.91	96.04	108.19	112.42	117.25	82.68	105.87	106.26	102.14	108.96	132.14	107.62	81.5	89.28	97.22	104.98	116.76	127.77	127.47	86.69	98.38	98.98	110.78	108.77
city	Fukuoka	driving	福岡市	100.0	97.96	99.53	103.81	124.93	136.19	108.1	100.95	95.22	96.62	101.94	130.06	140.8	103.02	98.05	100.14	98.15	99.79	125.34	139.17	108.28	102.41	104.94	105.31	106.3	133.99	153.43	120.82	136.28	114.67	109.84	111.73	132.66	134.4	110.93	110.19	114.05	113.76	117.96	145.43	170.95	150.84	121.04	111.52	109.87	102.79
city	Fukuoka	transit	福岡市	100.0	97.38	101.73	107.52	129.22	132.03	106.76	102.17	95.23	97.43	102.41	131.77	137.28	100.93	96.08	98.57	97.98	103.59	126.49	132.44	108.08	101.68	106.28	106.24	107.23	135.62	154.18	116.95	130.54	114.89	111.84	111.11	132.48	131.34	112.38	111.64	113.34	113.2	116.72	143.2	158.67	137.77	116.75	110.85	105.67	97.39
city	Fukuoka	walking	福岡市	100.0	91.31	101.77	108.62	134.9	149.09	106.21	100.04	90.51	91.09	104.12	145.05	154.46	95.04	90.59	98.85	97.74	101.39	135.38	141.34	107.3	106.26	111.73	110.2	111.15	146.01	159.64	118.5	142.61	116.64	120.21	118.81	150.2	146.36	113.31	116.96	127.85	125.39	127.57	163.98	190.79	159.3	124.96	121.52	119.98	105.12
city	Grand Rapids	driving		100.0	104.65	105.34	106.65	134.66	104.47	77.76	100.94	112.36	105.96	106.92	126.07	124.01	78.18	96.38	101.79	103.35	110.29	129.07	131.14	84.43	97.9	102.53	102.99	107.35	123.17	122.96	82.74	101.61	109.52	115.02	115.8	141.94	135.1	90.57	103.1	106.33	111.86	114.98	141.05	139.52	88.56	103.53	108.82	109.22	114.16
city	Grand Rapids	transit		100.0	88.36	88.25	94.26	93.22	80.93	49.34	84.48	92.08	80.66	87.38	88.03	79.02	59.51	84.59	79.78	82.79	79.13	90.44	82.79	66.12	82.57	90.27	77.21	78.96	86.34	79.23	60.05	92.68	90.38	87.43	89.4	88.47	87.7	62.35	89.73	92.24	82.19	87.92	99.73	83.01	65.52	92.68	83.72	88.85	88.03
city	Grand Rapids	walking		100.0	104.67	101.61	113.66	162.0	148.89	93.85	96.6	100.9	104.05	101.25	137.92	187.4	85.27	92.7	94.72	104.17	115.58	154.34	212.32	101.31	97.82	96.82	104.26	101.23	131.36	193.8	97.18	99.75	113.96	152.96	104.43	170.85	234.16	100.0	96.62	101.69	106.4	110.4	161.23	219.24	98.11	96.9	101.0	103.66	106.23
city	Greensboro	driving		100.0	103.78	106.89	110.17	139.36	122.37	91.54	106.51	105.74	103.8	108.29	127.98	134.05	89.76	97.79	104.16	105.51	111.06	129.0	130.62	91.11	103.28	107.62	107.46	98.9	136.66	131.37	96.44	108.06	109.14	112.88	122.53	161.52	143.42	101.39	112.95	111.53	112.3	97.3	131.88	149.81	101.55	108.14	115.5	118.31	128.47
city	Greensboro	transit		100.0	88.11	91.15	88.02	107.65	82.3	67.56	83.41	83.78	86.27	78.43	84.33	92.07	63.13	73.36	78.89	73.18	76.41	85.25	82.76	69.22	78.99	80.09	84.24	69.95	82.21	87.93	76.22	82.95	84.79	92.35	88.11	92.26	84.98	72.72	81.2	82.95	84.52	70.41	92.63	95.85	74.75	80.0	81.29	80.09	90.6
city	Greensboro	walking		100.0	104.37	96.51	97.84	125.58	114.35	80.54	83.01	89.29	88.51	86.29	110.31	138.43	74.54	78.5	90.34	82.23	90.23	104.24	120.77	72.7	85.98	88.36	87.88	78.81	113.97	123.27	76.0	85.17	82.15	90.85	97.81	144.47	136.71	79.58	90.8	92.36	86.25	78.21	119.23	152.37	83.38	84.29	94.17	95.37	107.29
city	Guadalajara	driving		100.0	101.59	105.85	109.87	130.8	118.81	74.39	103.35	105.0	102.21	103.84	123.76	120.1	73.77	95.56	96.56	97.91	104.09	125.77	112.27	72.92	66.52	108.73	104.71	111.84	130.26	117.35	74.85	116.44	117.98	120.36	129.08	168.63	145.43	89.58	107.12	112.87	114.68	121.0	139.85	122.91	77.2	104.76	102.43	112.84	111.06
city	Guadalajara	walking		100.0	106.53	108.05	113.21	125.74	127.41	84.53	108.4	107.0	104.42	103.95	124.68	127.58	80.79	103.05	93.1	97.3	101.2	128.08	117.79	77.13	58.9	102.8	95.94	109.12	126.13	122.45	76.35	100.03	105.7	106.19	117.96	166.18	160.36	104.98	105.26	106.12	109.26	116.65	133.23	126.61	77.45	94.16	96.83	103.85	110.68
city	Halifax	driving		100.0	103.18	110.38	101.15	120.01	123.36	61.43	98.74	104.46	108.96	114.64	125.33	126.22	82.63	98.93	104.4	102.8	107.29	128.54	114.83	78.25	91.89	99.0	105.23	94.75	95.35	120.58	85.69	102.34	103.6	95.33	93.72	136.14	125.98	96.2	75.42	107.85	109.33	114.56	127.27	123.97	91.1	101.4	100.52	108.68	101.72
city	Halifax	transit		100.0	106.6	98.2	104.29	122.47	113.81	67.62	100.47	103.39	94.43	103.95	120.5	103.73	74.96	93.95	90.22	95.67	110.59	108.96	85.25	74.79	94.98	95.71	96.53	108.4	99.44	96.78	77.92	95.71	106.17	94.55	98.46	107.12	91.64	77.19	66.68	95.63	93.14	89.75	96.14	86.11	74.61	94.21	92.62	96.48	92.84
city	Halifax	walking		100.0	105.08	108.73	98.6	118.22	137.12	67.04	99.93	101.64	109.25	117.13	148.28	157.22	78.85	111.43	123.98	114.19	117.78	150.63	144.73	78.27	91.91	104.09	108.39	99.32	109.18	142.41	92.19	88.71	100.55	99.56	92.08	150.43	161.96	109.52	85.33	111.7	116.62	120.81	142.37	145.65	95.94	101.6	110.37	113.07	100.07
city	Hamburg	driving		100.0	101.73	102.87	106.65	112.44	105.27	99.15	100.28	104.6	105.72	104.64	110.4	103.01	94.53	104.2	106.66	105.68	108.51	117.2	109.19	98.79	106.75	111.38	108.54	108.81	123.95	116.47	97.88	110.39	110.77	109.29	115.73	126.69	120.24	105.16	107.04	114.22	116.87	113.89	133.02	116.1	101.73	110.58	109.93	113.21	119.71
city	Hamburg	transit		100.0	98.86	99.74	102.18	115.69	123.12	103.5	103.82	101.58	105.36	105.38	119.21	123.21	95.96	102.75	99.94	104.18	106.75	121.72	127.12	112.62	110.42	113.6	106.88	114.57	140.28	143.71	105.39	111.87	111.76	121.56	119.71	141.47	145.19	134.81	234.4	207.17	179.93	190.07	227.14	239.76	192.35	178.97	169.49	183.47	180.4
city	Hamburg	walking		100.0	101.55	110.08	116.16	139.82	154.48	103.66	102.7	105.08	109.64	114.81	132.63	152.2	88.5	102.87	99.94	96.06	116.09	143.87	164.82	104.42	114.95	118.46	121.83	125.23	153.49	185.16	86.0	107.05	110.74	115.61	124.07	173.94	191.25	104.0	120.57	137.39	112.72	123.62	164.38	175.17	110.98	107.45	110.79	119.68	127.15
city	Hartford	driving		100.0	106.84	111.72	113.47	134.62	98.52	87.75	109.32	106.63	109.67	112.45	133.39	116.77	86.06	98.07	102.36	106.48	109.28	130.0	116.89	82.31	99.86	107.29	105.91	103.21	124.16	121.68	88.34	103.65	107.86	107.49	115.81	152.24	122.97	94.97	111.66	110.94	116.43	118.21	141.97	134.65	96.3	105.71	109.06	112.31	117.05
city	Hartford	transit		100.0	103.55	109.35	109.55	108.21	75.27	72.86	101.3	120.43	128.35	116.55	121.83	87.88	83.71	125.51	114.14	115.15	115.09	118.9	91.89	78.72	118.31	116.88	119.78	109.55	112.38	91.79	72.89	107.53	114.4	109.32	125.12	126.62	96.77	82.34	109.06	125.48	121.93	126.43	133.66	100.88	89.18	130.27	119.19	111.18	119.16
city	Hartford	walking		100.0	112.19	113.06	111.84	134.9	113.92	97.81	108.67	106.94	108.88	114.21	133.0	129.11	89.8	108.23	99.16	107.42	108.3	130.99	130.34	85.84	104.97	105.85	109.07	96.4	125.13	135.69	85.1	102.66	106.92	113.22	114.9	159.12	132.29	103.94	113.64	112.12	127.49	116.1	137.68	150.69	99.98	114.72	111.95	115.43	111.3
city	Helsinki	driving		100.0	101.47	105.2	102.19	106.09	109.46	101.35	100.81	103.51	100.56	100.2	109.72	110.95	98.99	94.99	99.19	97.74	98.54	107.63	107.1	99.7	97.27	100.4	98.94	98.9	107.99	112.19	99.1	100.21	101.72	102.85	107.6	114.75	102.28	91.56	91.93	93.71	96.01	95.17	98.8	96.45	99.0	102.74	104.33	108.34	106.41
city	Helsinki	transit		100.0	104.11	101.73	103.19	108.14	108.2	99.53	108.47	103.74	104.92	107.43	108.45	107.53	94.51	100.85	106.72	104.07	103.05	110.09	107.14	94.83	99.17	100.35	104.46	106.78	109.99	119.52	99.41	107.35	107.57	101.63	107.73	117.62	111.88	104.95	101.18	100.18	109.44	99.78	107.0	110.5	101.16	112.31	113.35	122.77	114.92
city	Helsinki	walking		100.0	97.1	100.54	109.99	115.13	117.16	92.89	102.67	102.47	101.82	108.99	118.01	129.45	91.74	91.21	96.1	98.03	98.22	118.37	116.21	88.5	95.48	98.46	104.03	99.75	114.09	128.12	82.77	93.11	103.86	101.33	112.99	127.85	112.66	74.11	89.82	96.17	104.18	98.61	103.29	97.05	93.6	108.89	114.25	115.83	113.4
city	Honolulu	driving		100.0	101.54	109.14	107.09	120.63	114.9	93.59	94.33	102.37	101.57	106.28	112.36	107.16	83.86	95.7	99.22	97.2	107.3	112.81	106.89	77.61	93.62	96.7	99.54	100.77	108.7	108.97	87.26	109.44	99.32	103.48	108.76	132.73	113.92	98.14	98.38	104.01	107.22	105.49	122.01	116.24	92.59	102.99	104.67	105.84	108.05
city	Honolulu	transit		100.0	98.95	99.61	99.69	106.93	95.55	80.38	83.88	93.52	98.12	91.56	101.35	94.49	79.95	97.07	89.55	91.63	89.36	93.78	88.07	77.48	92.66	88.98	96.32	86.48	100.63	97.43	83.42	93.83	88.16	90.51	92.56	100.79	96.03	88.72	89.37	89.06	85.57	87.35	97.29	89.73	78.86	88.09	88.56	90.19	86.33
city	Honolulu	walking		100.0	95.0	92.89	96.32	111.24	114.11	101.22	96.98	92.58	92.55	94.37	104.5	104.78	87.57	86.04	84.27	83.37	89.72	100.75	99.67	86.74	89.68	88.66	87.87	91.2	101.71	107.96	92.82	92.15	89.98	93.68	98.14	118.56	122.09	110.62	107.02	97.97	96.15	99.24	111.03	114.0	99.44	97.8	95.04	96.03	99.3
city	Houston	driving		100.0	102.34	106.95	107.64	124.28	119.01	89.65	97.88	103.35	99.22	106.19	127.25	122.18	80.59	97.15	97.96	100.42	103.73	122.36	125.73	81.6	95.91	101.99	98.77	106.41	123.66	128.93	84.15	98.92	103.58	107.87	118.92	146.2	127.38	92.05	103.92	106.27	106.57	109.73	131.8	132.26	86.85	103.61	113.03	112.99	135.22
city	Houston	transit		100.0	99.97	102.76	102.02	105.19	89.65	76.89	91.53	104.69	91.49	101.22	102.55	91.59	72.75	98.29	90.91	93.73	94.44	99.63	93.26	71.7	98.72	101.49	94.69	93.78	101.54	96.22	73.58	96.5	97.5	98.3	101.49	110.3	95.15	79.18	97.89	99.57	99.32	93.7	111.87	107.67	72.44	95.29	100.6	98.28	106.67
city	Houston	walking		100.0	103.48	108.19	108.28	126.26	141.43	112.45	104.62	101.34	90.93	103.05	124.8	138.2	94.49	92.72	89.51	93.53	97.2	124.63	144.99	87.6	93.35	100.93	94.33	102.85	123.94	149.31	86.31	94.96	96.97	96.24	113.3	152.29	150.56	99.76	104.45	99.94	99.27	99.11	130.26	154.44	91.42	95.48	106.93	104.8	117.29
city	Hsin-chu	driving	新竹市	100.0	110.64	120.91	125.68	144.46	136.0	120.16	124.31	125.69	128.33	94.9	113.35	125.87	139.91	161.12	143.65	109.13	105.17	124.75	123.73	110.93	104.05	107.97	113.79	111.73	129.38	127.17	124.95	112.88	117.41	116.41	120.66	146.94	121.92	108.21	107.16	117.61	118.68	123.94	151.91	152.36	132.97	105.71	95.44	113.12	179.86
city	Hsin-chu	walking	新竹市	100.0	115.04	138.0	137.07	143.62	149.64	131.91	134.79	139.7	125.27	89.71	90.52	93.11	99.85	132.07	117.86	111.96	110.57	125.02	118.63	113.93	119.86	132.34	136.86	134.85	144.15	138.8	142.63	134.69	135.16	127.8	135.43	155.21	122.3	101.45	114.52	139.23	143.78	133.73	154.65	160.89	140.35	112.33	105.31	107.29	158.11
city	Indianapolis	driving		100.0	102.68	105.5	106.26	122.55	113.71	81.33	98.72	100.42	105.09	105.67	122.55	117.7	82.12	94.65	100.79	101.82	103.45	123.39	121.24	81.73	96.49	102.05	101.97	102.85	119.07	119.77	87.05	102.29	107.24	104.61	107.69	131.68	126.0	92.09	105.09	107.53	110.68	122.98	134.18	135.73	91.15	101.24	108.59	107.35	113.92
city	Indianapolis	transit		100.0	96.11	94.9	92.57	99.98	90.05	78.82	93.45	98.23	98.49	92.43	104.68	93.85	78.28	96.11	95.11	98.25	95.81	98.76	113.89	76.86	97.81	98.51	100.56	98.11	106.34	101.54	83.01	102.19	101.05	97.48	88.23	105.8	99.88	87.46	102.56	106.92	106.15	100.51	109.37	103.61	81.66	96.92	104.29	94.8	93.99
city	Indianapolis	walking		100.0	101.95	97.32	100.88	144.5	157.81	86.6	92.14	91.93	94.7	94.32	131.54	166.42	89.1	85.92	92.96	99.55	105.19	132.81	153.94	93.24	96.68	89.08	85.22	88.67	121.61	153.79	113.74	95.65	98.66	96.35	91.08	133.78	151.73	98.39	103.83	114.98	106.84	104.7	142.61	180.06	96.97	93.09	105.9	108.45	117.25
city	Istanbul	driving	İstanbul	100.0	103.64	104.17	107.81	135.32	135.27	118.68	110.25	112.65	118.15	113.28	126.36	137.92	124.68	109.52	113.72	121.09	114.36	124.08	131.88	133.05	100.33	107.34	115.94	102.96	112.97	106.2	107.86	105.08	109.14	109.94	114.89	134.06	133.25	125.7	108.18	112.08	112.41	122.94	124.84	143.22	132.69	106.34	111.77	114.45	113.32
city	Istanbul	walking	İstanbul	100.0	103.25	105.98	106.76	137.57	147.09	103.03	95.8	105.94	118.72	109.87	128.14	144.19	114.73	114.65	116.2	118.54	112.63	132.14	144.18	124.94	102.0	108.87	95.8	89.09	110.03	114.92	104.93	104.87	110.45	112.6	122.47	148.28	150.99	124.15	113.77	118.21	115.92	108.73	130.57	163.39	138.56	112.34	119.42	120.0	108.62
city	Jacksonville	driving		100.0	102.63	102.68	108.71	123.1	114.43	78.55	94.7	100.27	98.2	102.66	120.73	111.73	74.82	94.19	100.01	101.51	107.96	121.48	110.31	76.54	97.03	103.2	104.3	103.55	121.18	115.44	84.19	102.24	106.85	109.89	119.44	136.12	121.91	86.87	102.97	108.73	109.03	113.01	126.25	119.35	85.64	105.5	112.02	128.86	121.72
city	Jacksonville	transit		100.0	95.98	96.46	101.14	99.92	101.46	78.27	90.35	91.42	81.69	91.89	100.43	104.49	79.69	95.31	102.48	93.5	94.69	107.64	93.9	77.76	99.13	106.97	102.28	99.09	108.74	95.87	77.95	101.1	104.02	99.29	105.47	102.91	101.73	79.06	99.13	103.5	92.36	94.84	103.03	99.25	79.84	107.13	91.65	102.6	106.85
city	Jacksonville	walking		100.0	101.64	106.25	106.61	119.55	130.79	79.24	92.88	89.48	87.66	94.64	115.45	123.96	78.12	89.4	94.37	89.53	99.07	116.94	124.39	77.87	91.86	96.32	105.94	97.9	121.62	133.86	100.39	99.1	104.31	105.21	118.41	134.68	140.76	89.02	97.93	99.64	103.28	100.72	117.44	133.47	87.77	97.35	87.95	101.94	112.56
city	Jakarta	driving		100.0	103.15	105.0	102.57	131.32	135.01	107.34	100.85	102.17	109.09	113.33	140.65	135.42	108.77	99.79	101.32	100.88	103.28	136.64	155.04	117.97	104.92	103.61	103.75	105.59	137.56	156.51	109.23	103.53	102.01	105.47	106.99	145.59	147.26	104.32	101.78	101.56	108.2	111.89	145.76	150.78	106.99	110.55	101.12	109.87	112.07
city	Jakarta	walking		100.0	108.27	105.73	105.38	135.09	158.36	114.23	99.69	105.11	113.65	108.03	141.36	146.0	119.65	100.94	109.59	109.2	111.93	126.67	161.05	119.61	113.45	104.83	104.05	107.45	132.75	167.91	112.98	108.38	102.22	117.12	110.53	145.89	159.57	104.29	102.69	100.58	103.74	113.22	144.91	166.59	106.35	109.36	92.79	106.63	107.99
city	Johannesburg	driving		100.0	104.41	103.83	101.53	102.54	83.77	84.47	103.36	112.27	106.43	110.12	114.38	103.44	92.69	111.26	111.29	117.07	119.56	129.56	110.26	100.47	113.25	117.93	115.88	120.77	126.0	90.43	94.87	112.84	114.19	114.84	116.05	129.04	103.7	91.98	104.73	107.48	115.34	114.11	125.99	94.89	85.4	104.7	110.72	115.35	122.46
city	Johannesburg	walking		100.0	102.19	99.71	96.5	95.29	84.02	74.12	92.71	100.52	95.2	99.58	111.01	107.55	88.76	104.9	111.21	106.54	109.9	126.14	122.42	99.84	113.82	110.13	110.13	112.16	108.56	92.97	88.66	103.27	100.59	109.67	106.05	123.53	109.22	82.22	96.73	101.54	101.76	99.71	117.09	100.69	80.88	96.14	99.02	98.17	112.25
city	Kansas City	driving		100.0	105.22	103.14	107.71	74.05	126.55	88.51	93.9	97.28	86.45	95.41	99.76	121.7	83.81	95.35	96.75	101.6	104.33	122.29	127.88	86.18	96.42	107.47	109.05	104.31	116.38	121.49	83.96	97.01	103.56	92.3	101.32	133.56	131.43	95.25	104.58	103.26	103.56	108.54	128.05	137.36	93.6	98.71	100.94	106.34	112.21
city	Kansas City	transit		100.0	101.3	91.59	98.76	76.36	96.49	77.63	86.19	103.25	89.35	94.04	98.64	92.48	74.12	95.31	96.55	102.83	95.9	104.54	100.24	82.71	101.24	121.69	114.64	98.82	98.85	96.93	81.03	99.06	97.99	91.3	89.14	112.19	111.45	85.36	103.63	100.91	102.83	103.1	103.25	106.88	81.41	92.09	100.12	100.15	99.94
city	Kansas City	walking		100.0	104.82	102.42	102.27	82.45	178.05	113.1	92.38	95.42	80.68	91.79	115.7	173.08	102.18	92.04	94.3	95.9	101.97	143.25	189.17	161.88	110.0	177.65	320.43	107.47	127.34	166.28	92.23	94.85	102.18	87.49	106.02	179.06	204.38	129.96	117.92	101.18	100.29	103.88	135.87	175.48	101.11	93.82	97.11	103.74	112.94
city	Kuala Lumpur	driving	KL	100.0	97.93	101.64	108.04	130.12	123.89	105.97	101.75	104.35	109.44	111.2	120.98	109.24	104.0	105.96	96.54	100.2	98.61	118.2	118.25	104.7	97.1	95.88	98.72	106.77	131.08	124.08	105.72	94.62	93.98	95.69	103.71	140.8	121.9	101.37	93.56	92.71	96.1	100.76	127.86	121.05	102.3	91.51	93.48	93.3	100.38
city	Kuala Lumpur	walking	KL	100.0	97.95	100.71	109.89	126.84	124.51	105.54	104.68	105.11	104.48	108.15	122.95	129.86	121.43	107.33	89.52	102.02	95.46	95.0	99.19	85.36	83.35	83.41	84.07	100.36	106.44	109.14	91.72	84.82	81.85	84.82	88.75	115.22	104.03	84.0	76.18	80.68	79.49	83.07	98.49	103.77	81.96	74.03	72.38	74.71	83.76
city	Las Vegas	driving		100.0	102.11	106.24	110.98	132.98	142.25	111.36	115.25	112.31	111.76	116.2	133.25	132.42	98.42	109.38	108.27	107.58	112.38	128.87	125.8	91.54	107.86	107.64	110.05	115.02	132.98	130.92	97.48	109.7	110.26	113.22	125.34	150.02	143.56	116.74	118.48	117.7	119.92	132.92	153.89	143.89	114.68	120.88	117.84	119.88	123.98
city	Las Vegas	transit		100.0	98.66	99.02	96.36	105.06	98.75	88.18	104.63	112.5	106.71	105.96	102.84	100.56	84.93	105.51	102.97	96.21	100.04	106.42	99.54	81.05	99.83	95.92	102.52	99.82	103.92	101.29	83.04	104.91	102.23	101.47	105.78	112.54	106.07	96.15	105.46	113.55	106.93	112.56	117.24	99.93	94.21	113.02	110.78	105.93	99.43
city	Las Vegas	walking		100.0	103.03	103.76	112.92	151.38	186.21	148.84	128.39	124.82	116.98	120.84	150.82	182.01	125.97	111.7	105.63	102.65	113.03	142.5	168.01	110.0	102.09	102.06	110.14	119.37	157.38	184.82	122.99	107.14	103.24	110.48	131.88	181.91	203.8	166.28	133.97	117.84	119.8	135.66	181.46	199.28	147.86	129.81	117.01	116.86	125.52
city	Leeds	driving		100.0	102.44	102.91	99.34	107.54	99.79	89.1	101.72	101.8	114.12	104.03	113.3	104.91	90.82	99.83	107.15	105.03	105.46	112.28	106.06	93.99	98.95	105.2	112.23	103.54	107.59	104.93	99.65	106.58	109.34	111.57	106.43	116.57	102.3	89.07	108.09	115.48	114.97	111.23	124.05	105.99	94.07	118.54	109.63	109.21	114.15
city	Leeds	transit		100.0	103.38	101.86	102.5	97.65	89.8	89.86	105.77	105.35	109.58	109.1	106.72	92.79	91.94	108.69	108.8	109.04	105.68	104.93	96.28	89.67	108.06	110.15	109.94	99.18	101.77	90.95	93.03	111.87	112.29	112.87	107.68	104.51	90.07	90.09	115.94	116.9	119.05	108.78	113.11	93.87	89.45	114.13	110.0	110.87	99.15
city	Leeds	walking		100.0	104.84	111.24	106.74	121.98	140.34	89.57	103.19	115.48	121.77	125.2	151.72	160.74	92.25	116.39	121.14	126.34	123.12	147.09	171.53	101.46	107.27	118.11	138.25	121.63	136.87	165.42	72.82	100.13	113.29	127.03	120.57	159.86	150.57	94.28	141.26	126.75	140.73	127.76	157.96	158.05	86.18	104.35	117.04	125.05	117.28
city	Lexington	driving		100.0	103.88	102.26	104.32	120.29	112.52	85.12	96.22	102.08	98.25	103.25	121.43	120.24	76.93	90.38	94.39	101.82	103.83	124.3	118.05	84.29	95.12	101.91	97.99	102.69	109.29	110.74	82.47	94.44	99.78	102.1	116.96	161.01	142.6	93.14	100.21	99.89	106.56	112.46	146.91	138.5	93.63	98.79	107.72	116.59	117.27
city	Lexington	transit		100.0	98.02	106.17	93.16	84.45	73.87	53.47	72.44	92.61	98.68	84.23	79.82	75.85	60.09	85.56	78.5	83.68	87.98	85.89	75.3	64.06	83.46	99.45	89.75	97.91	80.04	64.06	65.82	82.36	81.04	86.99	90.74	90.19	99.67	62.95	85.56	82.58	73.76	80.71	89.97	88.97	62.4	89.42	99.45	90.52	100.22
city	Lexington	walking		100.0	109.02	133.58	139.52	130.55	133.84	75.34	95.77	118.95	104.29	114.33	131.28	151.95	70.76	93.26	94.51	108.85	109.02	118.78	128.21	78.23	97.76	107.71	94.97	107.71	112.27	128.9	70.15	82.91	92.14	90.78	121.43	211.09	186.53	87.28	97.9	91.94	105.39	116.06	139.68	193.75	90.7	90.13	103.64	102.54	112.37
city	Lille	driving		100.0	103.72	105.55	111.7	114.61	120.56	81.23	98.61	100.89	115.49	109.65	111.04	114.97	85.22	97.23	103.39	110.41	110.76	112.45	130.02	80.61	99.71	103.9	108.42	113.58	119.03	119.74	78.6	101.2	101.83	110.98	113.47	119.64	110.9	85.62	99.95	100.29	102.03	106.12	108.88	99.24	70.85	89.84	91.77	94.62	93.7
city	Lille	transit		100.0	97.48	100.49	100.25	100.12	104.43	90.77	96.49	98.15	106.58	101.66	108.49	111.44	102.71	105.78	107.63	104.98	100.31	110.27	133.95	95.51	100.37	100.74	102.09	104.12	114.51	116.17	98.59	102.4	103.87	109.29	106.77	107.32	108.79	115.07	188.31	157.38	138.62	136.1	138.87	134.5	119.8	141.02	132.23	137.08	143.79
city	Lille	walking		100.0	109.71	112.18	137.62	138.07	170.12	76.16	92.33	105.68	112.77	128.26	127.58	149.15	79.9	99.11	116.42	128.5	130.07	138.25	193.44	74.64	89.95	105.09	119.42	137.01	135.31	148.16	66.44	90.12	104.7	123.36	126.1	148.41	149.34	80.09	95.59	100.32	99.63	109.35	112.46	122.85	59.26	80.91	91.09	96.1	92.82
city	London	driving		100.0	107.65	111.2	108.29	115.08	122.2	101.06	105.14	112.18	114.32	111.18	118.01	124.14	99.42	103.01	105.92	108.66	109.46	118.35	121.48	103.99	101.6	105.72	110.51	110.47	115.7	123.02	96.79	107.55	109.8	110.74	115.47	124.92	120.86	105.1	121.24	120.38	122.6	123.31	129.1	128.6	105.81	106.45	108.69	110.88	111.38
city	London	transit		100.0	105.14	107.06	106.08	115.13	126.63	104.37	103.68	109.45	112.85	111.52	120.06	130.78	105.11	103.7	105.84	110.18	111.72	124.67	129.92	111.18	104.18	107.19	111.08	111.71	120.48	134.34	103.13	106.62	109.07	111.2	110.18	123.91	131.79	116.64	123.55	122.11	125.12	124.27	133.95	141.61	111.26	107.64	109.44	110.17	111.27
city	London	walking		100.0	108.89	116.84	118.82	132.18	160.29	105.12	108.02	120.52	124.81	127.01	137.38	162.41	97.16	100.01	113.27	122.75	124.96	144.13	161.17	103.93	105.67	115.03	125.42	128.43	140.65	167.8	76.79	100.51	115.26	125.35	124.69	150.77	149.35	96.03	131.2	131.72	137.59	136.05	153.95	170.22	104.41	104.32	119.88	125.12	123.88
city	Los Angeles	driving	LA	100.0	105.93	112.23	111.73	130.2	122.3	92.49	101.89	108.51	111.56	118.7	129.35	125.81	90.7	103.78	108.2	109.24	112.39	128.35	123.78	84.36	100.73	106.09	110.28	115.53	131.6	126.0	89.54	108.51	114.01	116.93	127.6	152.08	127.42	101.93	107.66	115.76	117.01	123.74	137.91	127.2	100.94	113.05	116.44	116.42	120.34
city	Los Angeles	transit	LA	100.0	103.78	105.28	103.12	109.34	92.96	76.92	93.71	112.4	110.84	115.03	115.94	94.56	74.66	110.61	109.55	107.99	108.11	114.67	98.76	74.59	102.41	107.02	107.68	113.5	115.53	95.08	73.04	115.51	116.09	114.86	118.05	123.05	95.89	83.93	100.27	123.62	121.08	122.6	123.56	97.24	84.87	122.25	120.6	116.93	116.08
city	Los Angeles	walking	LA	100.0	105.72	111.35	111.68	134.45	154.54	116.52	109.02	107.66	110.91	116.0	135.03	155.49	106.78	106.25	109.04	107.61	112.22	136.63	161.75	100.75	97.36	102.34	106.62	112.67	136.95	155.66	100.95	110.08	111.05	114.35	125.75	159.21	164.35	131.75	118.54	112.9	114.73	121.76	143.82	155.36	122.46	112.99	112.18	112.44	116.16
city	Louisville	driving		100.0	105.27	107.02	108.04	122.11	113.64	83.0	93.88	98.54	103.23	108.57	124.05	117.07	79.99	95.37	99.45	101.74	104.65	125.83	119.41	84.9	97.2	103.83	110.12	110.93	117.8	115.24	84.05	101.51	108.48	118.96	125.36	150.21	133.49	94.49	106.87	107.69	115.25	114.77	139.09	135.31	91.76	103.18	111.56	114.0	118.21
city	Louisville	transit		100.0	102.15	103.15	94.41	101.7	89.2	77.07	86.71	92.84	97.72	100.79	102.11	87.96	78.64	103.56	98.05	98.01	94.33	101.7	98.8	82.95	113.16	101.57	109.06	100.41	104.14	93.87	82.62	102.57	104.84	99.09	102.65	107.37	96.19	78.52	108.2	106.75	116.39	104.55	112.29	107.74	78.15	93.0	101.2	95.99	97.27
city	Louisville	walking		100.0	106.79	102.88	104.38	120.68	123.83	81.6	88.27	93.52	100.97	105.91	120.4	131.21	75.6	89.89	93.61	94.52	103.25	119.12	135.33	82.89	105.14	93.14	108.52	112.36	131.29	140.19	79.64	90.02	102.14	109.34	119.52	163.63	165.58	96.9	106.19	96.78	110.48	106.31	143.6	165.28	88.81	94.35	106.78	117.77	132.94
city	Lyon	driving		100.0	104.57	103.67	107.99	114.34	116.08	86.96	97.6	99.29	101.61	103.49	114.27	112.16	86.31	95.78	96.82	111.2	110.36	112.8	118.55	86.96	101.22	102.34	111.63	109.28	120.38	124.84	90.75	99.58	98.89	111.77	113.09	135.1	147.28	98.65	103.33	103.77	106.56	112.88	132.95	133.51	98.78	104.97	101.93	118.21	105.28
city	Lyon	transit		100.0	104.18	106.6	101.66	121.07	115.58	93.4	99.24	97.58	105.01	104.84	124.04	122.0	98.83	100.21	105.15	131.19	125.8	113.89	116.75	103.52	111.88	105.49	115.34	110.05	128.26	123.83	100.24	111.68	103.7	116.41	115.82	137.37	149.95	127.98	277.96	215.27	198.69	212.85	216.48	216.27	190.71	194.89	197.34	245.11	204.46
city	Lyon	walking		100.0	114.1	114.35	127.98	125.83	155.65	70.85	95.36	105.09	109.89	116.73	129.96	149.07	73.5	95.22	103.6	134.09	132.31	134.42	152.25	78.22	104.89	107.13	126.1	124.94	139.2	160.49	83.35	102.33	108.97	125.31	130.94	164.02	197.75	83.96	97.77	116.74	117.34	140.22	145.02	158.6	101.46	118.7	112.34	127.1	116.01
city	Madison	driving		100.0	107.57	106.09	110.95	129.62	110.58	104.24	114.2	120.07	117.36	120.24	134.42	127.17	95.29	105.22	110.35	108.64	115.94	138.48	138.52	95.71	101.86	105.34	109.08	115.87	135.37	137.32	86.38	108.67	111.82	115.06	126.47	150.18	147.69	112.61	108.92	118.63	113.66	119.46	149.62	150.89	114.36	106.12	108.65	110.93	128.61
city	Madison	transit		100.0	98.88	103.81	103.24	119.58	93.88	89.74	170.74	282.87	280.21	271.32	241.89	147.68	105.54	228.03	223.86	215.33	233.25	219.04	148.22	107.09	205.07	205.07	212.02	208.28	206.84	134.69	110.18	201.19	213.03	208.46	236.88	226.09	144.19	110.44	214.32	209.14	203.67	209.54	208.6	136.09	111.55	173.48	181.97	188.34	195.25
city	Madison	walking		100.0	109.97	111.76	109.2	132.02	157.83	129.98	186.49	357.26	322.96	257.85	254.12	236.84	120.42	201.02	192.19	186.57	192.44	241.76	265.97	132.56	161.53	155.62	160.74	170.19	219.78	218.49	113.2	152.19	154.81	161.7	172.65	228.21	253.08	156.72	148.15	173.5	148.56	158.31	221.17	262.14	171.88	135.47	135.62	138.53	199.94
city	Madrid	driving		100.0	101.41	104.1	108.75	128.43	116.86	90.09	100.46	105.47	110.82	115.55	125.44	116.78	97.39	100.33	104.86	106.28	111.46	128.28	122.63	100.05	103.47	106.84	108.66	113.4	133.69	124.92	97.85	104.98	107.85	109.91	116.7	140.11	128.71	108.05	105.57	113.05	113.0	116.94	135.95	128.91	108.03	109.68	111.33	117.63	126.71
city	Madrid	transit		100.0	99.2	104.07	108.87	124.32	111.66	88.98	102.85	103.86	109.6	116.53	124.57	117.43	95.76	103.83	107.32	109.72	114.91	130.9	124.24	97.18	106.18	107.24	112.59	117.01	133.76	118.93	94.36	103.22	105.11	109.66	117.2	137.43	122.52	103.37	106.21	113.91	114.88	118.83	131.51	122.31	97.96	106.18	104.23	112.87	125.11
city	Madrid	walking		100.0	99.51	104.74	115.11	151.24	150.32	99.01	95.74	96.37	111.67	120.98	142.72	151.54	111.59	101.92	107.55	109.96	116.73	157.05	183.07	115.66	110.24	111.41	115.63	121.23	158.47	172.13	107.55	107.42	109.16	112.93	126.96	173.77	193.78	137.74	121.28	127.08	126.64	133.17	165.63	189.45	131.94	124.27	123.54	132.9	142.15
city	Manchester	driving		100.0	101.64	108.81	103.74	106.3	98.2	83.58	97.34	111.71	107.53	106.03	107.66	100.52	89.14	98.49	108.44	117.61	104.73	109.08	104.93	87.02	96.58	113.64	102.89	106.59	107.49	100.12	90.04	99.12	100.01	102.85	105.75	113.0	100.27	85.87	103.18	106.68	126.2	108.54	117.72	103.32	96.39	124.37	108.18	108.57	111.52
city	Manchester	transit		100.0	103.21	104.75	99.25	101.52	97.53	86.68	103.71	109.83	112.27	106.04	110.28	101.39	95.59	105.7	111.07	118.67	110.41	111.1	107.03	100.66	107.51	110.94	110.87	105.49	112.04	101.63	91.07	106.62	107.17	108.01	104.86	108.05	95.28	90.13	106.62	110.89	119.99	112.09	115.09	104.75	95.21	111.7	110.22	109.31	114.42
city	Manchester	walking		100.0	108.47	122.52	119.02	135.8	168.52	97.4	109.52	120.99	135.99	128.85	147.22	190.96	116.66	111.39	120.43	143.01	133.42	153.15	197.29	110.09	112.43	120.1	129.63	141.42	155.29	185.53	86.46	103.45	107.87	122.83	127.61	172.47	185.58	113.4	124.16	132.21	142.17	130.95	155.7	199.22	112.06	107.62	115.87	130.15	141.82
city	Manila	driving		100.0	107.05	111.84	110.64	120.41	104.27	105.41	102.29	105.01	104.79	114.04	139.33	107.23	102.49	97.46	97.47	96.99	96.08	105.07	92.19	91.38	90.2	88.9	89.67	94.83	114.68	97.67	94.39	91.95	93.78	96.26	99.18	123.29	99.45	96.73	93.7	98.2	96.25	97.28	106.74	95.08	93.34	94.49	94.41	92.76	92.39
city	Manila	transit		100.0	103.99	109.12	105.82	110.34	106.14	106.57	109.3	110.96	117.67	121.01	127.08	93.97	94.76	101.76	93.57	96.55	93.82	98.56	81.39	82.79	91.06	97.74	89.76	101.65	98.99	94.36	95.01	97.7	91.99	100.47	96.44	109.05	93.07	96.7	93.68	98.02	96.66	88.76	95.44	81.97	91.63	88.4	92.42	90.27	92.67
city	Manila	walking		100.0	110.9	122.45	122.12	130.97	115.25	118.01	120.75	123.9	123.29	136.13	169.43	126.2	117.06	116.02	113.72	115.98	116.83	118.42	103.24	105.18	103.53	100.19	104.54	102.09	125.44	107.91	104.71	103.04	106.44	102.93	114.48	145.24	114.85	107.5	105.6	110.52	105.89	110.13	113.65	101.73	103.61	98.86	97.65	99.79	100.96
city	Melbourne	driving		100.0	104.93	107.05	113.38	105.62	85.17	105.58	111.63	112.98	113.71	120.24	104.15	82.43	72.53	101.67	109.63	109.54	105.9	101.88	85.12	100.97	106.33	110.86	115.51	118.02	113.94	90.25	101.22	107.23	113.13	118.81	133.33	116.48	90.67	105.84	111.11	114.59	118.33	123.17	124.36	100.49	103.45	113.85	114.04	116.32	120.15
city	Melbourne	transit		100.0	101.51	102.92	107.07	104.67	88.51	102.68	109.79	112.2	108.77	112.16	103.59	89.54	76.59	102.23	109.37	106.33	99.39	91.49	84.94	96.83	98.87	104.91	102.85	105.82	109.76	96.56	98.49	101.7	105.5	110.05	115.28	101.7	90.96	104.13	103.48	108.65	110.26	113.73	125.28	106.23	110.49	115.13	117.41	115.06	115.88
city	Melbourne	walking		100.0	99.97	108.46	121.63	132.04	115.99	105.99	119.39	124.05	118.15	132.55	132.1	115.04	93.28	114.14	118.33	116.32	108.12	113.02	110.58	100.85	105.94	110.77	112.85	117.85	135.5	123.33	105.0	109.17	111.78	118.69	123.83	130.94	119.85	115.03	106.9	114.96	131.31	130.58	155.05	131.54	112.96	113.25	122.22	119.7	128.77
city	Memphis	driving		100.0	103.39	101.61	106.95	127.75	121.66	84.26	97.09	98.33	100.7	101.41	118.65	121.18	77.86	97.88	100.43	98.58	103.81	124.64	126.39	84.68	98.02	97.59	100.12	103.69	119.76	120.51	87.65	98.1	102.13	103.49	117.12	143.4	133.03	93.73	106.03	99.95	105.19	107.15	130.33	133.87	84.93	100.58	108.46	112.52	122.93
city	Memphis	transit		100.0	103.11	93.77	91.92	102.35	98.85	69.69	97.38	96.29	102.29	87.98	105.08	95.3	68.32	97.87	97.11	89.73	98.58	108.25	93.17	79.96	97.32	95.96	101.86	99.18	102.79	97.16	84.49	105.13	98.2	92.79	103.11	112.07	105.19	76.52	105.46	99.29	94.32	93.94	111.03	103.88	67.83	85.91	102.84	100.87	102.79
city	Memphis	walking		100.0	111.49	103.44	108.37	140.38	149.22	94.95	105.54	101.9	101.64	92.65	124.22	146.22	84.66	104.91	102.19	98.34	106.4	142.64	156.8	92.24	102.47	94.47	99.21	103.11	129.72	156.1	105.12	98.87	104.89	103.75	120.54	167.3	178.25	105.68	106.35	95.48	102.35	102.28	138.69	165.22	89.02	99.33	108.22	111.35	128.91
city	Mexico City	driving	Ciudad de México	100.0	99.92	101.77	108.69	130.08	116.84	77.47	95.22	98.7	101.05	105.72	130.61	117.24	78.74	92.35	96.32	100.82	105.48	133.77	112.75	73.79	70.24	98.66	98.88	108.78	130.29	121.47	82.08	97.59	101.6	104.26	115.15	159.38	130.47	87.49	101.0	104.79	106.32	114.0	144.42	142.65	98.88	98.83	99.32	100.82	109.33
city	Mexico City	transit	Ciudad de México	100.0	101.92	103.25	106.87	117.28	92.27	69.2	99.67	102.87	103.1	106.73	115.78	94.39	69.47	97.48	99.5	99.94	102.24	115.38	87.93	59.51	67.65	99.16	101.38	106.99	120.59	101.89	74.49	100.57	101.94	104.83	110.74	125.45	104.69	77.21	101.52	103.43	105.22	108.35	129.08	123.57	88.61	101.43	102.15	99.15	108.23
city	Mexico City	walking	Ciudad de México	100.0	104.29	112.48	115.28	141.15	129.63	81.51	98.8	104.69	107.05	112.07	134.78	131.77	86.66	95.97	98.23	103.59	107.18	133.41	121.72	82.59	75.37	101.11	105.39	117.72	142.16	140.41	93.94	101.35	106.47	113.04	123.62	166.44	152.43	111.38	110.59	110.9	114.69	126.98	162.3	169.93	119.48	105.4	106.78	106.43	119.53
city	Miami	driving		100.0	103.67	105.71	109.05	126.28	114.06	86.67	98.67	104.95	102.79	110.12	122.63	112.8	82.05	98.52	103.55	105.18	115.25	132.65	123.52	93.24	105.8	103.92	105.71	110.33	121.0	116.08	87.7	103.16	107.83	111.9	120.02	138.38	117.0	90.57	104.36	112.82	111.72	115.98	127.54	120.1	91.06	103.89	108.66	112.37	115.4
city	Miami	transit		100.0	99.91	100.02	101.38	99.07	90.66	77.52	91.11	98.34	90.83	94.63	102.02	89.63	72.92	98.79	98.94	99.81	104.0	111.53	97.23	81.54	100.71	99.65	101.14	104.71	99.92	93.25	81.54	102.08	100.78	102.15	106.68	108.21	87.61	80.75	100.39	105.14	103.4	103.14	106.78	94.75	80.49	102.52	103.4	101.92	99.41
city	Miami	walking		100.0	100.61	103.83	107.84	124.99	141.41	105.45	102.91	96.86	94.17	96.7	123.5	138.25	97.93	96.35	99.55	102.21	115.51	145.54	159.48	115.57	104.41	96.78	99.04	105.68	120.96	143.15	107.92	97.65	98.78	104.17	114.73	141.2	130.54	108.55	109.71	106.25	107.9	113.79	131.9	144.38	109.76	104.56	104.12	99.97	110.02
city	Milan	driving	Milano	100.0	105.06	109.32	106.07	115.5	126.65	101.21	100.46	103.08	106.73	108.69	128.15	125.5	101.98	98.41	107.16	108.67	109.87	116.73	121.78	93.99	97.82	101.79	103.81	107.97	121.78	125.44	110.67	104.7	109.3	117.41	122.85	138.07	131.77	108.64	112.69	116.2	131.45	125.41	138.52	124.13	85.04	76.37	71.75	69.13	68.94
city	Milan	walking	Milano	100.0	103.68	104.84	108.21	122.85	144.86	97.86	97.61	101.38	105.44	110.25	124.87	149.1	101.42	99.11	106.68	113.4	116.67	133.8	142.14	107.28	102.13	103.87	104.28	108.75	135.27	159.37	109.3	104.24	116.8	122.24	133.46	157.52	162.95	107.24	107.26	128.93	141.96	145.38	155.07	153.12	82.92	62.95	51.05	45.79	44.8
city	Milwaukee	driving		100.0	121.71	105.35	108.32	123.06	104.18	84.63	101.24	103.49	103.78	107.6	125.78	116.01	83.09	94.83	103.75	103.18	107.35	129.67	126.38	84.82	94.9	100.48	103.48	109.59	122.71	124.86	78.9	103.75	106.08	106.74	123.63	137.17	128.83	95.31	103.72	110.38	107.02	112.58	134.54	136.07	96.05	100.43	104.32	110.92	115.48
city	Milwaukee	transit		100.0	109.62	101.29	100.28	107.84	89.12	77.75	99.08	115.99	112.61	115.0	123.23	99.42	79.96	102.76	110.03	103.86	113.09	122.04	103.22	86.91	111.48	110.19	114.22	112.91	119.28	106.69	85.39	115.41	112.63	118.4	112.08	120.66	107.73	92.68	110.31	113.34	110.03	106.81	117.32	112.63	98.46	110.67	110.65	107.32	104.85
city	Milwaukee	walking		100.0	138.26	109.77	111.61	131.12	155.36	103.63	111.05	113.57	112.06	112.74	141.85	161.97	94.63	99.64	109.64	108.55	113.91	162.05	197.19	116.65	99.3	99.62	111.4	126.12	155.74	188.47	98.65	110.04	105.06	102.6	111.91	157.35	189.42	115.37	101.73	115.71	106.14	108.33	155.4	229.37	130.19	101.58	104.07	111.6	119.14
city	Minneapolis	driving		100.0	100.25	95.44	102.68	85.63	85.24	76.13	94.45	97.05	100.66	108.58	116.85	115.19	81.4	88.38	92.13	92.98	98.67	112.39	113.28	75.49	87.18	92.97	95.1	100.81	113.2	112.32	73.67	93.55	98.59	97.23	99.98	123.4	120.21	89.14	98.85	112.67	99.47	104.06	123.31	122.88	87.26	94.82	98.77	100.85	105.89
city	Minneapolis	transit		100.0	97.62	91.25	90.3	83.78	70.92	68.0	89.64	108.28	105.33	106.57	104.04	88.32	69.18	94.94	95.26	94.73	97.08	99.55	89.36	68.85	95.09	98.58	96.2	98.4	103.51	83.93	70.46	97.52	99.86	96.75	88.74	101.7	89.93	71.26	92.53	100.23	94.79	96.55	105.97	93.9	74.83	98.29	100.06	98.1	96.5
city	Minneapolis	walking		100.0	106.28	106.04	111.91	102.66	115.3	91.1	116.09	133.3	134.12	130.39	157.16	179.7	104.33	111.69	112.0	110.96	118.15	152.66	189.2	106.55	107.11	115.54	120.94	125.02	148.98	169.42	91.52	105.1	120.02	117.07	122.79	175.68	207.19	117.08	113.9	113.67	113.05	121.95	172.65	193.35	118.98	115.89	125.32	123.68	135.14
city	Modesto	driving		100.0	98.64	100.81	101.5	112.17	106.05	77.56	88.83	99.41	102.58	101.5	116.73	109.41	76.7	96.47	95.11	98.44	101.07	116.48	109.44	71.22	104.54	98.93	100.43	103.85	120.94	112.51	85.25	103.57	101.68	105.87	116.25	138.13	112.61	87.8	93.43	103.88	103.41	106.51	126.84	121.25	91.48	106.45	104.05	107.17	110.59
city	Modesto	transit		100.0	103.37	91.91	84.64	91.91	77.49	59.16	71.16	92.05	88.95	81.81	83.15	69.14	67.92	95.15	80.59	85.98	80.19	81.0	80.46	60.38	85.18	76.55	81.13	79.51	100.13	74.39	72.1	95.28	84.5	90.03	102.7	126.15	92.18	76.55	76.68	102.83	96.23	90.03	87.74	79.11	92.99	120.62	107.82	109.84	89.35
city	Modesto	walking		100.0	103.55	98.2	92.29	104.55	111.87	70.33	81.86	98.31	106.49	91.93	114.36	110.95	81.59	93.62	99.5	101.86	98.86	112.84	114.2	71.05	93.48	98.34	97.09	101.55	125.21	118.86	87.13	100.11	94.07	107.49	109.68	130.75	116.64	88.08	97.12	108.82	97.34	99.2	117.11	128.56	86.13	100.78	99.08	103.24	101.14
city	Monterey	driving		100.0	93.97	99.86	99.91	130.61	163.49	138.52	125.66	98.03	103.85	108.69	128.7	145.4	109.66	102.6	102.33	103.18	104.58	124.61	144.56	94.08	103.66	106.77	124.25	127.33	148.45	156.93	130.62	113.1	105.74	113.3	123.59	176.14	225.12	203.34	170.6	122.36	118.73	120.53	143.51	172.62	132.32	113.58	115.28	115.76	114.89
city	Monterey	transit		100.0	86.1	91.07	100.25	127.79	117.62	100.5	96.77	90.57	105.96	88.09	142.18	131.76	88.34	106.45	107.44	116.63	107.94	102.23	128.78	110.42	99.5	103.97	106.45	105.96	107.94	109.18	97.77	115.14	105.71	116.87	121.84	145.41	117.87	131.02	121.59	120.35	113.4	108.19	128.29	125.31	106.7	113.65	105.21	116.63	90.32
city	Monterey	walking		100.0	90.19	92.19	86.35	142.62	242.13	182.22	138.82	98.37	108.83	107.89	140.05	206.5	124.27	108.83	104.94	97.22	102.17	133.1	185.94	92.73	95.59	101.76	115.86	118.06	147.0	192.6	133.51	110.46	98.04	96.77	121.62	210.75	355.09	288.8	185.17	125.62	135.68	127.83	174.79	219.7	152.76	118.43	135.43	125.7	120.27
city	Montreal	driving	Montréal	100.0	101.01	106.71	110.64	117.82	100.38	73.03	99.49	100.45	107.09	108.45	123.73	107.93	76.21	95.66	98.5	100.67	104.35	120.42	110.1	83.64	91.84	97.22	101.23	104.56	100.95	102.63	79.27	120.77	109.81	109.81	116.2	128.24	112.96	89.36	103.11	106.67	117.55	111.72	126.38	110.69	82.46	98.02	104.64	101.59	99.23
city	Montreal	transit	Montréal	100.0	100.85	104.22	108.68	110.74	101.08	82.55	104.29	105.56	107.05	108.94	120.67	101.45	81.04	101.45	107.47	101.12	105.93	115.59	103.2	82.75	98.69	102.06	103.72	108.33	113.84	110.31	87.03	112.65	107.83	109.11	113.2	120.66	108.67	92.21	101.2	102.58	106.72	112.23	124.14	104.54	82.93	97.94	101.31	101.46	105.07
city	Montreal	walking	Montréal	100.0	103.16	114.86	112.96	122.87	124.74	84.83	93.97	100.68	107.28	118.09	145.92	133.71	86.78	103.04	108.6	104.53	111.04	138.9	144.61	91.4	96.08	104.77	105.88	105.0	111.5	136.13	88.24	102.05	105.72	114.31	119.14	149.13	170.69	135.51	112.34	105.32	114.27	117.38	143.34	145.74	97.43	103.27	110.01	104.09	101.46
city	Moscow	driving	Москва	100.0	103.68	103.65	108.89	116.36	116.93	106.76	107.77	113.98	114.99	110.96	120.76	116.22	110.39	116.79	116.99	112.24	116.27	120.51	113.43	107.37	108.62	111.77	115.24	116.29	119.21	120.2	113.89	120.79	121.17	124.75	124.48	136.13	126.69	115.6	117.48	123.64	124.96	132.27	147.4	131.41	97.9	119.27	117.85	124.96	129.72
city	Moscow	walking	Москва	100.0	105.14	105.85	111.56	123.17	123.87	97.9	107.27	107.41	110.99	105.41	117.14	115.62	102.21	109.35	111.5	115.61	111.35	122.57	116.93	92.48	104.31	107.42	109.89	107.54	105.3	111.56	101.89	114.42	116.4	121.53	126.18	142.11	132.71	110.35	117.88	129.82	131.09	144.81	157.99	138.53	96.02	108.46	117.52	117.46	118.36
city	Mumbai	driving	मुंबई	100.0	101.26	101.7	108.77	120.52	134.5	105.0	103.59	101.69	103.8	107.76	112.23	115.17	99.34	104.34	104.33	105.69	116.55	115.37	121.35	104.22	101.6	105.94	100.37	102.31	115.93	123.34	112.92	101.72	103.44	111.86	117.67	146.64	129.2	119.81	108.42	105.42	104.04	107.07	103.78	111.47	105.92	102.58	106.05	110.04	111.22
city	Mumbai	walking	मुंबई	100.0	97.79	102.37	100.11	111.45	121.4	96.69	108.75	104.72	101.41	102.64	101.63	114.7	94.77	101.68	99.52	99.36	108.27	114.01	114.89	97.76	95.92	104.78	101.17	106.38	117.08	126.63	105.87	101.31	98.99	103.66	106.64	129.59	123.45	102.51	104.75	97.84	104.24	98.0	107.5	103.12	94.96	93.46	94.26	102.51	95.25
city	Munich	driving	München	100.0	103.02	104.46	106.0	115.29	111.22	101.73	101.47	102.38	103.51	103.52	120.44	120.87	105.41	111.16	123.69	106.96	113.8	126.29	125.65	106.25	114.16	110.35	112.4	111.18	137.63	158.87	126.92	107.65	112.65	111.54	116.06	159.51	164.7	124.99	113.51	110.66	110.59	113.27	162.24	155.44	100.24	97.72	100.11	102.02	110.39
city	Munich	walking	München	100.0	106.97	110.12	107.98	129.5	125.08	82.58	99.78	99.66	101.06	105.38	129.42	162.32	100.26	111.97	105.1	106.25	111.34	125.7	142.02	87.23	96.47	107.16	117.52	119.34	139.29	169.22	120.82	91.77	102.01	109.56	124.33	150.02	166.21	110.54	120.75	120.05	111.66	120.0	142.95	164.07	87.62	103.66	100.78	95.03	100.46
city	Nagoya	driving	名古屋市	100.0	100.03	100.95	103.26	131.95	136.73	107.13	100.89	100.97	100.7	103.77	135.84	138.86	105.79	99.51	102.47	104.27	106.3	135.74	138.77	111.26	105.84	106.44	106.89	107.99	137.01	148.7	119.74	122.41	112.11	109.16	111.56	138.35	135.16	117.15	111.35	110.69	113.17	119.74	143.07	154.3	136.38	115.31	107.85	108.44	105.15
city	Nagoya	transit	名古屋市	100.0	99.21	101.92	105.64	140.38	140.51	106.17	101.34	100.91	101.32	105.82	140.76	144.55	106.47	101.51	104.73	105.54	108.08	142.92	143.41	114.32	109.94	110.36	108.45	109.77	139.67	159.57	119.4	125.05	111.19	109.32	111.13	139.27	134.43	115.56	111.71	110.03	112.19	121.99	146.61	155.65	137.23	114.82	104.74	103.6	99.53
city	Nagoya	walking	名古屋市	100.0	98.17	102.87	104.24	157.65	168.17	104.37	97.56	100.66	97.16	106.57	157.96	171.01	103.8	99.27	111.48	111.93	112.94	160.72	168.31	119.49	119.15	118.97	113.8	116.96	158.14	173.45	122.57	140.68	119.07	115.58	119.95	158.96	150.28	120.1	114.62	117.98	120.95	144.54	177.73	200.32	173.65	132.63	117.93	113.28	106.14
city	Nashville	driving		100.0	101.97	101.41	108.58	123.37	116.05	86.39	91.68	96.17	100.1	104.59	115.21	106.18	75.09	93.5	97.73	99.77	105.24	120.23	111.18	79.18	94.2	99.18	99.05	104.6	104.37	107.44	85.33	99.16	105.63	102.87	115.45	139.59	130.68	97.42	105.72	104.9	109.4	106.61	127.35	123.64	85.74	100.01	108.3	109.56	115.53
city	Nashville	transit		100.0	93.3	87.66	99.09	111.1	104.18	85.08	92.18	92.65	91.34	93.01	100.66	93.67	79.59	88.36	96.87	99.71	93.56	109.46	98.33	79.18	100.15	88.79	104.15	108.22	101.46	103.35	84.17	95.74	104.55	97.05	106.19	120.63	113.86	92.03	99.53	102.69	101.75	99.24	114.26	111.75	84.06	93.2	94.18	97.49	104.11
city	Nashville	walking		100.0	87.31	84.6	96.02	144.59	196.47	121.18	76.85	73.19	75.73	79.73	119.32	133.4	74.69	77.44	75.27	85.65	91.16	120.63	140.58	81.6	77.81	71.16	74.9	85.09	109.19	147.89	98.82	85.61	85.53	76.81	100.38	161.59	206.95	135.17	104.55	84.92	104.62	92.41	140.86	187.82	92.78	76.52	97.83	97.98	119.33
city	New Haven	driving		100.0	107.74	110.46	111.37	131.27	98.47	93.73	108.96	110.74	111.47	115.74	138.96	127.18	95.63	101.65	105.67	108.38	113.78	143.29	132.46	93.06	109.14	106.92	109.32	112.85	135.29	137.02	97.23	104.36	107.62	113.06	120.38	153.16	136.42	105.77	120.87	113.82	115.77	121.74	146.99	144.86	115.37	112.54	112.92	125.47	124.14
city	New Haven	transit		100.0	111.75	115.8	113.78	121.25	88.2	80.68	106.3	116.61	125.71	112.65	125.21	98.74	88.79	119.36	118.64	118.37	121.03	131.34	100.05	82.08	123.41	122.56	115.49	118.28	124.76	107.16	90.05	106.35	120.98	122.2	131.47	130.66	105.27	93.74	117.15	125.62	124.58	128.73	134.58	109.19	89.24	121.48	111.84	115.89	122.02
city	New Haven	walking		100.0	104.33	101.44	99.17	111.8	82.31	86.65	77.54	96.4	94.61	113.51	151.08	140.53	82.76	86.89	85.83	89.83	103.89	149.57	168.22	82.71	90.15	92.38	87.49	100.15	122.33	133.9	78.9	75.95	77.44	92.76	104.41	140.81	135.08	100.28	106.39	92.18	103.15	103.75	146.07	153.43	88.09	90.98	93.35	98.13	109.91
city	New Orleans	driving		100.0	80.26	63.74	68.61	84.95	88.71	63.0	60.22	60.68	61.4	62.69	81.09	83.39	51.94	59.0	60.12	59.07	63.41	82.41	87.13	54.75	59.33	62.9	58.68	64.3	89.24	93.57	71.63	63.53	65.53	67.05	75.07	111.21	110.41	71.57	69.66	73.39	84.26	80.64	144.04	177.3	141.45	107.75	128.99	81.98	73.8
city	New Orleans	transit		100.0	87.11	81.97	89.0	103.68	108.13	84.37	79.55	82.56	79.48	78.34	95.11	99.56	66.41	77.52	77.45	74.08	82.31	98.52	102.71	77.38	81.51	76.43	74.51	80.08	106.67	118.44	89.28	88.25	85.07	90.82	92.72	112.32	111.48	80.7	103.4	94.43	102.85	87.34	141.63	159.68	127.96	115.59	123.12	102.6	98.9
city	New Orleans	walking		100.0	32.72	26.49	32.19	52.08	73.23	45.63	28.62	23.56	24.65	26.81	45.9	60.37	32.13	29.34	25.46	23.0	28.36	45.26	64.71	33.67	27.96	27.16	25.56	30.98	55.76	80.31	49.74	31.63	28.1	29.05	37.44	71.77	95.03	58.11	37.69	33.29	47.37	38.35	119.09	199.67	151.46	96.02	154.5	45.95	39.13
city	New York City	driving	NYC	100.0	101.51	104.51	108.78	122.44	99.7	93.56	97.6	99.99	101.69	106.78	121.91	112.91	89.93	94.43	97.47	99.39	103.34	119.15	116.34	85.28	95.86	98.35	99.11	104.82	117.89	119.65	93.07	99.16	102.68	104.14	111.82	136.44	121.06	98.96	103.57	103.61	107.16	108.96	124.45	124.87	97.11	99.75	103.04	105.31	108.88
city	New York City	transit	NYC	100.0	92.66	95.29	96.42	107.5	101.22	93.41	87.91	94.76	98.07	101.52	114.06	105.16	85.92	91.57	91.79	93.18	98.02	110.46	109.24	83.39	91.31	92.84	93.88	97.57	111.75	117.34	89.88	91.7	95.7	97.68	103.34	118.61	113.45	95.82	100.99	99.87	102.57	104.23	115.72	117.34	87.97	91.49	92.14	94.63	97.48
city	New York City	walking	NYC	100.0	96.09	105.77	101.73	117.09	115.37	110.42	88.56	91.09	98.48	105.69	131.74	122.53	98.1	91.96	93.49	95.82	100.4	126.24	136.71	89.21	97.54	98.84	98.97	100.91	122.43	143.47	102.55	89.63	98.37	103.49	106.9	141.51	144.7	124.04	115.57	106.31	112.61	111.55	132.75	153.65	108.09	98.45	94.25	101.43	102.48
city	Oklahoma City	driving		100.0	105.75	104.84	104.14	120.49	124.24	82.5	101.3	100.33	97.52	107.83	124.67	121.18	77.6	100.09	94.42	97.92	104.19	128.12	129.66	83.41	98.08	97.05	53.58	95.97	124.84	125.93	84.96	101.17	105.69	106.05	116.59	144.03	127.88	89.47	107.6	106.58	107.53	111.09	134.47	129.51	83.1	100.66	108.56	110.26	118.97
city	Oklahoma City	transit		100.0	116.2	103.69	97.65	117.88	120.15	82.87	111.67	90.76	101.51	105.88	117.72	115.2	78.25	101.76	94.63	92.95	105.12	115.2	131.57	91.69	113.43	99.92	85.14	101.51	112.34	118.98	83.29	105.88	102.85	104.2	107.56	125.69	118.39	92.61	106.88	106.21	106.13	115.79	128.55	121.24	91.77	113.27	109.99	98.4	111.84
city	Oklahoma City	walking		100.0	99.43	89.81	79.03	96.71	117.65	63.54	79.73	72.99	72.83	83.9	103.89	107.9	60.41	83.0	63.09	72.69	75.36	99.33	115.05	63.59	71.04	71.0	43.7	71.0	96.57	115.37	72.31	72.7	75.46	74.53	82.26	115.64	113.59	70.91	82.11	76.68	78.57	83.04	114.62	114.47	59.62	72.87	78.88	78.79	86.99
city	Omaha	driving		100.0	103.25	102.7	107.54	76.29	112.02	85.31	99.01	105.42	81.04	96.43	124.36	138.82	91.85	96.49	100.73	99.29	103.97	127.95	136.41	89.35	93.44	107.42	101.97	106.05	130.67	142.52	98.19	99.19	106.46	104.77	112.44	152.33	156.26	114.51	111.16	107.74	103.31	119.53	148.36	153.64	102.42	102.52	106.36	110.73	116.16
city	Omaha	transit		100.0	94.25	91.65	94.71	86.18	90.54	72.63	79.04	104.92	80.15	106.68	102.13	111.6	70.5	94.99	95.45	91.84	96.94	105.66	107.42	70.78	92.3	92.21	109.0	108.44	114.66	107.88	75.6	88.5	89.15	90.45	90.35	105.47	108.44	90.72	102.78	102.6	95.64	106.68	111.87	117.16	83.58	104.08	102.41	98.33	108.26
city	Omaha	walking		100.0	102.1	93.77	99.71	91.98	133.72	82.3	92.48	94.47	83.38	92.26	123.12	153.86	97.13	85.62	92.97	98.53	101.47	131.7	162.07	99.4	86.25	112.05	95.0	99.29	152.5	169.75	91.92	96.61	103.45	100.66	107.42	169.15	212.6	142.71	102.66	103.86	91.01	118.59	164.55	194.97	108.03	96.5	100.37	111.23	118.36
city	Orlando	driving		100.0	100.12	104.63	109.39	130.77	128.96	100.77	108.94	104.56	102.55	110.41	124.49	123.08	96.29	96.04	98.86	100.86	106.56	124.58	116.2	89.57	101.04	104.12	104.79	112.09	124.94	125.87	97.7	104.29	107.73	112.71	118.73	142.89	136.28	109.11	118.6	114.2	114.68	121.76	135.44	132.92	104.84	107.83	110.05	118.09	122.73
city	Orlando	transit		100.0	99.23	100.75	100.04	100.62	97.1	80.93	90.22	92.22	88.38	93.91	100.24	94.0	79.27	93.76	93.49	91.48	89.95	100.29	91.58	80.44	98.1	100.51	102.2	100.56	100.48	93.91	83.65	102.12	100.74	105.44	103.08	108.84	103.83	89.83	107.5	107.46	104.42	106.48	102.32	97.21	88.75	99.61	99.9	98.73	100.81
city	Orlando	walking		100.0	98.28	102.7	107.45	135.5	159.23	114.93	107.89	98.91	96.55	99.85	130.05	146.46	108.06	94.07	98.35	98.37	98.69	128.27	132.4	99.01	106.33	101.8	103.87	107.27	126.9	151.69	109.52	101.18	99.34	105.85	111.43	147.16	159.58	121.13	111.8	106.08	108.95	114.93	130.09	155.25	112.33	99.85	100.06	105.56	113.2
city	Osaka	driving	大阪市	100.0	96.04	98.72	103.07	122.26	129.67	105.64	100.61	100.28	99.73	102.64	123.61	128.47	102.44	98.24	100.53	100.57	99.69	118.22	123.26	104.94	102.17	100.83	100.02	102.1	121.6	139.73	118.88	122.89	109.29	105.86	107.2	126.22	124.2	112.46	109.06	108.24	109.84	114.22	127.86	147.14	133.97	111.98	105.85	105.42	100.96
city	Osaka	transit	大阪市	100.0	97.93	101.29	107.68	133.75	135.09	107.0	103.25	103.11	104.12	107.57	131.27	135.38	101.7	100.13	101.22	101.39	101.28	122.4	125.7	107.23	105.69	105.42	102.51	106.0	126.07	150.12	120.31	124.48	110.79	108.48	110.81	130.32	126.98	116.11	114.4	112.48	112.1	115.18	126.34	142.68	128.21	112.11	107.07	102.74	96.45
city	Osaka	walking	大阪市	100.0	92.75	98.47	104.44	145.95	154.67	107.12	99.35	101.83	97.14	106.05	142.12	152.71	96.06	97.18	103.13	104.44	101.77	132.22	140.32	109.73	110.22	110.53	103.79	105.7	134.28	145.87	118.95	134.64	114.8	112.89	116.96	146.56	141.02	121.31	124.52	125.2	126.35	126.23	134.34	164.37	148.58	120.49	117.45	112.23	103.02
city	Oslo	driving		100.0	99.79	105.32	110.01	124.1	118.7	102.34	98.44	100.73	103.69	106.37	118.66	118.37	99.1	96.29	102.74	100.32	99.68	112.25	118.39	103.87	100.27	98.53	105.1	105.54	118.46	116.57	102.88	100.03	105.11	107.69	110.41	125.95	113.99	92.2	99.65	99.77	101.57	105.12	106.48	109.59	97.89	99.82	102.12	109.82	109.06
city	Oslo	transit		100.0	107.1	106.79	114.41	129.44	136.04	110.0	107.1	107.25	112.4	115.72	119.19	138.92	112.1	104.9	105.63	107.59	104.1	117.84	147.49	117.86	102.88	110.09	115.74	120.61	125.22	141.27	115.46	111.77	112.23	113.93	115.46	125.55	133.91	105.78	111.85	113.59	115.3	124.9	120.09	133.83	108.68	105.91	108.8	112.52	114.6
city	Oslo	walking		100.0	104.07	110.41	122.77	133.4	175.38	100.74	99.77	110.9	115.32	125.91	141.99	174.26	100.26	91.66	101.34	103.61	107.42	129.72	163.83	103.97	101.84	104.2	114.33	120.35	141.02	156.01	81.28	106.31	114.78	120.2	126.79	143.57	164.06	85.58	106.14	110.02	112.41	104.56	138.94	158.67	97.7	101.07	106.88	114.75	118.3
city	Ottawa	driving		100.0	104.33	104.19	105.64	118.39	96.45	75.69	97.49	100.35	105.79	107.11	121.44	99.75	77.28	94.92	104.58	103.6	105.33	129.08	119.84	86.99	92.52	98.79	99.54	101.21	120.84	116.24	86.17	103.28	101.65	106.16	112.67	130.02	125.46	103.71	87.13	108.77	105.87	113.44	126.91	120.03	90.14	99.44	102.97	96.26	85.56
city	Ottawa	transit		100.0	103.2	103.9	101.13	101.97	85.21	70.78	95.82	100.01	101.13	99.26	106.7	89.15	69.6	95.86	99.02	97.29	100.4	108.2	88.01	78.39	91.54	94.63	91.7	92.75	109.79	82.4	67.97	90.44	94.61	92.98	93.38	89.08	78.45	67.74	67.99	86.32	86.1	91.39	96.5	80.53	68.43	88.99	88.81	84.46	87.56
city	Ottawa	walking		100.0	102.42	107.93	107.67	108.22	93.37	82.64	101.27	100.04	102.1	111.62	127.12	104.9	84.7	101.59	106.69	105.59	112.26	140.21	140.31	91.3	101.26	112.39	105.82	101.56	126.46	117.5	83.37	105.75	105.57	110.18	102.96	128.47	147.2	131.87	94.15	99.17	105.21	109.11	133.86	135.22	95.12	116.21	110.77	98.7	91.3
city	Paris	driving		100.0	102.17	103.67	110.24	107.49	113.17	89.06	85.68	85.11	85.07	87.07	101.63	95.91	74.47	77.25	79.9	83.47	83.11	90.55	100.37	77.82	77.84	79.07	83.98	85.84	93.04	91.33	72.14	76.41	77.32	79.92	82.14	91.56	91.88	74.79	78.68	81.66	80.69	83.04	90.86	96.71	78.43	81.12	84.36	86.08	85.86
city	Paris	transit		100.0	100.82	102.36	104.36	107.07	112.14	92.2	96.9	97.29	101.37	98.4	102.13	108.62	84.64	92.28	96.34	101.36	102.06	114.65	126.46	95.13	98.52	100.48	107.9	107.4	115.04	114.56	94.2	104.44	104.97	108.71	111.73	119.15	114.83	97.06	107.56	112.27	110.49	112.98	120.61	122.44	102.64	109.77	111.44	116.41	117.82
city	Paris	walking		100.0	104.05	104.61	119.24	116.14	131.85	81.13	80.37	81.32	80.62	83.44	103.6	103.49	61.26	66.92	73.49	80.94	79.1	95.17	111.15	63.42	72.29	74.63	80.18	84.24	91.74	96.81	58.43	66.54	72.57	77.1	78.02	97.4	102.3	65.26	74.08	81.38	78.24	80.99	94.1	107.1	67.26	75.93	77.94	79.64	81.63
city	Perth	driving		100.0	102.66	104.28	107.72	102.7	87.56	96.79	101.25	104.7	106.99	111.56	99.69	76.93	76.91	93.54	104.35	107.57	109.28	107.56	88.3	92.11	96.02	99.8	102.33	106.07	110.67	93.47	103.18	100.86	103.89	106.31	113.97	119.16	96.85	95.86	103.13	105.33	107.35	111.92	115.03	97.47	97.8	103.52	108.17	110.27	116.52
city	Perth	transit		100.0	103.54	103.72	99.56	95.28	85.57	98.78	99.64	103.33	104.2	107.12	96.09	86.85	89.05	99.29	105.34	108.1	104.12	95.43	84.1	103.4	104.34	105.13	106.81	109.99	107.07	96.07	104.38	107.7	112.29	113.48	118.49	120.02	99.63	120.24	119.55	122.37	121.55	123.71	113.19	101.47	129.91	129.51	120.53	116.26	118.74
city	Perth	walking		100.0	101.52	102.18	105.89	116.87	110.74	97.73	103.95	109.17	109.08	111.64	114.48	107.04	118.6	92.83	106.15	111.76	112.35	121.77	117.23	96.77	91.92	98.11	100.56	105.79	126.44	126.24	109.31	101.48	108.46	108.22	124.08	151.34	138.5	106.82	106.08	107.77	111.49	113.15	130.93	131.64	112.66	106.77	101.21	100.21	103.0
city	Philadelphia	driving		100.0	103.67	105.36	107.53	125.52	96.22	89.54	99.79	99.66	102.79	104.39	122.71	114.45	84.6	93.76	98.84	100.06	104.47	122.08	117.62	80.64	97.54	98.91	100.55	104.05	118.77	117.76	91.36	99.77	103.19	105.63	115.34	139.73	125.95	98.63	106.95	104.88	105.63	108.83	131.3	130.11	94.08	101.9	104.98	107.64	113.1
city	Philadelphia	transit		100.0	96.62	98.81	98.35	104.96	84.16	76.21	87.9	94.28	95.48	95.8	112.51	87.34	71.53	90.82	91.9	93.18	94.9	105.8	90.96	69.91	95.45	92.65	94.52	96.36	105.15	93.63	77.55	94.27	96.62	97.2	100.97	114.16	96.73	81.59	93.54	99.95	97.69	96.99	113.22	100.22	79.11	96.91	94.43	96.22	99.18
city	Philadelphia	walking		100.0	99.07	109.82	108.76	136.36	131.75	113.16	97.72	91.88	100.22	105.5	149.82	148.72	96.57	87.53	90.4	94.35	100.49	140.13	157.04	86.22	94.47	93.66	92.7	95.32	124.89	165.25	110.18	97.51	103.47	107.03	112.73	164.49	184.95	135.59	118.89	106.89	108.95	108.15	146.79	186.18	110.61	99.9	95.95	109.0	110.65
city	Phoenix	driving		100.0	104.44	107.22	111.28	126.12	115.83	85.22	98.21	103.91	104.83	108.0	120.78	114.22	77.21	100.0	104.85	107.67	113.59	127.74	118.67	77.06	99.86	105.39	104.65	109.0	127.32	124.05	83.69	101.79	106.02	111.81	120.0	138.14	121.81	90.82	106.32	110.32	115.63	118.88	135.8	129.21	99.78	112.94	116.18	117.12	121.89
city	Phoenix	transit		100.0	106.52	101.87	100.82	105.16	91.88	76.41	93.08	98.96	104.56	99.17	104.23	91.12	72.0	99.23	99.69	102.22	102.26	107.84	93.76	71.58	97.06	100.53	100.89	98.64	109.81	99.8	75.87	96.51	101.08	106.45	105.28	110.02	94.05	79.67	97.86	103.87	104.89	104.44	112.0	91.85	85.49	102.84	110.35	103.18	100.09
city	Phoenix	walking		100.0	101.83	97.06	100.94	120.6	131.65	95.53	93.45	89.61	96.08	98.33	116.57	124.92	79.77	88.38	95.65	98.6	106.1	132.82	149.18	86.75	88.02	89.57	87.99	95.08	128.18	140.02	85.45	87.1	91.5	97.56	106.26	133.59	134.6	99.65	100.31	95.46	100.55	106.56	128.74	131.63	96.87	101.87	98.13	101.78	102.79
city	Pittsburgh	driving		100.0	102.6	102.18	104.49	124.84	104.34	86.86	95.83	97.72	98.93	102.08	117.3	116.28	80.83	90.25	95.73	98.66	100.64	123.96	116.43	79.0	93.43	97.8	98.07	102.36	103.04	114.78	86.26	96.37	101.67	103.6	110.13	135.79	131.09	96.6	101.56	103.91	103.55	105.19	127.95	131.98	92.28	103.33	105.32	112.78	106.46
city	Pittsburgh	transit		100.0	98.74	93.44	96.34	121.6	98.11	82.38	95.63	96.23	89.33	96.95	113.62	101.02	76.87	88.3	89.23	86.97	91.34	112.59	102.84	74.19	87.41	88.82	91.76	94.76	107.76	99.29	75.73	90.65	91.42	90.27	101.26	122.87	109.85	80.93	89.22	92.96	93.32	92.96	116.12	106.51	77.96	90.93	91.18	88.37	88.74
city	Pittsburgh	walking		100.0	108.28	105.65	102.08	141.93	135.93	92.75	84.06	85.9	89.96	101.13	130.63	149.03	78.36	79.76	85.66	93.85	95.26	144.79	164.1	83.22	93.79	92.28	93.5	104.11	112.85	144.42	82.64	87.39	96.35	93.49	108.52	168.71	198.25	110.61	101.15	103.18	100.56	99.28	146.99	193.23	101.6	117.21	106.65	108.03	106.93
city	Portland	driving		100.0	99.29	102.32	106.77	122.19	115.18	90.78	103.71	104.66	106.11	116.91	123.61	117.48	86.2	101.55	105.23	109.02	112.16	123.24	115.61	78.28	99.99	103.2	108.72	115.89	130.28	128.45	94.1	105.03	106.61	114.3	123.14	139.8	124.87	103.18	113.27	115.33	116.47	130.33	139.28	128.55	96.61	104.66	112.55	116.17	131.16
city	Portland	transit		100.0	101.62	99.97	103.54	112.05	98.01	86.51	99.17	101.04	102.99	108.63	115.71	95.43	85.53	103.57	99.85	100.6	106.12	114.81	97.23	77.8	98.19	102.28	104.92	121.62	133.97	116.13	84.36	104.37	104.5	106.93	108.75	118.11	97.72	92.44	107.44	110.77	110.43	110.55	126.01	110.51	84.25	100.48	111.43	105.46	112.34
city	Portland	walking		100.0	101.27	100.41	111.63	135.48	169.0	134.55	117.69	103.18	106.58	114.06	145.4	170.44	108.25	96.9	104.51	105.34	120.58	148.8	167.01	98.47	99.96	107.47	118.57	141.74	164.1	195.38	120.79	112.27	111.56	118.43	127.39	176.81	182.71	159.2	128.49	122.54	125.85	134.13	178.35	195.46	123.39	109.16	126.09	123.16	139.8
city	Prague	driving	Praha	100.0	100.76	104.85	110.8	116.54	100.83	92.71	96.01	98.49	104.51	104.07	109.89	99.62	90.9	98.21	102.59	102.53	104.76	110.13	101.76	96.45	106.45	106.55	107.53	109.28	124.61	113.2	103.12	104.42	112.76	118.06	123.78	142.66	124.32	109.71	116.76	116.12	118.31	116.24	128.32	118.99	104.29	114.0	116.0	113.13	116.3
city	Providence	driving		100.0	107.8	110.46	113.48	132.01	108.5	90.56	97.57	107.16	106.95	113.69	132.94	125.02	89.65	100.22	102.17	105.06	108.34	132.35	124.76	85.94	97.52	102.9	107.02	109.35	127.91	129.7	92.83	100.32	106.69	112.17	119.36	144.51	130.68	103.05	109.04	110.76	117.29	116.8	139.54	136.25	100.01	105.31	107.43	114.26	121.37
city	Providence	transit		100.0	109.23	107.36	103.65	105.15	81.8	79.53	98.98	127.8	116.11	118.04	120.7	99.75	78.51	124.94	116.85	114.04	116.79	122.99	103.43	77.69	109.65	112.51	116.28	106.82	107.36	110.73	80.92	105.32	113.9	116.87	120.16	130.44	101.93	93.52	114.69	115.88	115.97	113.19	122.48	110.42	80.92	122.65	114.67	113.76	116.7
city	Providence	walking		100.0	108.14	117.13	104.29	134.29	123.56	111.76	98.83	108.65	120.66	126.06	160.8	176.17	106.36	109.43	111.89	110.61	117.05	163.63	174.13	101.99	108.2	108.64	113.64	109.6	147.09	182.86	103.93	95.23	106.5	118.72	117.97	167.07	185.79	136.52	132.84	127.35	128.25	129.76	173.17	204.16	128.89	112.11	115.02	122.41	123.71
city	Raleigh	driving		100.0	105.14	107.45	111.87	129.73	118.59	89.02	101.44	103.61	105.09	108.78	122.53	123.3	84.3	101.12	103.26	105.62	107.7	124.35	120.61	84.06	99.76	103.95	105.43	100.13	123.85	119.32	89.53	105.89	109.18	109.94	118.0	149.18	132.62	94.87	111.92	112.19	112.91	92.49	102.35	126.55	92.46	105.63	114.7	117.41	124.34
city	Raleigh	transit		100.0	102.95	106.67	102.47	110.76	94.13	84.87	94.22	97.01	98.1	101.7	104.0	106.43	81.23	103.32	103.92	89.85	92.23	107.24	99.39	79.69	100.04	95.91	109.95	98.1	104.37	94.46	87.58	103.24	99.03	106.35	108.45	115.49	105.66	88.83	101.5	108.13	103.32	85.68	100.32	97.05	88.35	101.98	103.03	94.78	103.92
city	Raleigh	walking		100.0	111.42	111.78	112.99	139.42	169.3	110.91	104.6	102.43	105.21	106.57	137.15	182.5	98.77	97.81	102.27	106.54	104.26	119.77	161.59	88.26	97.83	102.86	101.94	88.3	137.49	149.97	94.48	99.43	103.99	107.93	115.02	172.62	184.1	107.87	116.4	115.91	102.84	90.84	120.32	177.51	101.59	96.63	112.05	113.7	116.43
city	Richmond	driving		100.0	104.02	105.92	110.7	126.56	120.28	95.17	104.37	100.46	100.52	102.92	123.48	119.48	83.49	98.36	101.44	100.68	106.19	126.03	119.16	82.63	97.89	102.44	101.8	107.86	129.59	118.68	89.55	101.01	103.7	106.01	115.2	140.7	127.3	94.08	106.47	105.81	106.49	103.53	127.05	130.54	92.54	97.86	105.21	111.42	118.39
city	Richmond	transit		100.0	98.47	104.38	102.82	104.73	92.69	83.77	94.33	94.84	101.49	102.35	105.08	105.59	80.88	99.06	102.03	98.63	97.69	108.84	102.66	84.51	99.69	94.92	94.96	94.06	109.86	100.2	84.08	101.41	104.22	104.38	99.92	120.34	100.7	87.64	93.98	94.64	108.02	94.33	104.73	108.33	86.35	93.12	92.73	94.21	110.17
city	Richmond	walking		100.0	96.75	90.03	97.13	111.7	119.36	94.75	93.43	78.87	79.89	78.85	109.11	135.95	70.58	76.72	79.75	80.1	82.18	102.28	125.52	68.42	74.76	83.02	78.94	75.81	103.27	122.29	77.33	70.57	74.81	78.03	88.63	122.86	135.5	81.99	81.46	82.54	80.4	78.57	109.84	142.63	81.05	66.37	74.69	80.93	90.25
city	Rio de Janeiro	driving		100.0	97.43	101.13	104.05	110.67	104.14	86.67	88.43	101.45	99.88	99.9	110.49	105.74	94.27	98.06	100.03	101.39	101.95	118.62	108.54	87.51	102.13	99.61	119.72	101.94	122.69	126.99	99.17	112.27	101.63	122.69	108.82	126.13	135.95	105.39	111.59	122.91	133.91	158.22	184.09	194.74	156.06	138.79	136.31	103.32	97.18
city	Rio de Janeiro	transit		100.0	101.55	98.34	101.47	97.29	81.34	66.75	74.59	108.94	107.12	105.77	103.09	84.55	76.63	105.97	110.77	112.32	100.74	107.56	90.1	74.0	117.72	106.83	121.78	111.36	116.03	107.99	82.33	115.54	107.88	120.16	111.87	118.11	111.41	82.41	119.66	124.42	129.59	134.26	137.85	148.76	121.53	122.14	108.32	79.94	89.78
city	Rio de Janeiro	walking		100.0	105.01	105.56	98.62	96.15	94.55	70.9	72.9	105.73	105.46	97.29	111.5	91.07	74.7	98.45	104.64	105.41	101.34	109.24	92.51	64.42	98.2	106.8	105.47	110.6	117.1	118.57	83.23	101.15	99.54	110.62	119.14	130.69	137.79	96.27	118.59	129.09	140.8	164.29	204.38	310.73	324.06	271.56	251.19	125.91	112.46
city	Riyadh	driving	الرياض	100.0	100.68	98.11	105.73	103.01	92.53	87.72	88.4	89.67	89.99	100.93	101.95	87.26	86.21	94.96	95.19	98.17	120.56	117.74	98.94	91.14	93.67	93.99	98.51	119.54	122.97	103.76	98.74	100.56	95.08	101.41	117.11	116.75	99.48	87.69	92.74	93.12	95.16	114.52	117.49	95.26	92.27	91.9	93.86	104.38	128.7
city	Riyadh	walking	الرياض	100.0	97.12	99.22	102.83	102.88	98.04	91.92	92.01	86.07	87.85	94.06	96.99	83.88	84.89	89.63	91.32	98.04	110.5	112.33	101.19	93.74	95.21	94.25	94.38	112.47	118.31	109.27	97.03	102.56	93.15	104.06	108.86	106.85	97.99	88.86	94.34	87.58	95.94	108.63	107.17	93.47	88.54	86.99	94.16	95.53	125.71
city	Rochester	driving		100.0	107.0	106.08	105.45	122.77	101.94	79.86	95.94	101.87	101.38	106.81	127.08	119.11	81.73	93.76	98.21	98.08	103.34	125.21	119.59	79.29	93.48	99.18	100.96	101.2	90.99	110.14	84.96	99.36	101.8	105.67	110.23	131.12	121.66	89.32	101.38	108.1	108.0	112.42	132.43	123.66	89.88	98.85	105.33	113.07	109.74
city	Rochester	transit		100.0	99.26	95.92	89.83	88.26	76.77	63.28	95.84	101.49	107.71	98.64	111.57	80.85	63.06	97.98	84.97	96.1	92.68	105.04	81.16	62.53	91.41	96.14	97.5	88.69	78.62	73.75	60.43	96.8	104.21	98.33	93.16	105.26	78.62	66.96	90.8	100.0	95.92	89.26	93.16	77.96	62.05	101.01	91.37	86.81	93.69
city	Rochester	walking		100.0	104.95	108.02	93.66	108.75	104.5	72.81	82.75	90.11	90.81	97.93	129.88	127.67	74.03	85.14	84.12	87.06	88.49	119.33	117.89	73.39	86.46	89.93	86.88	91.17	90.73	115.22	73.57	84.74	89.33	98.08	94.79	123.81	127.07	80.63	89.25	98.65	96.82	104.2	140.1	132.22	88.1	93.75	93.33	105.19	97.48
city	Rome	driving	Roma	100.0	101.33	103.95	105.28	116.68	123.52	94.04	100.84	107.1	109.79	110.03	121.85	123.72	101.54	101.02	102.39	104.57	107.07	114.38	115.21	98.44	99.16	102.46	105.16	106.4	121.42	121.57	95.5	102.27	108.9	110.19	119.94	149.44	136.9	125.77	108.89	114.51	120.03	127.42	134.73	136.26	110.71	117.22	105.03	102.09	102.85
city	Rome	transit	Roma	100.0	103.32	104.18	101.56	111.78	118.24	111.94	102.36	101.46	102.86	105.77	111.39	123.59	118.12	106.8	106.49	109.25	107.27	104.41	108.97	106.25	99.71	104.99	105.77	110.61	119.21	117.73	114.63	111.62	115.47	118.09	123.59	135.16	140.16	134.94	123.8	124.48	128.16	134.44	135.18	139.63	136.16	121.99	97.99	92.06	92.46
city	Rome	walking	Roma	100.0	101.6	103.57	105.82	127.44	144.2	118.28	98.79	102.64	104.29	110.07	132.69	155.47	122.07	101.93	102.3	107.23	108.4	126.53	138.0	119.42	101.11	105.3	103.91	110.12	133.42	152.56	120.05	104.16	119.58	120.47	137.4	180.24	195.36	163.15	132.84	136.36	135.59	152.93	166.18	185.58	155.28	136.65	116.62	102.3	103.63
city	Rotterdam	driving		100.0	102.81	102.61	108.34	109.58	97.04	89.81	105.82	110.08	108.03	112.98	110.78	102.19	88.98	109.77	119.89	105.71	116.14	113.53	107.21	87.89	106.09	109.73	106.81	103.28	122.89	99.69	89.74	131.26	112.4	109.58	116.81	120.08	101.78	85.99	104.66	108.43	112.72	120.12	118.09	92.57	76.75	96.58	97.77	97.87	98.39
city	Rotterdam	transit		100.0	102.96	101.82	110.3	107.25	88.64	85.05	103.79	101.61	108.29	110.41	116.64	103.43	92.79	101.84	113.47	108.48	114.2	117.22	104.7	95.61	106.99	115.21	110.58	114.2	117.45	100.26	97.34	116.41	118.41	113.48	115.3	116.93	111.76	95.29	111.99	114.12	109.99	116.31	117.5	102.1	87.62	107.49	106.6	110.28	105.28
city	Rotterdam	walking		100.0	104.28	103.19	117.74	136.09	141.44	100.85	104.44	106.52	112.64	127.93	148.99	158.18	110.12	110.86	114.62	117.14	128.67	147.89	174.77	102.31	103.36	110.58	118.78	125.01	156.48	155.32	73.89	107.11	111.13	116.36	115.79	165.54	170.08	92.52	106.54	116.45	118.23	128.9	152.88	150.28	90.41	105.83	115.05	114.39	112.12
city	Sacramento	driving		100.0	101.87	106.73	102.75	124.13	113.46	83.83	100.15	108.5	110.06	110.07	124.95	114.26	86.02	101.33	104.06	105.83	111.19	126.31	119.29	78.17	102.12	108.01	110.39	114.55	129.29	119.32	92.94	107.76	111.84	110.67	120.84	139.31	119.55	97.75	106.85	110.21	112.73	117.98	134.51	130.63	102.0	111.27	114.06	115.06	119.34
city	Sacramento	transit		100.0	102.03	102.5	92.64	112.51	94.01	73.85	100.5	131.6	130.16	127.3	125.02	95.77	78.63	120.39	117.15	121.08	121.06	121.37	103.93	75.26	112.23	116.02	117.38	117.3	121.73	97.01	88.15	117.53	119.92	113.39	124.34	121.86	98.52	86.13	102.84	118.1	117.77	124.73	126.21	106.59	87.62	116.81	121.95	117.41	117.57
city	Sacramento	walking		100.0	98.96	107.49	93.61	124.25	142.44	95.2	99.39	112.0	119.25	111.72	129.77	141.88	97.57	103.57	104.47	109.59	109.73	131.79	157.71	80.96	98.77	104.38	110.68	110.85	143.53	151.51	104.44	109.32	109.03	108.42	131.88	159.67	158.35	123.5	108.41	108.5	112.81	119.71	139.59	171.55	115.21	109.0	110.35	115.87	120.23
city	Saint Petersburg - Clearwater (Florida)	driving		100.0	101.18	102.74	107.0	118.67	115.7	82.57	97.89	97.78	96.86	100.98	115.88	105.01	78.77	94.55	97.39	98.03	103.8	120.67	103.59	76.59	94.8	100.32	103.16	127.86	118.27	112.47	89.87	104.53	109.78	113.51	120.09	136.15	127.28	101.47	114.11	116.18	117.74	123.78	135.83	126.26	98.63	110.91	114.65	115.22	123.07
city	Saint Petersburg - Clearwater (Florida)	transit		100.0	101.86	105.93	111.46	105.82	91.71	72.28	87.41	96.76	92.65	94.65	100.51	91.85	71.77	102.0	88.1	88.91	93.2	98.84	84.94	69.92	94.69	94.07	95.78	110.88	100.95	96.18	83.63	102.26	111.57	106.51	107.35	112.55	104.55	93.16	106.33	105.93	106.77	108.08	112.0	98.8	86.72	101.49	108.66	100.58	104.0
city	Saint Petersburg - Clearwater (Florida)	walking		100.0	102.06	103.7	107.72	135.31	168.76	101.79	113.04	89.48	92.47	98.36	128.78	136.88	94.1	89.54	91.69	92.55	99.89	120.54	131.73	86.53	92.44	94.36	107.05	105.31	141.16	154.78	113.87	102.49	111.73	112.78	120.23	149.41	186.26	132.44	121.58	116.91	115.68	128.72	144.39	201.68	128.82	115.9	108.89	103.38	117.85
city	Saint Petersburg - Russia	driving	Санкт-Петербург (Россия)	100.0	101.26	105.51	108.2	109.88	108.99	103.65	109.26	112.1	112.02	113.14	112.98	109.02	101.46	105.52	108.29	108.33	111.61	108.87	106.3	103.1	101.68	106.16	109.62	110.46	116.33	106.22	103.08	109.0	111.73	114.34	114.73	119.08	111.49	108.32	111.16	114.36	118.06	120.02	124.46	113.29	98.16	102.73	109.4	108.89	112.56
city	Saint Petersburg - Russia	walking	Санкт-Петербург (Россия)	100.0	103.53	97.82	97.67	118.1	120.06	107.92	103.98	112.43	107.91	115.9	125.94	120.64	104.66	107.72	114.3	114.29	115.04	110.83	115.97	112.27	106.27	108.6	109.19	110.2	114.91	119.74	106.16	106.13	120.3	118.62	118.89	130.53	132.65	114.0	111.19	117.94	122.38	126.52	137.08	128.0	128.52	109.28	111.99	107.96	115.84
city	Salt Lake City	driving		100.0	110.87	111.84	116.86	132.36	128.42	69.85	103.4	108.28	108.35	119.4	131.25	134.19	69.6	104.44	106.81	111.27	114.24	132.72	129.75	68.3	87.53	116.54	112.13	119.61	134.58	134.89	74.69	109.63	115.77	119.18	130.8	147.3	129.31	72.96	114.65	113.54	121.05	127.16	147.82	142.2	80.79	115.26	120.83	123.84	126.63
city	Salt Lake City	transit		100.0	105.63	103.8	103.43	112.68	96.31	62.27	89.63	100.25	97.67	103.01	99.64	95.32	59.81	96.31	94.4	96.86	101.78	108.63	88.99	60.94	99.3	97.63	108.29	104.81	99.5	87.88	58.59	96.77	97.36	102.4	100.32	106.9	86.44	59.13	94.8	95.61	98.82	99.43	112.68	97.26	61.1	98.82	101.99	112.3	107.94
city	Salt Lake City	walking		100.0	109.15	119.97	132.89	153.27	160.24	80.34	107.38	109.39	108.85	123.67	147.96	168.55	80.93	112.29	114.39	114.73	129.92	157.36	159.53	78.21	77.39	108.4	108.88	108.87	146.33	159.69	86.02	111.72	117.95	126.26	136.86	176.83	170.01	81.55	115.81	111.92	122.01	130.59	172.02	180.02	101.76	119.41	128.72	142.32	141.36
city	San Antonio	driving		100.0	102.27	104.15	108.25	124.95	121.24	91.13	96.73	102.52	102.36	111.12	128.26	120.05	84.16	99.87	103.38	106.89	110.05	128.94	123.8	80.15	99.49	104.14	101.31	113.27	129.73	127.07	87.2	101.91	104.27	115.38	129.79	153.28	143.3	102.8	109.63	111.43	108.54	112.34	137.35	134.85	91.66	104.85	112.74	118.73	120.14
city	San Antonio	transit		100.0	103.18	98.17	96.02	103.07	90.75	79.89	104.27	113.45	101.95	108.34	104.94	94.38	79.7	108.59	102.95	112.16	99.17	109.39	96.65	76.23	110.71	107.85	93.83	97.0	105.71	95.08	81.74	107.43	97.76	104.61	113.35	109.38	97.06	80.35	101.61	107.33	102.24	96.05	106.0	97.58	79.01	114.0	106.28	99.71	101.84
city	San Antonio	walking		100.0	105.49	110.11	111.81	162.46	213.79	129.03	120.85	105.63	98.39	113.75	152.41	192.49	116.14	118.0	125.16	123.74	114.51	146.39	200.19	100.28	106.49	113.93	107.9	129.93	168.11	193.49	112.8	107.5	100.56	135.16	165.82	228.34	249.39	153.76	126.36	118.1	117.44	118.4	168.34	209.42	119.24	114.31	123.27	131.27	136.5
city	San Diego	driving		100.0	108.21	112.17	113.81	128.94	121.41	94.84	103.63	111.58	111.84	118.84	134.33	123.03	89.8	104.33	111.78	111.35	116.45	141.59	123.78	82.64	104.08	112.88	115.55	119.83	133.03	127.89	89.12	104.72	115.29	117.77	129.08	153.56	133.09	110.1	112.88	116.69	117.73	121.61	140.89	123.96	101.59	112.51	117.8	118.63	121.25
city	San Diego	transit		100.0	100.79	101.17	99.02	105.72	100.96	81.38	93.72	103.14	104.86	106.2	117.76	99.78	80.38	107.19	107.62	107.68	107.57	119.27	105.25	78.7	109.89	114.17	107.09	110.37	113.89	103.71	75.14	101.12	109.46	109.33	114.73	124.33	106.99	90.33	104.1	114.98	110.08	111.28	117.13	96.16	88.44	109.73	112.95	107.59	109.63
city	San Diego	walking		100.0	105.63	108.34	110.89	137.98	173.29	131.88	111.29	104.15	111.57	118.52	145.0	168.67	113.99	106.43	110.18	107.32	114.92	147.14	176.16	105.87	102.55	106.26	107.77	115.27	143.1	191.04	110.82	102.61	112.25	114.25	129.83	176.62	207.91	162.5	127.89	112.78	113.66	123.55	152.65	170.21	131.77	111.63	113.29	116.52	122.8
city	San Francisco - Bay Area	driving		100.0	104.21	106.18	106.36	122.64	113.41	88.8	93.39	104.98	107.24	107.3	119.47	109.95	83.02	95.83	101.08	102.55	107.28	119.84	109.55	77.61	95.55	100.86	102.7	109.42	121.05	115.31	89.9	101.77	106.75	109.2	118.5	134.38	115.94	95.72	95.19	107.0	105.28	109.61	124.77	118.74	94.03	104.88	109.28	112.69	114.39
city	San Francisco - Bay Area	transit		100.0	101.59	104.05	97.69	115.19	108.1	92.83	98.47	108.29	114.0	113.35	122.65	112.84	90.13	107.83	104.67	108.54	110.47	122.26	111.39	87.44	103.25	106.6	108.83	112.99	125.9	121.33	90.89	108.49	111.13	112.76	115.84	129.3	116.41	99.89	101.12	111.35	113.44	116.27	129.56	120.02	98.3	108.15	109.17	113.6	114.74
city	San Francisco - Bay Area	walking		100.0	106.46	98.83	74.53	99.76	119.78	90.66	80.92	81.42	90.81	89.39	103.58	116.24	76.52	76.55	79.07	82.47	85.66	99.37	108.14	70.82	73.24	79.4	83.19	86.51	102.05	122.9	78.99	79.96	85.72	88.49	93.38	118.9	130.79	100.59	81.2	81.12	84.93	91.9	109.06	118.27	89.75	88.22	95.27	96.45	94.8
city	Santa Barbara	driving		100.0	104.89	115.87	115.65	152.02	150.91	127.32	127.35	107.27	111.55	118.96	138.74	134.91	110.02	102.31	104.33	108.6	109.82	132.69	133.83	95.82	100.8	100.03	104.19	117.75	134.57	140.83	109.93	107.3	107.03	109.61	135.89	180.42	162.47	150.03	157.77	116.48	118.37	128.58	149.12	141.72	122.35	111.84	107.32	105.29	117.75
city	Santa Barbara	transit		100.0	106.76	107.03	101.88	114.48	90.37	82.17	91.87	101.42	100.97	100.97	115.63	90.43	74.12	86.0	87.45	88.9	94.58	110.24	90.78	76.0	88.17	89.65	89.35	96.43	108.29	91.69	75.27	88.66	94.88	100.11	108.13	106.3	82.78	69.03	84.66	95.58	95.31	98.31	106.95	88.84	76.0	90.59	90.91	88.92	91.1
city	Santa Barbara	walking		100.0	109.53	109.84	108.53	173.32	211.97	150.73	112.0	103.62	108.63	121.37	158.07	182.79	103.93	89.31	93.39	95.09	101.93	144.26	174.56	99.06	89.38	91.01	98.58	107.6	143.43	175.23	108.32	91.4	102.01	101.97	117.75	181.87	212.61	176.29	131.08	109.41	113.12	118.83	164.84	184.85	120.11	103.81	96.47	97.69	112.28
city	Santiago	driving	Santiago de Chile	100.0	101.96	105.49	107.92	120.69	98.55	67.72	95.29	98.78	98.15	104.85	114.23	92.48	70.95	99.97	99.08	99.38	102.19	116.64	95.91	64.62	88.86	92.52	91.14	90.76	100.58	83.65	60.54	87.4	85.94	88.26	93.07	106.67	81.63	62.74	88.71	89.51	88.33	91.14	102.37	84.79	60.65	89.9	99.0	99.01	105.32
city	Santiago	walking	Santiago de Chile	100.0	104.69	106.2	105.99	105.57	69.28	43.79	94.13	95.19	98.17	104.69	99.4	64.43	46.24	98.43	96.66	96.2	99.94	99.63	64.17	40.6	89.05	91.99	91.58	87.46	91.09	59.16	38.13	84.08	87.37	86.23	90.58	93.14	58.04	43.1	89.57	85.33	86.23	88.68	88.06	63.13	43.55	89.92	100.14	100.65	109.53
city	Sao Paulo	driving	São Paulo	100.0	103.97	104.59	104.15	109.81	105.41	85.12	102.18	104.8	103.46	103.11	114.52	105.99	87.76	102.08	107.97	108.86	108.97	118.5	112.55	86.2	106.2	107.63	108.91	113.02	130.38	125.51	92.68	140.13	114.91	116.49	117.9	132.44	140.97	118.19	114.65	122.0	122.99	118.69	129.18	109.79	83.92	86.25	86.4	89.64	102.1
city	Sao Paulo	transit	São Paulo	100.0	103.28	107.25	101.29	96.59	77.36	64.54	105.88	112.42	109.34	105.01	101.63	79.37	64.81	109.4	114.95	113.59	107.56	108.32	81.69	66.43	114.73	120.36	115.68	117.4	122.76	95.16	70.63	130.5	126.3	127.47	122.06	125.46	115.8	98.81	126.55	132.14	128.98	117.02	110.39	79.06	66.66	68.66	66.67	83.87	104.88
city	Sao Paulo	walking	São Paulo	100.0	111.06	110.09	100.63	105.01	100.21	69.45	106.99	114.4	109.23	101.89	106.26	106.93	70.5	108.1	112.98	112.28	109.96	123.2	96.52	63.8	98.52	115.22	113.83	118.14	139.27	132.02	74.3	104.72	117.19	124.53	126.49	141.96	173.15	150.11	120.87	127.86	123.85	116.63	117.64	122.98	102.74	97.08	81.88	71.27	103.36
city	Seattle	driving		100.0	91.43	105.28	128.93	150.42	141.85	108.22	123.71	145.34	149.76	153.1	159.6	146.06	108.72	132.12	138.89	138.23	143.06	162.97	142.48	100.12	128.32	131.85	148.3	164.0	168.64	152.01	117.18	133.89	138.72	140.45	149.84	173.7	145.92	116.91	134.13	138.51	140.62	145.04	157.15	146.45	108.6	126.8	136.55	142.72	154.23
city	Seattle	transit		100.0	96.87	91.73	98.76	101.14	87.91	74.18	85.34	96.4	101.0	96.28	101.77	84.87	67.68	91.74	90.86	91.42	94.16	101.58	82.44	69.04	86.72	87.53	91.01	96.06	100.93	88.72	74.21	87.83	91.12	93.78	96.92	106.16	87.23	77.76	93.15	99.91	100.33	100.63	106.4	86.98	70.28	87.48	91.37	92.77	98.57
city	Seattle	walking		100.0	101.74	100.47	125.25	150.39	174.37	132.22	122.04	115.95	126.74	121.26	148.77	170.89	121.07	114.66	117.38	119.62	127.65	143.28	154.66	108.4	112.19	108.85	111.29	123.31	151.07	169.39	127.87	114.66	118.01	125.83	131.99	184.57	189.01	152.06	138.51	133.76	135.58	144.37	171.66	179.37	116.0	114.48	126.12	132.0	147.3
city	Seoul	driving	서울	100.0	100.66	102.36	110.03	124.82	114.68	110.55	106.99	103.89	107.16	113.51	115.69	118.16	110.56	99.59	97.12	96.29	102.25	103.04	79.99	78.03	79.15	77.15	74.81	75.83	81.58	75.77	77.62	78.71	80.43	82.91	81.41	91.58	76.55	74.31	76.83	81.01	80.15	78.22	79.57	67.57	65.92	64.26	63.84	61.22	54.41
city	Seoul	walking	서울	100.0	100.85	104.43	113.48	134.96	127.99	116.61	108.14	104.25	97.35	96.61	102.11	114.11	110.58	103.24	106.27	101.68	111.75	110.55	85.79	78.42	79.81	76.1	70.49	72.7	83.34	78.42	77.69	79.27	76.88	82.92	84.83	91.46	76.45	68.18	77.37	81.66	82.46	76.05	75.54	67.72	63.38	55.89	59.06	54.0	43.17
city	Spokane	driving		100.0	112.97	113.47	106.94	124.17	109.34	84.61	102.12	108.44	107.1	111.06	130.37	129.41	87.85	104.23	106.16	108.45	113.28	130.7	126.78	81.22	105.35	123.63	108.15	115.29	134.74	132.06	94.83	109.19	112.82	119.36	124.38	153.62	144.6	105.98	118.99	115.39	118.07	124.4	143.25	142.35	96.02	108.8	115.72	121.83	125.31
city	Spokane	transit		100.0	97.0	93.94	88.57	90.73	63.45	53.13	72.78	84.89	81.1	76.3	82.62	67.98	58.77	75.2	79.88	71.51	81.99	81.04	72.25	64.98	77.41	85.47	104.32	76.41	88.41	72.46	57.08	80.31	82.52	81.2	83.36	74.04	77.3	62.14	80.78	82.04	83.15	89.68	84.41	75.04	51.66	81.25	73.57	78.04	75.36
city	Spokane	walking		100.0	106.02	121.79	111.83	139.7	141.04	96.47	112.89	113.98	108.96	115.2	153.53	187.86	96.32	102.59	114.33	111.02	124.69	156.77	164.04	94.44	106.18	110.74	117.32	120.6	153.28	170.22	98.72	116.42	123.85	128.03	137.55	187.58	215.7	143.98	143.2	137.17	133.55	153.53	194.32	192.73	98.16	111.67	124.94	138.11	151.65
city	St. Louis	driving	Saint Louis	100.0	103.59	104.72	105.61	78.42	115.19	83.16	92.46	96.47	97.5	93.56	109.6	114.85	79.34	91.02	102.4	97.6	102.75	119.92	118.73	81.31	95.04	101.97	83.71	99.22	118.31	119.68	84.03	97.94	102.31	101.46	107.16	135.79	128.74	97.69	101.04	105.08	105.75	110.49	138.05	152.11	97.75	101.48	107.41	108.04	112.75
city	St. Louis	transit	Saint Louis	100.0	103.09	97.54	94.1	80.97	85.47	74.77	86.91	97.7	94.3	88.92	99.48	94.87	73.14	90.74	92.25	88.96	92.05	101.39	93.57	80.49	104.15	98.72	90.07	94.29	100.17	94.2	79.54	95.82	105.79	90.28	94.92	104.71	99.06	89.61	97.32	106.77	101.84	100.17	108.6	127.84	87.91	93.68	94.61	96.16	99.74
city	St. Louis	walking	Saint Louis	100.0	107.45	108.53	104.52	87.76	146.5	93.15	90.7	95.11	92.68	85.89	128.21	158.98	88.39	90.18	90.59	88.4	97.9	130.76	145.24	100.92	99.09	92.48	86.08	96.95	144.38	160.12	95.12	96.0	100.22	91.42	102.52	156.07	199.25	145.1	106.56	106.19	105.75	110.53	160.29	523.91	128.24	93.27	101.67	99.37	117.13
city	Stockholm	driving		100.0	100.55	101.06	103.22	104.97	113.8	109.81	100.08	105.45	107.72	103.77	117.74	127.66	112.93	105.85	105.21	105.5	105.88	111.74	122.54	114.46	101.62	104.44	109.49	105.66	110.8	121.47	110.61	100.38	103.75	107.48	108.1	121.86	128.02	115.84	105.31	108.39	111.34	112.74	117.54	117.46	103.12	95.75	99.21	99.21	95.76
city	Stockholm	transit		100.0	98.06	100.44	103.23	102.64	113.46	107.93	103.74	103.0	108.18	105.03	117.69	130.12	115.52	107.06	111.14	107.98	107.44	111.77	117.85	113.76	108.76	111.7	114.05	114.68	117.94	130.83	116.22	109.89	114.96	111.34	108.99	119.38	125.95	112.63	110.58	115.16	113.87	108.94	110.67	116.05	102.45	99.76	102.01	102.22	104.2
city	Stockholm	walking		100.0	101.26	112.11	107.66	123.61	128.88	102.21	105.68	116.04	117.0	113.15	144.63	159.33	101.61	107.56	109.34	117.47	116.65	133.16	147.17	106.33	107.89	114.76	121.74	118.84	135.09	139.86	93.58	101.49	114.89	114.39	119.48	153.43	146.68	93.93	107.67	117.45	124.66	116.76	136.13	120.66	93.76	98.07	102.4	101.02	96.53
city	Stuttgart	driving		100.0	101.78	109.66	119.48	120.3	109.74	91.88	99.03	98.74	102.63	104.48	112.55	103.53	86.86	98.48	108.28	114.92	120.81	116.95	108.57	89.81	105.09	112.75	115.84	121.39	120.67	120.53	99.77	105.76	107.59	108.64	117.22	131.46	133.23	102.98	115.13	117.7	116.37	117.0	122.17	110.45	81.0	92.49	95.47	100.09	110.99
city	Stuttgart	transit		100.0	100.34	104.36	109.6	113.69	115.3	104.97	103.96	99.66	97.32	101.01	106.78	120.67	97.52	104.97	104.77	116.38	108.86	114.3	115.97	103.09	101.14	119.87	106.78	106.78	120.34	134.9	115.7	109.06	110.0	106.11	114.63	125.17	140.87	146.17	253.36	214.63	203.02	190.07	181.14	183.36	146.24	149.4	151.61	157.92	153.89
city	Stuttgart	walking		100.0	97.33	106.65	110.25	130.58	170.3	82.34	98.63	95.1	98.61	96.3	120.97	156.1	82.46	95.8	95.5	104.66	112.67	137.19	156.6	79.14	98.61	105.51	114.35	118.98	141.8	193.15	91.7	84.58	105.08	106.75	111.07	155.35	208.63	106.48	108.93	119.86	114.28	123.7	121.99	154.34	68.02	101.06	95.15	97.76	97.62
city	Sydney	driving		100.0	104.24	100.77	102.6	106.42	87.23	98.47	105.84	110.45	108.99	111.37	107.68	87.12	81.78	100.64	103.45	105.39	111.26	117.52	91.46	99.97	102.96	106.96	111.22	111.06	110.1	81.53	119.58	114.21	113.88	113.04	123.87	131.84	103.04	108.47	112.88	119.24	118.95	123.19	130.89	101.23	106.61	114.31	115.11	116.27	123.2
city	Sydney	transit		100.0	101.56	96.2	90.65	94.28	86.9	96.54	106.43	107.95	106.53	100.54	99.94	95.21	84.97	100.23	101.02	101.47	105.62	106.83	91.41	98.59	99.05	101.34	99.08	95.84	98.24	69.92	102.6	111.57	106.11	104.55	112.73	122.36	109.0	113.43	116.56	121.88	116.25	117.16	120.89	104.99	113.13	121.87	117.25	114.78	122.11
city	Sydney	walking		100.0	103.91	98.65	92.05	107.4	95.08	96.7	101.03	106.47	98.18	104.38	112.0	95.5	80.78	91.42	98.18	99.04	101.94	110.17	90.51	93.45	98.04	102.11	100.49	87.3	102.61	62.5	91.27	104.23	105.23	107.35	121.86	139.71	114.06	107.75	109.23	115.01	115.37	120.11	134.88	110.66	105.36	112.12	113.08	117.7	124.86
city	Tacoma	driving		100.0	102.17	108.35	119.47	136.49	132.71	94.41	110.67	125.33	120.08	123.76	141.67	136.39	95.65	113.52	118.75	116.32	126.06	155.0	148.74	97.18	113.01	117.24	119.83	128.79	151.1	148.31	110.23	117.79	121.14	123.82	136.9	172.34	141.9	108.22	132.04	125.61	126.35	138.07	157.52	159.48	104.25	117.6	122.97	131.07	138.65
city	Tacoma	transit		100.0	107.67	114.77	115.98	117.06	96.75	86.99	105.66	118.71	118.91	114.17	125.61	103.05	83.26	121.28	115.74	106.82	115.54	129.51	112.57	94.86	107.95	118.31	119.07	113.85	122.76	116.22	91.77	111.68	108.47	117.82	123.24	137.9	115.62	89.8	144.2	135.53	126.01	125.65	128.66	116.46	90.77	115.9	118.99	112.57	123.12
city	Tacoma	walking		100.0	100.6	104.76	113.64	132.7	154.0	105.43	114.07	121.37	110.19	112.04	144.54	170.31	104.99	107.79	114.98	112.06	132.07	173.36	203.29	115.2	111.53	113.78	114.47	114.69	150.88	179.95	120.7	112.26	119.76	118.85	136.61	216.0	169.0	129.74	155.93	131.58	128.2	148.99	175.16	202.72	104.12	117.05	126.51	131.12	145.8
city	Taichung	driving	台中市	100.0	105.24	109.83	117.2	135.13	133.58	116.19	116.4	119.49	122.53	93.77	90.47	110.02	128.63	138.98	122.66	103.88	101.29	110.81	111.17	104.51	97.11	99.83	104.41	108.37	119.26	122.51	115.83	107.26	109.09	111.76	111.87	130.84	129.45	106.56	102.33	106.88	106.71	111.41	130.17	130.38	115.81	94.78	86.21	98.58	137.43
city	Taichung	transit	台中市	100.0	106.07	130.89	139.9	141.61	131.69	130.02	124.65	121.6	113.84	82.67	78.09	92.14	101.05	119.12	103.16	103.12	112.4	105.57	102.78	116.71	112.54	110.34	114.24	116.84	116.32	118.22	123.38	116.01	119.12	120.63	120.55	113.86	116.26	104.97	114.36	117.14	106.99	110.69	114.07	102.45	100.21	75.84	69.05	73.67	114.75
city	Taichung	walking	台中市	100.0	114.16	119.24	120.83	136.3	141.25	124.98	125.62	127.42	122.74	87.84	77.72	86.06	101.24	121.45	107.96	102.18	117.18	114.11	113.28	107.31	102.21	108.83	113.19	118.76	127.42	129.01	126.7	120.7	121.7	125.36	122.44	135.3	128.26	107.74	109.64	111.66	109.27	112.09	129.1	134.41	114.07	92.61	85.03	97.89	121.55
city	Taipei	driving	台北市	100.0	107.02	114.21	117.7	130.22	125.8	115.11	119.07	118.84	112.24	83.78	86.75	89.29	91.41	101.68	95.43	94.99	96.08	105.69	110.53	104.88	94.32	94.78	100.46	101.19	106.92	105.0	104.12	101.31	104.59	106.17	107.1	119.48	113.57	96.29	100.02	102.33	105.46	106.14	121.3	114.77	111.23	95.92	89.08	97.76	129.61
city	Taipei	transit	台北市	100.0	108.05	117.32	119.83	133.49	126.98	116.35	116.61	109.41	92.79	64.37	64.74	67.63	71.83	78.87	78.45	87.83	95.47	100.2	97.28	98.76	92.52	95.02	98.71	98.85	104.02	92.07	96.67	94.93	99.0	102.88	103.77	102.22	100.32	89.18	95.18	100.27	98.7	98.62	107.31	94.68	95.82	86.54	77.87	84.87	97.39
city	Taipei	walking	台北市	100.0	105.6	115.59	115.25	132.15	133.53	117.4	117.4	112.38	102.19	72.45	61.25	67.27	72.84	86.86	82.55	88.66	94.73	102.73	106.95	99.16	90.85	93.69	103.68	105.79	107.83	102.77	99.7	97.5	105.25	107.61	108.77	117.87	110.79	88.75	98.35	101.96	104.82	103.34	112.87	105.67	99.97	87.91	82.06	87.87	110.87
city	Tampa	driving		100.0	102.37	107.84	112.25	125.08	118.98	81.84	96.67	99.85	98.42	104.72	126.32	148.65	82.22	94.71	100.39	98.81	104.21	120.72	107.63	75.96	95.9	99.8	102.69	119.75	126.24	120.35	86.51	102.75	109.31	116.63	120.98	141.14	133.43	94.84	105.88	109.65	112.67	116.26	130.19	126.34	87.89	104.85	114.3	119.11	126.0
city	Tampa	transit		100.0	92.89	96.55	93.08	95.06	86.28	68.29	78.02	89.53	81.0	84.07	96.8	121.55	66.37	91.96	85.91	86.7	91.26	85.71	75.17	61.58	83.02	87.69	92.69	100.5	94.48	83.64	71.35	89.18	89.57	92.27	91.63	94.67	93.68	71.99	87.54	88.64	93.66	94.07	88.06	88.82	70.98	92.4	89.53	88.47	91.63
city	Tampa	walking		100.0	103.02	102.91	98.57	123.48	152.81	84.4	91.58	87.52	84.76	92.97	138.64	568.89	82.89	83.12	82.97	86.48	93.86	113.27	118.71	77.42	85.2	89.79	91.33	100.81	136.25	165.21	89.05	93.23	98.84	99.16	110.87	143.66	179.45	106.09	99.88	92.24	94.07	99.75	120.23	152.55	92.91	90.55	96.56	93.22	109.11
city	Tel Aviv	driving	תל אביב	100.0	103.94	103.37	112.16	83.96	88.39	90.72	93.44	97.96	99.63	103.16	78.93	87.68	98.57	98.05	101.3	100.95	105.94	82.28	86.81	104.48	100.5	100.0	97.03	108.25	81.46	84.4	97.08	101.75	102.06	108.01	120.51	103.19	103.72	110.93	109.61	111.76	102.71	121.49	100.75	96.69	112.32	109.43	111.43	109.27	124.41
city	Tel Aviv	walking	תל אביב	100.0	105.37	107.26	123.6	89.05	83.63	77.12	82.81	79.67	96.99	105.79	82.63	87.65	96.28	96.45	101.27	100.02	113.75	92.86	81.51	99.18	99.13	98.95	97.27	118.96	87.36	72.8	92.75	95.35	101.81	112.9	136.33	124.02	108.38	107.16	112.72	116.84	97.13	133.78	118.61	98.63	111.89	110.89	111.51	115.4	147.74
city	Tijuana	driving		100.0	93.97	93.6	97.29	109.36	145.23	98.15	104.11	96.15	94.19	98.96	126.77	150.87	93.49	98.09	97.03	93.9	96.35	116.01	141.37	88.55	77.59	95.27	92.55	92.6	114.85	147.78	92.43	96.34	99.71	94.95	100.78	135.02	168.64	116.47	122.64	98.83	104.09	99.19	138.99	145.47	100.59	98.94	97.93	92.06	92.05
city	Tijuana	walking		100.0	100.19	99.04	96.34	111.76	170.01	90.65	119.0	94.21	99.71	106.46	146.48	188.33	100.87	98.46	101.35	96.24	104.73	125.94	166.15	87.95	81.97	99.32	102.12	88.04	118.03	167.79	91.71	86.89	101.64	95.47	102.8	145.61	192.09	122.85	115.81	105.4	92.09	104.73	150.53	161.62	106.85	105.21	92.86	92.48	99.71
city	Tokyo	driving	東京(23区)	100.0	96.58	97.77	100.95	109.92	117.94	102.8	98.53	97.94	97.32	101.37	121.56	118.41	97.49	87.31	96.37	101.92	102.25	123.72	123.01	105.78	101.16	102.18	99.39	102.04	122.48	133.44	114.42	121.66	108.59	105.54	108.65	126.22	117.42	110.5	107.78	105.99	107.42	111.73	127.83	138.23	124.07	110.02	99.51	102.73	100.64
city	Tokyo	transit	東京(23区)	100.0	99.82	101.7	106.47	120.11	123.82	104.29	102.3	103.8	100.62	106.06	126.75	124.18	99.22	92.58	100.21	104.18	104.49	128.14	124.53	109.61	105.95	109.23	103.32	106.61	125.59	141.41	115.55	122.35	111.43	111.71	114.57	126.68	118.09	110.95	109.54	108.47	108.99	112.08	122.5	126.76	112.87	104.4	97.02	96.84	94.04
city	Tokyo	walking	東京(23区)	100.0	95.46	102.6	108.34	122.61	138.95	105.21	102.03	103.92	96.62	109.42	144.92	138.15	99.48	82.17	102.21	114.85	110.83	146.4	144.06	115.72	112.06	116.88	106.38	108.78	138.87	142.1	117.03	134.66	118.17	121.26	125.84	146.38	128.52	117.05	119.53	117.13	119.72	120.67	136.62	143.11	128.03	110.92	101.63	104.05	99.99
city	Toledo	driving		100.0	103.72	103.85	105.17	127.03	97.18	86.01	98.96	104.88	107.54	108.25	126.08	126.18	87.28	95.74	103.98	101.63	108.53	132.68	126.16	86.8	100.24	105.11	109.87	99.25	120.24	127.2	93.15	102.37	108.18	106.38	111.17	152.58	130.01	99.09	107.04	108.25	109.92	117.74	141.24	144.81	102.64	105.38	111.86	110.86	120.14
city	Toledo	transit		100.0	98.87	99.06	96.61	112.62	76.84	75.89	103.01	101.51	104.71	104.33	106.97	104.14	70.43	91.71	97.93	90.02	92.09	100.94	100.19	65.35	105.46	112.05	118.27	96.23	105.84	100.56	67.04	104.71	110.17	113.94	93.22	134.09	103.39	75.33	103.39	116.76	111.49	119.21	135.03	103.39	76.65	95.48	118.83	122.22	91.53
city	Toledo	walking		100.0	102.12	115.93	105.42	144.84	115.46	82.25	105.74	121.27	114.81	109.51	138.7	151.79	92.54	104.56	105.81	99.75	104.02	150.5	146.59	97.63	102.58	107.57	103.3	100.97	130.02	153.44	89.06	108.5	115.03	104.05	113.85	157.71	159.25	113.31	104.91	117.18	105.88	124.32	163.81	180.06	112.2	113.85	121.52	108.32	134.11
city	Toronto	driving		100.0	105.38	102.42	107.2	122.11	86.03	78.09	101.53	101.79	104.59	105.81	120.86	106.37	78.9	94.06	99.4	101.89	104.53	120.54	109.83	77.15	95.9	99.63	102.94	99.53	115.1	107.83	82.85	98.57	103.16	104.66	114.14	131.44	113.36	93.46	77.81	112.68	110.47	118.14	135.46	124.75	94.34	100.31	105.8	95.55	101.35
city	Toronto	transit		100.0	102.39	100.57	99.41	105.64	85.0	73.17	96.55	98.78	104.07	102.69	109.45	90.8	74.47	93.65	97.32	96.71	100.49	107.06	93.93	72.93	94.87	97.41	94.07	93.59	101.27	91.5	76.8	94.28	96.37	96.55	105.34	106.43	91.48	78.1	74.57	105.01	102.06	106.04	119.23	102.69	82.78	96.38	97.42	91.14	91.91
city	Toronto	walking		100.0	108.27	109.14	107.4	124.37	101.32	78.84	94.25	99.36	106.82	109.61	123.19	120.48	80.8	94.25	104.44	104.38	107.41	127.03	128.3	78.76	99.94	103.55	100.94	94.36	117.55	120.51	82.53	99.13	105.44	105.93	113.2	136.5	132.36	108.96	84.58	107.88	111.0	120.1	151.17	157.44	106.78	106.95	106.05	90.75	93.96
city	Toulouse	driving		100.0	103.92	104.31	110.28	112.27	105.39	83.53	97.16	101.06	106.25	107.16	116.33	108.0	84.01	100.23	102.54	106.36	105.09	116.28	119.2	84.51	98.34	99.05	105.36	111.04	118.73	109.48	81.0	97.89	105.5	105.34	108.95	113.18	99.7	77.79	95.07	98.92	99.96	104.72	107.78	98.94	88.67	104.24	101.47	108.83	110.36
city	Toulouse	transit		100.0	93.78	103.04	103.39	110.6	102.12	93.0	95.41	93.64	99.79	105.58	110.74	104.59	84.45	95.97	101.34	97.74	101.63	104.17	121.34	92.16	95.83	100.14	101.27	98.37	108.34	97.74	85.65	91.38	100.85	104.88	99.43	108.98	92.93	101.41	201.55	161.2	154.7	160.35	150.95	137.81	146.36	172.72	172.79	178.59	168.48
city	Toulouse	walking		100.0	114.18	125.73	134.92	127.67	152.93	77.06	101.32	109.31	104.6	125.28	140.96	162.01	74.06	97.09	108.0	121.9	118.72	142.76	185.86	84.98	107.09	108.37	124.45	133.84	142.21	156.79	72.79	107.33	117.27	126.67	138.05	151.86	135.42	63.13	90.77	115.56	108.6	122.52	119.68	138.31	81.01	114.21	110.14	113.24	116.51
city	Tucson	driving		100.0	106.8	109.46	113.39	135.39	152.74	97.0	107.07	105.68	108.42	113.47	129.71	126.97	89.73	103.49	112.62	113.56	120.89	138.36	132.34	91.68	116.99	117.47	116.52	125.74	144.44	140.34	100.51	112.77	116.87	121.27	130.73	157.1	144.54	106.95	114.44	118.71	121.54	128.92	140.95	132.63	101.34	117.63	121.02	121.08	125.69
city	Tucson	transit		100.0	107.22	111.48	103.97	109.27	97.15	78.97	94.98	110.03	113.2	109.19	109.11	95.47	71.03	103.49	111.56	110.67	108.27	106.06	93.14	71.59	106.7	106.46	100.4	106.82	111.92	96.87	75.96	102.69	101.4	113.92	112.0	120.14	103.69	82.02	107.22	116.09	102.53	106.14	102.89	88.76	83.35	118.98	113.72	108.23	109.75
city	Tucson	walking		100.0	121.31	206.16	182.18	171.71	160.07	103.13	105.21	137.21	138.41	136.46	149.97	147.23	92.13	126.18	124.04	126.45	132.9	145.49	135.48	93.66	125.42	122.26	119.11	132.52	154.7	161.11	101.64	121.48	120.35	129.8	143.36	169.02	172.74	110.22	116.7	131.11	128.81	145.46	148.89	153.45	100.01	121.95	127.1	125.72	132.88
city	Tulsa	driving		100.0	103.2	103.65	109.68	124.39	123.91	81.79	98.48	96.64	89.03	99.88	117.77	119.66	76.91	95.05	93.01	95.99	103.72	124.57	127.45	80.64	94.69	94.43	58.24	93.56	122.13	124.35	81.49	100.33	104.91	103.37	111.89	136.72	134.75	89.43	105.5	103.63	103.95	109.73	134.45	137.6	81.66	100.06	104.77	106.77	115.17
city	Tulsa	transit		100.0	91.18	101.76	87.79	102.44	113.16	88.47	92.13	91.72	86.16	93.08	89.01	90.37	77.2	83.18	84.67	75.98	93.89	99.19	101.63	75.17	91.72	82.9	65.26	86.7	95.52	116.15	72.86	90.91	88.74	86.43	98.24	112.62	119.67	82.63	96.61	103.8	96.74	97.56	105.02	120.49	71.37	91.86	88.2	91.99	104.75
city	Tulsa	walking		100.0	106.54	107.25	114.31	132.85	153.56	82.3	103.71	98.26	82.06	99.86	128.93	135.04	76.53	95.13	80.85	96.1	98.54	138.22	164.06	89.16	102.52	93.21	78.03	96.39	145.52	154.2	82.11	98.88	104.49	96.95	109.92	157.32	187.92	94.49	108.24	102.77	103.34	109.24	159.24	178.57	73.88	100.56	104.29	101.4	112.81
city	Utrecht	driving		100.0	108.08	107.76	109.76	102.44	86.74	80.63	101.62	100.84	104.67	110.1	101.09	89.39	83.74	97.96	106.86	103.36	109.46	103.37	87.64	83.25	99.97	110.91	104.46	109.18	107.45	91.22	77.64	109.0	113.03	110.59	123.35	112.95	94.57	83.88	106.55	106.08	103.38	112.88	113.12	83.16	71.99	92.7	90.88	98.11	101.7
city	Utrecht	transit		100.0	100.14	107.34	105.63	101.6	90.84	80.89	97.75	101.39	99.68	103.71	95.33	90.27	84.31	97.54	103.28	107.27	109.84	103.53	97.04	97.08	115.65	109.63	111.55	115.19	111.73	99.93	97.58	114.01	114.44	113.3	130.62	118.72	116.22	98.22	111.94	122.67	110.73	115.19	107.56	84.06	81.96	102.0	96.9	101.5	102.14
city	Utrecht	walking		100.0	113.55	113.67	131.26	129.98	133.39	96.75	105.73	106.39	110.87	122.94	132.46	137.52	96.69	98.69	106.2	121.91	139.16	140.68	140.61	98.31	111.36	119.52	128.92	143.25	150.29	139.0	72.56	110.0	120.5	124.08	132.08	163.07	171.26	90.88	108.99	120.6	125.66	132.8	143.78	134.72	79.09	90.4	109.69	113.77	121.01
city	Vancouver	driving		100.0	101.21	73.72	85.84	105.74	97.94	80.17	103.84	107.72	108.64	112.85	120.85	108.37	85.8	96.92	98.68	99.32	103.07	118.83	108.66	81.01	94.2	86.66	100.22	106.86	119.86	114.18	90.05	99.1	102.85	106.29	111.52	139.86	113.14	98.97	88.19	108.41	112.23	114.43	129.42	115.94	89.83	98.5	104.99	106.61	107.42
city	Vancouver	transit		100.0	93.81	86.78	96.86	104.61	96.55	78.93	95.33	94.0	93.68	94.77	104.87	95.56	79.43	86.83	83.96	82.32	84.49	93.45	96.45	77.48	84.74	81.85	86.19	88.88	100.0	101.81	82.57	86.51	87.62	87.71	92.11	114.54	98.97	89.15	87.66	96.72	98.09	96.7	106.04	99.21	79.62	86.78	84.92	86.25	88.43
city	Vancouver	walking		100.0	105.24	91.04	111.66	139.11	144.62	111.74	127.23	123.44	124.74	126.53	151.17	155.88	115.95	122.67	119.75	113.42	122.02	134.76	152.83	106.51	113.92	99.42	115.89	126.94	152.35	179.32	122.22	124.2	125.66	129.05	133.32	191.7	173.07	157.44	123.35	137.17	145.23	151.22	177.14	179.83	116.49	120.73	120.24	127.04	126.08
city	Ventura	driving		100.0	104.23	110.95	112.61	133.09	133.0	103.12	115.55	108.89	116.54	117.86	129.21	135.26	97.76	105.36	110.33	109.48	112.71	129.48	134.33	88.97	103.63	105.49	108.15	113.92	131.15	134.92	104.21	108.82	114.69	115.04	132.07	161.79	156.34	129.18	133.99	115.68	116.23	122.65	147.77	142.24	115.89	111.61	110.19	115.21	119.81
city	Ventura	transit		100.0	110.01	106.44	100.14	95.14	81.83	73.53	87.84	107.3	111.59	132.9	101.86	76.97	67.38	97.42	98.71	107.44	99.71	106.72	90.99	57.08	110.87	100.14	110.16	125.32	101.57	80.83	66.38	92.85	102.0	98.28	107.73	98.71	92.13	81.4	82.69	97.85	116.6	98.0	113.16	74.25	70.24	95.71	99.0	98.57	103.58
city	Ventura	walking		100.0	108.01	118.26	112.42	144.93	168.75	123.41	128.68	126.73	117.17	123.7	151.29	176.53	106.58	111.33	113.11	126.56	117.86	150.94	191.99	100.69	100.86	112.82	111.96	110.7	142.42	165.31	110.65	111.22	107.61	116.03	127.65	175.79	198.05	156.04	138.41	120.21	121.06	132.05	164.91	174.07	135.26	115.05	113.22	117.12	113.74
city	Vienna	driving	Wien	100.0	103.12	106.6	126.18	113.78	108.59	90.33	100.21	102.09	104.37	108.25	114.97	104.45	89.12	103.38	105.51	106.06	113.01	116.44	109.07	87.85	95.61	94.0	94.75	95.54	103.25	102.66	93.91	105.28	110.38	113.63	116.08	130.35	120.09	102.84	112.19	113.44	116.15	117.15	121.39	115.86	98.56	107.92	110.67	106.02	109.74
city	Vienna	walking	Wien	100.0	103.45	106.04	116.05	128.79	139.59	90.48	101.68	101.97	107.37	113.1	134.69	137.39	92.15	108.03	106.34	110.07	118.22	140.09	149.8	98.8	98.24	97.18	97.05	103.34	125.96	140.33	99.46	103.61	111.26	118.05	131.68	160.33	173.37	111.32	126.92	131.41	129.7	144.13	153.99	173.43	115.77	129.17	131.99	118.3	122.18
city	Virginia Beach	driving		100.0	102.52	104.13	105.21	117.78	114.58	85.68	90.49	91.81	94.03	96.16	113.72	115.77	79.58	95.53	91.87	90.39	97.12	117.32	116.01	81.04	91.54	94.39	94.38	98.52	113.22	115.66	85.27	95.07	99.44	101.23	113.04	138.42	129.75	95.76	104.36	100.38	103.03	99.37	110.46	123.68	89.02	95.77	99.72	107.12	112.66
city	Virginia Beach	transit		100.0	87.07	95.22	93.35	95.13	94.28	69.82	84.82	88.57	91.57	90.63	98.78	89.69	61.76	93.44	86.69	88.47	80.88	107.12	91.1	68.13	96.16	95.13	94.75	100.47	92.69	92.6	79.66	91.57	83.32	93.25	93.53	95.97	99.53	78.16	100.37	108.06	103.0	75.07	90.63	100.84	74.51	90.25	88.75	94.1	99.06
city	Virginia Beach	walking		100.0	96.75	106.76	105.97	123.97	146.17	98.67	90.71	86.23	93.63	95.41	126.75	145.67	91.93	98.76	87.74	89.98	93.76	125.57	143.12	84.83	99.78	101.02	95.02	98.71	121.68	142.42	90.6	99.28	87.65	100.16	113.81	168.08	171.29	109.63	111.6	104.61	97.26	86.59	117.05	144.61	100.07	102.35	95.27	108.0	114.85
city	Washington DC	driving	DC	100.0	105.82	109.02	110.37	123.98	99.19	92.14	95.47	100.47	103.39	107.18	122.96	119.85	87.93	97.22	100.04	100.78	103.9	120.42	119.85	85.82	95.39	101.99	98.72	102.95	113.51	119.02	92.86	99.79	103.74	106.74	113.89	139.77	127.72	101.93	106.8	104.18	104.71	107.77	125.44	130.02	97.44	99.28	105.48	109.59	114.17
city	Washington DC	transit	DC	100.0	100.78	103.92	105.02	112.26	96.01	87.76	92.49	96.68	98.26	104.15	120.06	110.16	82.43	99.08	96.65	96.56	99.24	109.25	104.35	80.2	95.86	97.36	94.3	93.88	104.65	102.43	83.16	92.82	98.7	100.22	104.81	120.18	109.07	94.05	100.5	102.04	101.29	101.45	114.7	113.41	88.44	97.66	102.08	101.57	100.94
city	Washington DC	walking	DC	100.0	99.07	109.61	104.16	123.16	119.71	106.28	89.15	84.87	96.07	108.83	146.44	152.17	98.26	96.02	97.11	99.12	99.86	121.97	142.03	93.86	96.55	99.78	91.27	88.89	112.34	144.16	101.6	82.4	96.18	100.33	102.67	144.48	167.65	138.25	115.74	99.49	99.28	101.57	125.12	166.11	114.87	98.09	98.21	103.21	107.21
city	Zurich	driving	Zürich	100.0	102.38	110.84	105.48	113.83	109.67	102.03	102.24	104.67	108.14	105.27	115.84	118.03	103.34	99.27	102.2	109.58	107.68	117.32	112.97	99.14	100.23	101.15	108.21	106.98	120.42	120.62	101.98	98.82	101.14	104.98	106.33	119.62	119.92	102.88	103.5	106.2	105.43	107.04	121.32	121.02	99.12	103.25	105.07	106.15	106.76
city	Zurich	transit	Zürich	100.0	101.51	108.93	97.87	103.91	98.5	93.83	105.27	103.43	107.9	104.03	106.4	102.85	88.34	100.85	102.07	105.48	99.15	111.3	97.79	93.67	100.18	104.39	105.58	105.15	105.11	99.96	89.52	99.35	99.86	101.5	100.4	100.19	95.75	92.13	107.33	109.48	105.77	103.9	103.92	102.12	89.37	103.42	102.81	104.26	105.23
city	Zurich	walking	Zürich	100.0	106.27	116.73	115.31	118.22	123.39	82.43	98.83	107.59	107.61	106.01	119.01	130.85	82.7	98.81	97.35	106.94	109.62	129.23	129.92	78.72	93.9	98.64	108.29	109.9	121.84	127.11	85.88	84.98	93.89	100.35	103.48	121.96	126.49	85.68	97.63	105.15	108.42	110.14	120.96	136.38	84.7	105.93	102.24	102.23	104.7
sub-region	Abruzzo Region	driving		100.0	96.57	97.5	101.5	108.85	120.68	118.97	99.8	98.67	93.8	96.93	111.24	117.81	116.08	93.54	93.75	94.0	99.62	110.72	120.77	118.55	92.91	91.99	88.41	95.02	110.58	122.7	124.76	95.87	100.08	101.71	102.49	130.51	137.5	143.24	100.85	97.69	101.38	102.71	117.78	132.4	118.93	102.25	96.57	90.53	87.58
sub-region	Acre	driving
sub-region	Aguascalientes	driving		100.0	102.9	102.57	98.74	121.0	132.45	85.77	92.81	96.44	94.93	99.67	118.72	127.57	87.9	89.2	91.06	90.37	99.41	124.89	136.28	86.49	77.68	89.95	96.29	98.53	119.85	128.8	80.64	94.34	94.17	106.35	115.3	146.18	133.84	87.61	91.78	99.55	94.16	100.45	126.2	135.15	87.35	88.73	89.93	89.58	99.0
sub-region	Aichi Prefecture	driving	愛知県	100.0	100.17	101.81	104.2	132.9	136.81	107.67	101.53	101.92	101.45	104.37	136.09	138.74	106.33	100.01	103.5	104.94	106.89	136.33	139.63	111.83	107.14	107.54	107.45	108.74	138.08	148.37	120.16	122.14	112.45	109.63	112.48	139.73	134.83	117.06	111.72	110.98	113.3	120.39	144.0	153.84	135.21	116.02	108.14	108.81	106.02
sub-region	Akita Prefecture	driving	秋田県	100.0	105.56	108.07	120.58	135.99	137.21	102.93	105.71	115.08	112.94	118.12	147.21	141.13	116.87	118.78	111.82	113.17	109.14	137.23	141.44	107.96	108.79	102.09	108.28	111.64	147.47	169.06	121.1	123.93	119.67	118.32	127.06	151.0	152.16	125.06	120.89	119.69	128.37	126.81	160.82	172.68	155.42	135.08	123.88	128.51	116.06
sub-region	Alabama	driving		100.0	102.9	103.51	109.71	133.97	118.17	89.3	107.34	101.15	100.33	105.53	125.69	122.09	82.45	98.85	101.6	97.95	109.32	129.43	123.78	87.78	100.84	101.5	97.22	105.55	127.88	121.14	91.5	100.76	106.25	106.59	122.67	152.62	136.69	97.66	113.36	108.61	112.41	116.53	148.9	141.79	100.77	109.77	115.64	116.12	125.69
sub-region	Alagoas	driving		100.0	106.91	111.49	111.44	126.61	124.64	100.29	100.6	101.27	98.29	99.81	112.05	117.69	88.16	101.23	92.09	94.67	91.68	115.27	106.87	86.77	94.01	92.93	91.18	90.53	113.46	119.64	81.02	96.44	96.96	98.54	96.61	127.11	113.69	82.52	91.59	98.83	97.27	106.97	144.71	145.49	117.31	125.2	107.64	93.7	88.58
sub-region	Alaska	driving		100.0	104.69	104.64	110.1	126.32	122.44	91.11	98.78	104.55	104.3	105.26	122.92	116.96	84.2	99.6	99.76	102.31	105.06	122.27	119.04	82.5	101.77	102.76	106.87	113.41	131.27	123.14	94.15	102.66	106.55	105.08	118.67	142.33	130.53	102.35	108.8	106.72	108.95	112.84	131.76	129.62	96.81	111.14	112.51	112.52	119.63
sub-region	Alberta	driving		100.0	102.14	102.55	107.88	126.18	119.29	93.03	109.02	112.31	115.79	116.57	136.22	130.44	95.91	105.37	111.09	113.1	116.29	139.26	125.77	94.9	102.7	107.91	108.44	114.3	134.43	127.97	96.83	105.08	116.3	114.27	121.16	148.53	135.01	108.73	95.23	118.83	120.73	124.62	139.85	136.99	101.69	104.82	110.59	112.0	118.21
sub-region	Alsace Region	driving		100.0	100.48	107.45	102.21	109.56	113.91	89.65	98.28	96.93	100.62	100.01	107.67	109.71	88.49	95.63	95.54	103.69	106.7	114.59	116.15	91.26	99.11	98.09	108.71	104.63	110.85	120.65	94.61	100.3	104.09	108.44	111.03	126.64	130.44	102.02	107.51	106.01	104.55	108.73	120.49	122.91	95.86	105.31	103.78	102.07	103.78
sub-region	Amapá	driving
sub-region	Amazonas	driving		100.0	103.44	111.98	100.91	119.03	132.06	88.45	102.75	101.46	115.52	110.9	120.22	132.73	93.07	96.87	105.71	102.46	105.38	127.83	134.54	93.88	102.68	111.86	114.03	115.23	132.58	141.45	86.35	109.06	105.95	111.95	109.75	140.02	148.65	98.21	113.01	113.22	113.01	113.48	141.55	141.5	107.6	112.17	103.23	83.62	104.3
sub-region	Amnat Charoen Province	driving	อำนาจเจริญ
sub-region	Andalusia	driving	Andalucía	100.0	99.98	101.18	107.54	125.65	126.31	110.46	104.19	102.17	101.86	109.48	127.44	130.51	121.12	107.91	107.39	108.07	115.12	137.51	143.88	129.06	110.8	111.79	113.71	117.09	142.26	148.91	135.62	115.47	116.38	118.75	131.36	165.5	167.31	147.17	123.45	126.94	139.19	136.02	167.22	173.83	152.73	132.58	134.59	129.61	155.77
sub-region	Ang Thong Province	driving	อ่างทอง	100.0	91.51	106.49	103.2	203.3	243.36	148.95	105.89	94.31	89.31	115.38	221.58	237.56	150.05	96.4	92.81	93.71	107.19	158.64	196.7	133.27	107.59	105.49	96.9	108.69	257.24	260.84	193.21	142.66	100.3	95.1	96.7	174.83	197.7	136.66	98.0	89.71	94.41	101.8	178.42	207.89	122.78	101.3	84.72	96.9	104.7
sub-region	Antofagasta Region	driving	Región de Antofagasta	100.0	101.46	110.43	108.15	122.89	120.34	84.04	105.75	112.74	110.15	105.01	126.09	118.85	93.56	121.27	112.58	115.99	107.76	161.89	116.95	101.65	108.64	106.71	115.24	108.53	133.87	115.02	98.79	115.77	111.5	120.31	130.93	157.1	133.16	99.61	107.1	106.6	124.22	111.92	134.76	122.26	94.63	104.18	108.7	108.75	119.98
sub-region	Antwerp Province	driving	Provincie Antwerpen	100.0	103.57	114.31	109.01	116.76	116.61	101.2	104.64	110.81	110.33	115.72	115.62	121.33	102.77	108.21	112.98	114.82	117.3	129.44	122.98	103.14	106.93	117.63	112.64	114.45	123.39	124.9	94.53	109.0	109.42	115.21	123.6	130.59	130.38	106.83	116.5	121.62	122.42	122.82	131.57	118.78	100.71	121.28	117.37	126.19	120.18
sub-region	Aomori Prefecture	driving	青森県	100.0	101.74	103.34	107.79	119.18	126.0	102.37	97.34	101.26	100.54	102.92	131.76	133.82	102.98	103.42	104.57	103.44	103.23	125.4	133.83	100.52	97.12	95.67	100.44	101.62	125.76	136.97	109.2	115.42	109.36	111.6	117.87	132.29	129.83	111.5	110.49	108.03	109.79	116.09	140.43	153.71	133.91	118.29	106.37	109.08	104.88
sub-region	Apulia Region	driving	Puglia	100.0	99.47	99.48	104.29	108.92	123.83	109.36	101.73	104.07	104.49	105.34	107.89	124.39	100.56	99.94	103.71	106.32	103.01	106.33	122.54	107.97	101.69	98.73	98.11	99.8	108.79	119.32	106.43	101.83	106.58	109.23	111.88	126.36	137.55	124.21	108.7	111.97	111.05	115.11	123.56	131.06	122.57	113.1	105.44	102.44	97.95
sub-region	Aquitaine Region	driving		100.0	101.44	106.45	107.41	110.6	110.79	93.08	97.7	98.24	105.26	105.08	114.3	109.21	91.31	97.97	99.98	106.44	105.05	111.07	113.25	101.38	101.57	99.31	104.25	105.93	114.64	120.83	97.04	103.75	104.79	109.57	111.04	125.76	136.34	112.57	111.14	113.39	118.8	120.12	129.46	128.05	105.6	109.45	106.59	106.17	106.8
sub-region	Aragon	driving	Aragón	100.0	103.41	100.39	105.34	140.47	133.96	120.69	111.77	120.12	131.93	130.15	153.54	157.01	153.88	113.35	119.18	111.68	124.12	159.58	156.92	159.29	111.77	109.59	116.15	116.53	170.47	158.13	153.86	114.92	115.55	115.64	126.96	173.31	167.15	161.32	114.33	113.58	117.53	129.1	184.82	179.77	173.46	133.15	137.6	143.08	165.76
sub-region	Araucanía Region	driving	Región de la Araucanía	100.0	95.16	90.97	99.93	113.68	127.46	108.49	112.72	103.5	122.2	119.5	126.97	131.6	114.08	116.22	114.25	108.27	121.75	149.37	165.25	150.94	188.54	159.99	174.52	183.95	219.36	229.68	187.97	219.36	195.94	179.62	204.23	204.84	207.87	181.87	200.55	166.39	173.13	173.95	179.15	159.14	136.44	137.58	109.08	104.94	98.54
sub-region	Arica and Parinacota Region	driving	Región de Arica y Parinacota
sub-region	Arizona	driving		100.0	104.06	106.9	111.45	129.15	124.63	91.76	102.98	103.8	105.0	108.99	123.39	118.69	83.08	100.67	105.22	107.72	114.04	129.78	122.68	81.91	102.53	106.31	105.73	111.19	130.39	128.05	90.51	104.0	106.8	112.99	122.15	143.8	130.54	100.38	112.58	112.31	117.05	121.7	138.9	131.76	104.95	115.16	117.05	117.74	123.17
sub-region	Arkansas	driving		100.0	102.55	101.93	106.38	124.97	124.45	88.02	103.18	100.14	90.55	101.84	122.27	122.81	82.69	97.97	98.5	98.35	104.2	125.55	121.08	85.56	96.9	98.34	92.08	103.24	122.62	123.14	83.08	99.62	103.37	101.89	119.57	145.81	133.39	97.96	106.32	103.31	106.84	113.83	137.15	136.22	90.93	104.05	111.79	113.3	121.56
sub-region	Asturias	driving		100.0	103.57	103.52	104.81	120.57	137.18	115.06	99.0	105.08	112.85	111.46	137.83	159.28	128.82	113.78	104.99	109.0	111.3	135.67	158.5	145.72	109.56	110.71	113.66	109.77	138.31	153.02	139.66	117.41	116.61	117.3	115.97	158.73	188.85	162.25	116.07	118.05	118.26	124.69	156.16	183.1	169.81	150.37	121.74	119.18	125.27
sub-region	Atacama Region	driving	Región de Atacama
sub-region	Auckland Region	driving		100.0	102.61	104.37	109.77	98.73	86.51	100.67	102.71	107.11	109.49	124.11	97.15	81.31	77.68	104.92	106.72	108.34	111.02	100.43	80.26	99.36	109.0	118.98	82.45	101.78	94.23	88.21	105.05	114.5	120.14	121.05	139.55	112.28	94.9	113.26	117.21	120.9	125.47	132.34	114.56	100.72	107.52	117.68	119.55	118.0	123.29
sub-region	Australian Capital Territory	driving		100.0	104.47	105.25	103.56	104.88	83.42	95.72	105.3	112.13	123.57	117.09	109.19	84.36	74.56	103.48	113.22	109.78	115.51	107.74	81.71	103.76	113.24	114.22	114.56	117.21	118.06	87.06	101.6	111.54	112.92	117.06	121.26	122.54	96.87	105.13	112.96	116.18	118.97	120.72	126.97	103.54	106.82	116.79	119.29	121.67	124.78
sub-region	Autonomous Region Aosta Valley	driving	Valle d'Aosta	100.0	95.4	99.38	101.84	141.93	207.83	221.44	101.81	101.78	103.75	105.59	171.75	225.16	248.14	118.35	104.74	101.09	123.97	164.72	223.64	233.38	119.6	105.0	105.0	111.05	171.52	256.92	295.33	140.45	119.8	117.0	146.37	220.78	339.2	368.69	152.09	149.75	152.32	170.04	240.48	315.42	286.09	180.63	162.64	149.39	158.6
sub-region	Autonomous Region Friuli-Venezia Giulia	driving	Friuli venezia Giulia	100.0	103.76	106.21	109.86	115.43	133.4	115.31	104.4	106.84	112.1	109.42	116.81	135.03	108.68	99.08	102.46	109.54	108.09	118.26	135.87	123.58	102.53	102.09	108.24	110.22	122.67	144.99	116.7	103.93	106.09	109.9	113.77	134.58	152.26	131.06	105.56	110.67	114.53	117.87	129.48	141.83	118.94	90.89	88.85	89.29	95.59
sub-region	Autonomous Region Sardinia	driving	Sardegna	100.0	100.16	101.92	102.61	108.97	113.63	104.45	99.53	102.27	102.99	101.19	107.76	118.43	106.3	100.33	106.07	108.58	99.77	102.55	115.85	110.01	100.53	100.14	101.81	103.29	107.19	115.66	113.51	104.34	104.37	105.85	106.23	115.68	123.98	116.13	106.07	112.71	109.95	109.96	117.78	123.58	131.93	108.85	110.46	101.17	99.65
sub-region	Autonomous Region Trentino-Alto Adige/Südtirol	driving	Trentino Alto Adige	100.0	98.7	97.47	104.03	124.31	153.71	151.88	102.31	100.59	111.42	115.74	143.38	174.47	166.74	102.21	101.9	101.47	109.53	138.87	182.35	193.02	111.63	114.3	122.43	110.27	148.83	203.49	185.95	116.77	116.01	126.88	128.74	178.59	254.48	208.5	131.02	126.02	129.73	134.34	205.25	274.44	210.07	141.36	128.13	118.88	120.38
sub-region	Auvergne Region	driving		100.0	104.75	103.99	109.26	114.97	113.85	97.25	101.57	98.28	105.8	109.76	122.09	118.66	99.62	100.44	99.61	104.9	102.59	121.41	121.58	102.52	104.17	103.5	107.47	109.74	118.28	128.93	104.27	108.74	105.47	111.29	113.46	136.55	155.88	117.25	118.53	115.81	119.03	121.3	147.1	149.81	122.35	120.61	116.07	110.07	112.1
sub-region	Aysén del General Carlos Ibáñez del Campo Region	driving	Región Aysén del General Carlos Ibáñez del Campo
sub-region	Baden-Württemberg	driving		100.0	100.97	104.24	107.7	115.16	111.46	105.96	101.23	102.08	103.52	104.83	118.76	112.39	104.92	101.4	107.6	106.94	111.88	119.41	114.68	108.76	106.5	109.01	112.19	114.25	122.18	120.42	117.91	109.68	111.83	115.65	114.32	139.32	138.27	118.33	112.12	110.94	113.62	112.2	137.06	129.7	103.09	104.92	104.36	105.83	112.11
sub-region	Bahia	driving		100.0	96.76	96.84	100.68	106.28	114.88	107.24	92.17	87.71	84.75	86.05	90.39	91.14	71.49	77.86	78.6	81.31	85.66	87.91	92.28	77.16	75.61	76.53	74.49	77.73	89.45	86.12	71.2	77.33	78.57	75.98	80.72	89.53	89.23	74.28	80.91	83.71	90.48	106.3	140.32	138.61	102.59	97.25	94.63	93.7	79.2
sub-region	Bailiwick of Guernsey	driving
sub-region	Bailiwick of Jersey	driving		100.0	95.74	106.66	95.05	121.5	171.98	119.99	103.71	97.66	96.29	93.2	121.57	157.83	115.73	96.91	92.24	102.06	101.24	119.51	149.93	113.74	108.52	106.25	99.86	102.95	119.51	138.94	127.68	119.51	116.48	107.97	104.6	133.04	148.21	120.33	125.27	130.01	134.27	132.35	154.81	162.5	122.39	106.46	111.74	107.49	110.51
sub-region	Baja California	driving		100.0	98.93	97.78	99.52	118.88	169.39	115.62	116.71	99.08	99.3	102.27	132.68	172.74	109.27	102.86	98.89	98.89	100.65	126.32	164.31	103.28	85.67	97.25	94.16	97.26	123.31	171.97	107.81	98.02	103.7	103.82	113.14	160.81	208.34	153.21	139.64	103.81	103.74	101.46	143.91	176.76	122.27	104.15	100.66	96.75	97.57
sub-region	Baja California Sur	driving		100.0	99.29	106.73	107.04	113.73	126.62	103.24	108.53	101.36	101.04	102.3	110.66	127.37	98.46	90.56	91.72	94.64	101.46	109.8	129.87	103.09	103.78	102.2	95.96	102.96	111.72	127.9	109.45	102.11	109.05	105.95	116.76	139.02	143.11	129.33	115.99	116.92	119.44	127.14	133.47	151.57	122.6	118.35	111.68	107.95	112.16
sub-region	Balearic Islands	driving	Islas Balerares	100.0	101.84	101.76	105.67	110.15	121.82	86.96	82.77	94.96	99.71	103.78	116.09	122.92	108.27	105.08	104.2	104.04	109.52	121.89	134.81	122.32	110.68	113.93	113.42	111.33	125.04	132.1	122.67	116.32	118.34	121.31	124.74	139.25	150.11	131.36	129.45	133.24	134.53	136.74	151.95	155.57	139.58	127.53	133.89	130.56	140.55
sub-region	Banská Bystrica Region	driving	Banskobystrický kraj	100.0	101.38	99.01	105.7	126.31	116.89	113.99	98.26	96.74	100.5	111.97	131.73	112.25	113.14	101.31	109.42	99.08	106.02	137.25	121.39	120.82	121.64	113.53	104.0	115.86	139.27	125.64	130.81	112.43	112.78	112.43	112.5	139.98	139.52	144.16	116.15	121.18	130.95	136.79	144.58	130.84	129.53	107.05	111.01	103.86	108.46
sub-region	Baranya County	driving	Baranya megye	100.0	118.58	111.2	110.29	124.24	120.77	102.75	110.69	98.93	111.66	111.46	136.05	104.99	104.74	105.19	103.51	110.59	110.79	116.5	110.79	118.48	112.02	112.63	110.13	116.45	132.59	127.9	120.62	106.92	113.9	116.4	122.15	152.19	142.11	125.25	113.39	119.2	129.99	118.23	141.65	179.02	221.08	116.19	116.29	109.98	117.97
sub-region	Basilicata Region	driving		100.0	108.79	105.42	96.48	112.88	121.44	116.46	105.72	94.23	97.48	106.19	106.96	123.51	117.47	107.82	99.85	99.53	96.03	104.44	118.09	116.46	93.75	102.52	100.65	103.41	108.2	107.91	114.21	106.96	104.38	106.49	106.37	131.18	146.88	140.18	109.3	109.21	115.04	110.78	125.32	134.53	135.77	107.46	101.81	98.87	98.64
sub-region	Basque Country	driving	País Vasco	100.0	102.63	101.38	107.86	116.49	124.32	102.17	104.72	102.48	108.16	109.52	118.96	129.73	113.38	105.71	104.27	111.6	111.43	128.62	148.17	129.48	105.2	106.99	107.15	135.24	132.77	142.06	123.84	110.34	109.49	116.16	122.86	146.99	170.98	141.98	115.24	113.94	119.33	128.37	146.18	155.04	140.84	137.46	118.93	116.7	121.07
sub-region	Bavaria	driving	Bayern	100.0	101.97	102.79	103.93	119.95	118.58	111.92	100.86	101.62	102.37	103.73	121.84	122.95	111.73	105.08	111.69	104.65	107.99	128.13	132.73	114.76	109.02	107.2	108.52	107.53	139.2	163.25	130.33	106.28	111.02	111.58	118.38	158.46	169.8	126.88	112.92	110.54	111.28	112.6	157.01	159.08	109.61	104.81	104.54	106.43	115.71
sub-region	Bay of Plenty Region	driving		100.0	100.97	106.42	121.99	115.46	100.1	101.72	104.33	105.74	109.54	177.24	163.54	142.24	141.04	98.71	96.1	94.73	102.63	98.4	86.58	90.41	92.42	113.46	101.92	119.92	109.82	100.19	94.53	101.78	100.15	98.71	164.12	108.74	91.63	87.3	89.16	98.22	98.62	104.14	97.95	86.75	86.99	89.81	92.62	91.66	104.92
sub-region	Biobío Region	driving	Región del Biobío	100.0	103.67	104.55	113.17	128.42	138.3	122.05	129.7	112.66	118.11	117.5	136.37	141.4	118.7	111.32	110.82	110.56	122.47	147.58	164.58	134.94	133.92	119.01	134.7	132.05	157.74	169.61	147.03	155.73	142.34	138.56	151.2	173.23	175.22	147.61	149.06	140.42	140.06	138.04	165.43	161.21	119.32	116.98	112.5	113.98	114.76
sub-region	Blekinge County	driving		100.0	100.85	106.92	116.21	121.5	119.75	121.61	106.19	118.19	101.44	107.94	127.12	137.18	113.14	106.92	117.74	109.46	109.07	124.41	127.18	120.62	111.61	120.37	118.45	111.75	124.15	125.73	126.86	122.97	122.26	122.4	122.06	138.14	125.79	125.14	123.79	130.14	132.4	125.73	137.01	127.77	131.61	110.11	120.34	116.78	117.26
sub-region	Borsod-Abaúj-Zemplén County	driving	Borsod-Abaúj-Zemplén megye	100.0	107.05	110.09	104.29	133.11	136.94	109.37	93.52	95.26	97.0	104.63	121.05	117.71	104.47	106.03	101.74	105.76	102.01	119.11	118.81	115.59	105.04	105.01	112.93	110.88	135.08	126.51	119.49	97.04	113.27	106.48	116.84	143.76	141.64	130.94	107.32	103.53	111.95	120.86	129.73	136.67	129.73	100.76	106.26	99.66	102.92
sub-region	Brandenburg	driving		100.0	99.48	98.34	103.82	113.46	105.06	113.24	102.79	101.74	98.66	99.35	106.63	101.63	105.98	104.82	103.58	99.99	104.41	127.47	106.45	105.51	100.08	100.25	98.28	99.21	113.89	113.78	109.3	103.86	103.46	102.77	106.58	119.87	116.45	112.85	109.12	106.55	105.13	105.37	113.96	108.49	110.0	104.45	106.66	100.85	102.97
sub-region	Bratislava Region	driving	Bratislavský kraj	100.0	100.98	96.48	91.19	93.94	77.61	75.15	89.48	94.76	95.73	95.73	100.41	78.3	75.57	88.31	91.66	93.35	91.56	93.21	74.17	76.31	88.59	94.68	91.16	94.42	96.05	81.47	81.69	90.17	96.37	104.08	98.56	104.3	89.18	82.07	88.11	90.13	93.94	95.93	91.32	79.09	80.73	91.73	100.22	101.45	96.0
sub-region	British Columbia	driving		100.0	100.71	76.53	89.64	112.29	103.96	86.82	106.26	108.63	109.96	114.76	126.57	114.6	92.42	99.62	101.72	102.87	106.51	123.7	117.07	88.82	98.45	91.94	103.33	109.9	125.4	120.43	97.19	103.09	105.72	109.44	115.61	146.18	123.47	107.96	99.72	113.7	117.39	120.27	135.06	123.83	97.57	103.37	108.09	111.49	111.72
sub-region	Brittany Region	driving	Bretagne	100.0	101.74	105.46	105.25	110.86	115.88	99.55	101.65	102.97	106.65	106.47	116.18	115.97	92.98	98.8	99.81	107.47	108.37	119.66	121.0	92.94	101.13	102.19	106.54	108.61	117.59	143.38	95.89	105.05	108.0	113.71	112.78	128.39	128.88	103.52	116.04	117.02	117.4	117.86	125.34	119.27	99.48	107.87	110.26	109.61	109.22
sub-region	Bueng Kan Province	driving	บึงกาฬ
sub-region	Burgenland	driving		100.0	105.35	98.43	103.0	114.46	109.07	101.68	96.78	99.55	101.69	113.02	144.72	111.22	101.79	101.09	99.22	101.31	101.62	119.08	120.33	112.58	108.4	105.61	110.97	114.45	130.46	127.0	105.61	98.21	100.77	104.41	107.77	123.04	129.78	117.01	109.57	109.35	112.11	109.72	125.76	123.66	108.23	100.93	95.81	97.73	103.37
sub-region	Burgundy Region	driving	Bourgogne	100.0	98.78	104.9	104.85	118.0	115.86	95.6	99.42	99.38	104.38	101.87	120.61	123.33	98.72	99.29	97.63	101.69	102.53	119.83	125.72	95.85	99.43	97.34	101.37	102.77	141.71	158.85	100.94	101.52	99.65	107.67	108.36	160.85	207.21	127.66	108.82	106.55	110.76	113.65	160.08	202.1	124.48	108.01	104.48	105.1	103.08
sub-region	Buri Ram Province	driving	บุรีรัมย์	100.0	96.64	97.61	97.24	135.84	144.91	113.13	93.82	97.17	81.98	88.23	140.16	122.81	111.4	89.26	88.66	91.19	105.12	126.43	123.74	106.65	96.48	91.95	101.1	114.2	233.71	320.35	169.95	114.99	98.44	106.35	96.24	143.02	121.88	118.68	94.18	96.11	95.98	102.59	154.45	158.08	110.34	94.32	97.67	97.27	112.1
sub-region	Busan Metropolitan City	driving	부산	100.0	104.48	102.0	109.64	120.89	123.33	112.48	111.04	110.28	117.61	126.41	128.65	130.57	118.65	118.45	115.97	120.81	124.85	127.33	104.72	95.08	91.56	80.51	90.2	92.32	115.61	99.6	92.4	100.16	87.19	94.24	90.64	111.76	117.81	97.72	95.76	95.8	91.2	93.4	81.91	74.27	60.38	59.74	60.42	57.02	52.66
sub-region	Bács-Kiskun County	driving	Bács-Kiskun megye	100.0	104.19	106.96	99.45	116.12	107.8	99.25	97.11	95.51	99.9	106.24	116.12	107.51	94.05	95.94	95.45	105.4	98.83	117.17	123.34	105.53	101.24	104.58	101.85	108.58	124.15	125.16	103.97	97.11	113.49	108.29	113.52	129.45	122.17	109.23	105.23	105.27	106.11	120.06	136.64	130.98	121.16	107.61	110.6	111.87	109.56
sub-region	Békés County	driving	Békés megye	100.0	90.72	97.33	99.55	116.18	97.18	97.77	89.46	96.66	87.08	91.54	107.87	101.71	90.05	89.68	105.27	102.23	113.14	107.28	117.3	100.82	94.21	97.03	91.17	93.39	112.62	119.38	95.47	97.25	97.25	103.79	111.43	122.05	132.0	109.8	105.2	97.03	100.22	107.5	129.92	111.06	104.6	101.26	91.91	95.1	104.6
sub-region	Calabria Region	driving		100.0	104.56	101.55	101.01	103.83	106.63	112.1	108.62	100.41	100.54	110.03	111.98	107.92	114.83	98.21	105.02	99.2	102.67	97.82	107.16	109.1	101.76	100.18	103.31	101.15	104.28	105.17	118.88	107.17	105.88	108.8	107.25	125.23	110.55	116.25	105.48	106.08	106.66	103.57	115.03	109.88	105.25	99.99	93.34	96.68	97.01
sub-region	California	driving		100.0	104.39	109.34	109.36	129.78	122.26	94.19	103.49	107.08	109.41	114.18	128.14	122.28	91.63	101.95	105.89	106.63	110.97	128.51	121.9	84.06	100.77	105.21	108.44	114.26	130.28	125.41	93.45	107.18	111.65	114.05	124.88	150.11	130.03	106.16	111.6	113.94	114.47	120.36	137.45	129.22	103.92	111.7	114.15	115.08	119.27
sub-region	Campania Region	driving		100.0	107.39	104.65	105.05	110.32	121.52	106.09	100.86	101.24	100.21	104.34	110.12	125.81	98.93	99.47	97.14	98.35	101.38	105.78	126.64	105.43	100.03	100.39	95.32	101.0	113.67	128.99	111.01	101.04	105.24	106.3	112.95	143.82	138.11	124.29	108.6	107.88	106.77	114.47	125.41	132.98	115.95	103.92	99.43	94.91	99.04
sub-region	Campeche	driving		100.0	99.29	102.26	106.79	113.48	142.18	102.07	93.26	96.94	103.72	104.24	117.58	141.85	88.6	97.27	103.25	106.17	107.63	134.97	150.05	104.38	127.24	105.23	108.53	106.79	129.45	138.5	99.2	114.75	102.78	105.98	117.86	150.52	142.37	100.99	97.31	97.6	114.56	126.01	123.85	157.82	136.57	128.37	96.23	97.08	91.33
sub-region	Canary Islands	driving	Canarias	100.0	105.51	103.86	104.28	109.22	113.5	100.96	113.52	112.56	102.8	97.14	105.25	115.72	104.28	105.6	99.51	105.01	99.53	110.2	121.84	105.09	110.41	113.99	106.56	109.18	121.38	133.73	117.04	114.55	118.63	122.55	126.26	131.34	136.28	118.59	116.54	130.09	122.58	122.36	133.89	129.81	115.24	137.5	127.55	117.22	120.75
sub-region	Cantabria	driving		100.0	100.05	106.0	107.17	131.64	155.62	142.08	104.79	107.09	107.54	122.51	152.47	190.23	169.6	121.13	106.6	122.24	118.99	164.67	215.22	190.55	126.31	108.21	112.4	127.0	162.78	200.02	173.22	127.52	118.6	119.74	132.78	195.64	246.49	218.35	123.21	125.17	131.27	137.22	176.87	255.99	218.57	167.37	135.09	125.44	142.5
sub-region	Canterbury Region	driving		100.0	102.01	106.4	113.27	104.58	95.95	102.7	104.07	107.36	109.56	115.88	111.35	98.03	103.68	106.43	106.63	107.0	114.98	109.68	99.16	106.23	111.24	117.39	99.7	114.54	113.74	104.21	111.82	118.58	117.14	118.86	128.98	116.15	104.37	113.96	116.5	114.48	117.4	138.68	130.46	114.44	106.39	108.1	110.5	115.31	122.9
sub-region	Canton of Aargau	driving	Kanton Aargau	100.0	107.53	124.24	105.82	111.72	112.67	105.57	101.8	105.54	107.83	103.11	116.39	119.06	106.56	102.57	103.73	107.92	102.9	114.3	110.31	100.44	102.1	99.73	107.01	102.67	116.87	112.53	103.31	102.64	103.96	108.45	108.81	118.32	124.24	107.93	108.83	107.86	108.82	115.15	120.75	134.21	105.56	103.57	107.83	109.76	105.61
sub-region	Canton of Appenzell Ausserrhoden	driving	Kanton Appenzell Ausserrhoden	100.0	102.8	108.15	103.29	110.21	111.86	111.86	100.66	100.08	100.0	102.88	129.24	119.93	121.75	99.75	91.27	110.46	97.36	107.33	107.58	104.94	93.0	100.82	101.81	111.7	126.36	115.57	135.75	99.26	104.12	97.45	100.41	117.3	128.58	116.23	96.38	106.26	105.85	98.6	119.69	119.36	105.6	104.53	106.92	105.44	91.19
sub-region	Canton of Appenzell Innerrhoden	driving	Kanton Appenzell Innerrhoden
sub-region	Canton of Basel-Landschaft	driving	Kanton Basel-Landschaft	100.0	103.59	103.75	106.25	111.61	102.48	91.01	103.6	99.43	103.31	100.53	107.79	105.97	94.57	106.51	100.3	103.9	105.76	108.21	102.49	98.37	96.27	98.03	107.41	107.13	112.72	107.6	93.28	95.67	103.06	108.57	111.66	120.52	124.2	104.21	115.05	101.85	103.48	101.52	127.62	140.25	93.44	92.8	95.27	94.53	98.88
sub-region	Canton of Basel-Stadt	driving	Kanton Basel-Stadt	100.0	100.53	107.51	113.45	123.79	104.2	86.03	94.88	95.34	93.87	94.1	99.94	100.05	83.04	94.9	91.1	97.42	94.38	99.8	99.8	88.7	93.53	91.19	96.85	95.73	105.43	100.86	88.3	93.32	98.75	100.2	104.82	112.74	113.3	97.74	98.21	99.63	99.67	98.63	105.87	116.62	83.53	90.31	91.73	89.19	94.87
sub-region	Canton of Bern	driving	Kanton Bern	100.0	101.09	108.07	108.83	117.93	120.41	117.87	100.85	103.99	109.04	108.11	125.05	126.58	115.91	104.18	106.09	107.63	111.37	122.62	131.62	109.03	103.5	103.93	112.04	115.66	131.12	138.43	122.3	109.98	109.39	112.2	114.02	143.34	164.61	124.59	118.25	110.96	114.1	114.56	134.58	170.83	119.0	113.28	111.73	115.38	112.39
sub-region	Canton of Fribourg	driving	Canton de Fribourg	100.0	101.32	104.81	102.86	115.88	122.07	111.83	97.48	105.62	107.02	107.37	126.17	132.13	114.95	103.11	105.57	110.36	104.13	120.91	120.14	105.99	99.0	102.14	109.66	108.24	129.3	126.85	112.57	106.64	107.8	110.96	110.76	134.1	148.84	119.72	110.49	110.63	111.49	112.66	137.2	146.94	116.02	106.64	104.15	105.9	101.21
sub-region	Canton of Geneva	driving	Canton de Genève	100.0	103.25	104.98	112.82	123.36	100.32	80.37	98.73	103.3	107.19	106.04	116.92	100.47	80.01	99.58	103.24	109.71	137.42	131.25	103.0	83.64	98.65	104.16	109.25	107.73	116.64	104.49	82.4	96.04	95.62	96.07	103.36	113.05	103.69	85.48	108.75	107.34	107.74	108.71	119.88	114.88	91.83	107.48	104.91	111.11	108.67
sub-region	Canton of Glarus	driving	Kanton Glarus	100.0	83.95	87.87	97.52	107.86	119.9	160.89	101.45	103.07	100.77	112.21	130.74	139.28	214.77	105.47	85.23	97.01	101.62	122.46	124.59	121.69	89.58	96.5	104.95	115.63	145.86	259.61	248.33	94.19	93.34	104.36	96.33	139.2	269.51	175.32	100.77	104.95	111.7	135.61	135.44	178.48	148.16	103.84	103.84	94.53	101.11
sub-region	Canton of Graubünden	driving	Kanton Graubünden	100.0	97.75	106.41	116.72	143.16	169.15	206.16	197.23	205.76	197.74	176.91	172.66	183.04	206.59	106.75	111.0	112.99	107.22	153.28	172.7	172.22	124.61	108.22	116.06	117.84	167.22	213.32	274.0	133.82	123.61	122.15	132.46	188.83	255.96	232.0	132.04	123.12	138.34	133.25	183.94	230.11	194.07	123.02	127.24	125.05	124.32
sub-region	Canton of Jura	driving	Canton de Jura	100.0	103.64	102.84	93.52	103.05	95.39	89.71	103.05	109.38	100.0	104.82	117.79	104.07	97.32	97.27	104.82	98.66	100.59	103.38	99.46	98.12	99.62	94.64	105.2	102.73	123.04	102.09	95.5	95.39	102.95	108.2	105.14	118.92	112.92	105.14	100.86	102.95	103.22	104.34	114.63	119.35	98.34	96.2	99.68	105.57	103.22
sub-region	Canton of Lucerne	driving	Kanton Luzern	100.0	98.23	115.69	102.32	115.9	109.96	112.13	104.6	105.84	113.93	107.98	108.57	122.46	109.96	101.28	106.94	107.78	108.19	113.08	114.92	103.08	103.96	104.48	108.3	108.16	119.01	120.94	110.54	101.04	102.35	108.67	110.0	117.29	126.36	107.24	105.54	98.81	102.35	94.57	107.49	112.13	100.08	97.15	95.29	97.16	100.27
sub-region	Canton of Neuchâtel	driving	Canton de Neuchâtel	100.0	107.14	106.61	105.61	115.36	109.28	103.42	98.19	105.81	104.18	105.02	120.28	113.41	101.8	101.38	112.45	108.29	110.87	123.38	109.19	98.64	100.21	110.75	114.69	111.12	127.81	110.85	102.94	103.51	110.75	117.38	116.0	124.05	123.03	105.63	107.62	115.36	109.89	117.88	124.54	124.31	105.44	104.6	104.41	111.1	98.93
sub-region	Canton of Nidwalden	driving	Kanton Nidwalden	100.0	104.03	116.99	105.37	149.28	127.73	140.79	110.91	112.34	125.76	122.54	132.2	134.35	154.11	106.53	111.0	127.64	127.19	121.11	115.74	130.14	106.26	100.0	108.68	111.99	183.27	136.14	173.35	116.55	106.62	110.82	117.53	134.35	152.06	154.11	114.94	117.17	106.08	97.76	125.67	136.67	115.3	103.94	93.56	102.24	98.39
sub-region	Canton of Obwalden	driving	Kanton Obwalden	100.0	99.11	115.29	98.92	157.59	128.7	162.82	110.06	99.9	127.42	118.34	131.85	160.06	183.04	103.06	118.54	123.18	105.13	123.67	153.55	142.6	110.26	96.65	114.2	127.42	178.01	182.35	212.33	109.47	97.53	108.88	117.55	136.49	168.64	173.27	129.88	114.0	109.76	113.41	125.25	164.5	143.1	100.0	101.28	99.41	100.2
sub-region	Canton of Schaffhausen	driving	Kanton Schaffhausen	100.0	104.22	102.67	107.15	114.78	114.09	112.11	104.65	105.17	105.47	109.35	120.03	122.96	116.03	102.71	103.49	110.0	102.37	112.49	109.35	112.11	97.5	101.34	101.16	108.75	121.71	116.59	118.1	110.73	111.46	115.81	108.36	119.86	134.47	125.85	110.08	116.42	115.73	111.25	126.54	129.13	121.11	107.11	100.3	108.32	112.06
sub-region	Canton of Schwyz	driving	Kanton Schwyz	100.0	99.87	112.08	109.25	120.36	112.44	123.02	108.26	107.5	109.86	109.06	126.99	129.1	131.78	103.19	105.45	110.92	110.39	129.38	117.99	114.11	107.96	103.78	108.66	118.37	140.65	160.89	137.59	113.81	110.24	112.23	110.69	132.42	162.11	142.6	109.23	111.17	118.04	108.95	124.1	131.0	122.13	101.52	102.39	102.07	99.85
sub-region	Canton of Solothurn	driving	Kanton Solothurn	100.0	99.61	110.89	102.12	121.81	120.75	103.47	102.17	110.43	105.15	107.8	136.81	133.15	109.62	104.82	110.01	111.15	109.65	130.82	131.95	107.09	102.27	102.1	104.59	110.27	120.49	127.89	110.79	102.77	108.29	108.16	112.22	131.57	158.78	118.4	112.65	111.72	111.27	108.99	164.75	192.05	108.73	109.95	106.19	115.34	119.26
sub-region	Canton of St. Gallen	driving	Kanton St. Gallen	100.0	100.54	105.01	107.46	118.02	117.09	116.99	107.04	105.01	108.42	111.31	123.29	127.23	126.52	96.23	99.68	104.22	103.33	116.48	121.27	108.23	101.78	107.86	109.4	109.14	128.71	142.9	145.0	102.64	105.41	110.9	109.66	133.84	158.0	129.47	105.53	105.41	111.22	113.22	131.63	139.43	113.83	107.86	105.77	107.86	106.15
sub-region	Canton of Thurgau	driving	Kanton Thurgau	100.0	103.37	105.22	103.4	112.04	115.28	103.8	99.05	100.53	105.52	104.92	117.13	118.6	102.26	93.23	93.18	95.97	96.77	101.63	106.59	100.17	98.67	101.54	107.32	108.36	117.28	120.69	110.09	102.93	108.37	112.29	107.79	123.01	127.99	109.77	103.24	104.05	111.87	109.75	119.53	122.72	106.52	104.58	104.91	108.75	105.29
sub-region	Canton of Ticino	driving	Cantone Ticino	100.0	98.41	109.84	105.39	111.84	105.96	104.28	101.9	101.5	108.71	106.29	112.82	103.04	101.66	100.41	101.6	114.03	110.62	137.6	108.22	103.7	104.11	105.33	109.15	108.72	115.78	112.63	102.27	115.34	113.71	119.81	123.01	147.15	127.11	112.08	108.72	122.05	118.54	170.82	139.23	114.67	111.78	102.64	98.59	90.41	87.71
sub-region	Canton of Uri	driving	Kanton Uri
sub-region	Canton of Valais	driving	Canton de Valais	100.0	99.5	100.58	101.0	123.22	132.42	151.32	102.83	105.63	113.85	114.66	133.48	144.55	158.43	101.33	102.41	101.02	106.34	141.22	145.43	141.84	110.63	110.87	111.1	115.08	161.4	183.15	174.14	130.41	128.56	122.47	127.6	171.86	238.31	184.28	140.46	132.18	141.51	142.76	183.65	219.4	180.45	134.37	126.47	120.55	121.36
sub-region	Canton of Vaud	driving	Canton de Vaud	100.0	106.86	104.54	106.71	133.35	106.81	109.47	102.75	102.82	109.37	103.1	125.19	109.34	107.25	97.99	102.17	111.19	111.3	133.98	106.48	98.11	100.3	103.62	108.53	105.5	131.38	130.39	112.03	101.71	108.54	114.43	112.08	143.95	154.67	102.89	103.45	102.11	100.41	102.42	120.98	133.13	113.86	110.91	111.07	113.6	106.75
sub-region	Canton of Zug	driving	Kanton Zug	100.0	99.93	106.88	103.93	111.65	89.75	92.86	98.23	102.77	99.29	101.58	107.39	101.19	95.85	99.81	101.27	106.72	103.59	110.53	92.3	88.61	96.71	96.5	99.31	101.93	113.06	94.94	87.59	100.97	98.31	102.51	101.17	103.37	96.28	91.53	105.82	106.57	103.96	97.54	107.11	97.21	86.88	93.0	94.49	97.62	97.58
sub-region	Canton of Zürich	driving	Kanton Zürich	100.0	101.62	107.54	104.97	114.21	109.72	99.15	101.72	103.78	107.77	105.12	115.56	117.65	99.57	98.56	101.76	110.35	108.84	118.26	114.12	97.72	99.57	100.67	108.65	106.95	119.24	118.43	98.03	96.53	99.47	102.93	105.6	119.3	115.13	97.9	101.56	105.37	103.9	105.27	122.34	119.05	95.61	104.24	105.46	106.13	107.91
sub-region	Capital Region of Denmark	driving	Region Hovedstaden	100.0	103.32	106.07	104.4	108.95	101.58	96.9	101.88	103.95	106.21	107.76	110.32	101.6	93.33	100.5	104.3	108.01	109.63	120.72	109.13	102.91	103.87	107.25	108.08	105.97	108.78	98.69	86.13	96.72	101.11	100.22	103.05	106.44	96.6	91.33	98.78	105.4	109.15	114.37	113.84	103.14	93.71	101.11	109.22	108.78	109.53
sub-region	Carinthia	driving	Kärnten	100.0	97.55	97.75	101.15	105.74	105.86	104.94	98.77	104.86	103.58	104.72	116.04	107.79	105.54	100.46	98.36	101.6	106.84	119.2	130.6	115.57	118.59	117.46	122.23	118.94	134.26	132.87	114.81	114.18	110.78	111.99	113.41	131.42	146.54	131.39	118.11	114.32	121.6	118.89	137.11	134.87	117.38	111.72	103.58	106.22	110.32
sub-region	Carlow	driving
sub-region	Castile and Leon	driving	Castilla y León	100.0	100.23	104.14	109.5	136.76	134.88	120.36	104.41	105.91	109.54	117.26	141.69	142.79	136.63	114.19	112.22	114.16	120.96	151.93	156.07	150.64	111.47	112.32	115.35	124.36	154.33	162.01	155.25	115.78	114.39	116.88	126.56	173.29	186.09	169.47	116.67	116.91	121.7	142.69	189.82	198.45	183.61	147.1	130.63	128.49	140.87
sub-region	Castile-La Mancha	driving	Castilla-La Mancha	100.0	97.66	98.24	105.85	129.34	122.29	113.72	101.4	102.85	109.11	114.95	133.26	126.51	131.5	104.93	106.23	108.46	115.04	143.98	140.36	143.68	111.73	109.15	105.0	110.92	149.12	149.7	143.93	109.28	106.95	108.0	114.0	157.94	157.53	159.56	110.69	108.93	109.17	119.05	168.21	159.26	172.42	117.35	117.74	115.84	134.07
sub-region	Catalonia	driving	Cataluña	100.0	99.85	101.29	104.7	123.26	129.53	105.09	99.8	97.3	105.03	111.37	127.68	127.99	110.47	104.16	105.43	106.98	110.71	131.58	136.85	126.67	106.73	106.05	105.08	110.59	130.96	140.84	123.21	107.14	106.36	110.62	120.28	150.43	158.37	132.03	115.62	115.58	119.21	126.55	147.5	143.21	124.75	115.36	107.38	110.25	118.23
sub-region	Cavan	driving
sub-region	Ceará	driving		100.0	96.18	96.17	100.78	112.05	108.32	78.39	92.99	93.62	92.84	102.57	110.57	109.0	74.6	89.31	89.38	94.02	92.9	100.41	100.08	72.8	84.23	88.72	87.41	92.81	109.85	106.02	74.06	87.35	90.17	95.76	95.74	107.56	111.29	78.24	94.59	92.88	92.34	93.46	119.53	109.51	80.8	79.1	71.24	76.15	86.12
sub-region	Central Bohemian Region	driving	Středočeský kraj	100.0	98.9	103.1	104.13	110.24	105.63	111.42	95.39	99.3	105.62	103.4	107.05	101.51	103.42	95.97	100.97	104.92	105.36	105.07	101.79	109.01	104.64	104.52	100.79	101.32	113.73	113.91	118.03	100.88	108.2	112.16	113.07	119.38	119.73	114.78	103.08	105.52	108.27	114.26	122.99	119.78	114.87	105.41	103.52	106.74	105.93
sub-region	Central Denmark Region	driving	Region Midtjylland	100.0	105.05	105.89	103.65	111.09	106.92	106.4	102.88	104.4	107.46	106.19	112.2	109.6	101.85	100.72	101.08	103.43	105.61	122.69	118.04	114.31	106.62	108.69	107.92	108.66	114.77	106.15	93.58	105.03	106.56	111.83	112.04	112.14	104.77	100.34	105.07	109.93	112.47	113.93	125.03	119.52	109.99	106.26	110.39	113.41	116.21
sub-region	Central District	driving	מחוז המרכז	100.0	107.48	102.49	110.58	82.23	95.02	93.88	98.52	107.07	102.41	104.13	79.23	92.61	103.8	104.04	103.86	102.5	109.06	81.43	95.46	108.93	103.25	100.97	101.34	109.01	81.56	91.08	98.3	105.7	104.5	112.39	116.88	97.02	107.35	111.98	109.47	114.88	107.0	120.06	98.72	99.72	115.04	110.58	112.25	112.09	116.25
sub-region	Central Finland	driving	Keski-Suomi	100.0	104.76	102.39	102.37	135.01	124.12	121.46	99.44	105.0	111.07	107.82	137.83	122.88	120.67	102.73	97.07	105.32	112.08	145.13	123.72	129.37	102.25	110.53	111.18	122.75	173.72	136.38	136.27	104.33	109.06	113.91	125.27	193.51	184.36	156.47	136.65	144.66	145.24	142.7	226.26	221.69	153.52	122.54	118.85	123.24	127.1
sub-region	Central Ostrobothnia	driving	Keski-Pohjanmaa
sub-region	Centre Region	driving		100.0	98.86	102.0	102.71	111.38	111.0	95.73	98.59	97.48	100.09	101.01	113.93	111.53	94.54	97.8	95.64	101.04	100.25	111.54	109.24	95.12	97.84	97.8	101.54	100.8	116.98	129.33	99.52	103.04	103.66	106.58	107.81	129.25	125.19	108.43	111.64	106.91	109.99	112.37	129.71	125.01	105.29	103.92	100.82	104.17	103.61
sub-region	Ceuta	driving
sub-region	Chachoengsao Province	driving	ฉะเชิงเทรา	100.0	97.76	106.69	105.36	157.75	179.4	131.6	97.34	89.67	91.36	101.43	210.95	212.52	153.79	103.48	104.04	102.41	109.25	160.67	183.74	143.78	99.25	99.69	103.89	119.34	297.13	223.98	190.9	139.96	103.28	99.34	111.96	193.91	183.29	135.89	100.24	101.58	98.0	109.3	179.09	185.66	137.28	108.13	102.43	101.04	105.4
sub-region	Chai Nat Province	driving	ชัยนาท	100.0	93.62	107.3	113.96	168.39	177.08	131.42	94.92	102.31	90.02	107.49	198.98	171.9	121.63	109.61	98.15	101.94	98.61	141.87	174.31	121.07	92.33	103.05	105.08	105.91	253.42	209.43	199.26	148.98	98.06	91.5	119.13	164.05	166.91	123.94	96.4	88.63	86.78	104.25	166.27	167.1	120.7	94.45	91.87	92.7	110.07
sub-region	Chaiyaphum Province	driving	ชัยภูมิ	100.0	106.56	102.04	102.96	146.69	162.45	116.84	110.33	92.31	84.62	92.58	142.23	115.65	105.97	93.38	91.88	93.49	93.81	114.47	119.42	98.76	82.79	86.93	96.4	117.0	184.45	160.41	141.53	97.69	79.51	94.41	97.96	124.26	119.31	95.21	96.66	78.64	86.12	96.02	136.85	158.58	111.51	103.77	105.97	92.95	107.75
sub-region	Champagne-Ardenne Region	driving		100.0	101.62	105.43	106.05	114.27	112.73	93.31	98.81	100.11	107.16	102.08	118.12	116.99	91.06	99.02	98.95	102.53	105.56	117.7	124.82	92.99	97.63	100.56	105.36	106.43	117.29	133.7	92.47	102.66	102.64	106.56	109.07	156.04	159.23	103.95	107.12	106.72	107.86	113.92	141.74	161.37	102.34	103.3	99.09	101.62	99.67
sub-region	Chanthaburi Province	driving	จันทบุรี	100.0	110.31	119.78	123.14	166.11	190.47	129.17	102.65	105.62	101.81	123.66	282.49	339.89	175.67	143.01	135.72	133.25	136.74	221.88	280.13	176.75	137.33	127.86	130.36	142.16	464.13	558.51	311.16	156.09	138.2	140.47	153.32	269.29	290.09	173.37	139.69	139.98	148.19	149.18	274.04	305.27	159.41	138.02	131.82	137.06	157.87
sub-region	Chiang Mai Province	driving	เชียงใหม่	100.0	102.1	111.95	114.68	140.67	140.71	117.66	108.41	103.17	106.31	113.19	139.39	154.56	126.38	105.2	95.25	91.02	93.47	110.03	113.27	94.81	84.78	83.69	85.57	94.54	135.16	137.18	121.23	89.51	83.85	83.79	88.01	112.12	107.05	89.31	82.22	76.95	79.19	83.48	106.11	111.82	85.9	79.55	75.22	74.05	75.19
sub-region	Chiang Rai Province	driving	เชียงราย	100.0	103.48	111.35	113.99	137.77	142.93	113.29	100.19	96.35	98.02	96.65	131.3	141.95	107.19	90.5	93.35	87.93	90.22	116.18	119.04	99.95	85.88	83.93	85.73	97.06	142.03	149.54	123.17	104.68	96.55	112.08	121.64	169.59	172.36	126.74	87.23	83.85	85.58	93.79	119.34	129.31	107.62	115.85	115.7	104.27	83.44
sub-region	Chiapas	driving		100.0	108.01	110.53	109.5	125.61	139.46	104.8	108.41	102.8	104.95	105.12	124.53	134.96	99.12	101.76	101.44	109.3	113.33	136.34	157.56	119.59	118.73	96.88	95.01	98.56	113.69	132.54	100.37	96.23	99.13	99.15	105.12	142.83	148.55	103.12	97.42	93.37	98.9	110.3	127.58	138.86	96.35	101.05	89.28	96.59	103.21
sub-region	Chiba Prefecture	driving	千葉県	100.0	95.14	95.66	97.52	109.26	120.4	100.46	97.7	96.64	94.83	98.69	125.48	124.42	97.63	86.75	94.07	99.11	99.4	122.82	129.36	104.53	98.27	99.62	97.15	98.83	122.66	140.11	115.38	123.6	108.84	104.55	106.35	126.73	119.11	109.72	106.92	105.44	106.62	110.56	126.34	147.12	133.68	110.83	96.97	101.65	98.25
sub-region	Chihuahua	driving		100.0	100.64	97.69	103.42	125.82	145.11	94.15	102.74	98.28	100.48	103.8	123.27	149.43	98.73	94.34	96.64	94.7	101.43	131.15	144.89	94.22	90.02	97.1	91.54	102.6	124.55	146.85	95.5	101.88	99.24	101.58	118.57	158.45	158.45	100.1	99.72	98.87	101.54	103.46	129.49	160.31	102.6	97.79	98.05	98.14	100.63
sub-region	Chon Buri Province	driving	ชลบุรี	100.0	98.42	109.19	105.76	145.54	159.23	121.64	98.83	96.19	97.09	103.56	172.25	193.88	129.9	100.08	93.83	91.17	94.59	141.94	155.08	115.73	90.72	87.11	90.76	95.98	180.76	200.74	159.68	105.8	86.8	88.65	98.62	152.39	167.65	111.51	88.14	85.58	86.75	92.98	139.69	160.52	112.94	86.61	85.76	86.25	86.21
sub-region	Chumphon Province	driving	ชุมพร	100.0	101.45	105.27	119.52	143.68	150.29	122.02	106.03	108.63	90.85	109.79	168.08	158.69	133.31	109.27	113.96	96.58	118.48	132.33	130.76	107.47	101.56	101.8	110.2	130.59	195.54	205.39	169.58	152.61	110.37	107.01	123.35	151.56	161.53	124.39	99.13	100.87	99.42	109.1	161.12	133.78	101.45	91.14	101.85	100.75	106.55
sub-region	Chungcheongbuk-do	driving	충청북도	100.0	93.61	98.9	106.68	127.31	104.53	116.79	106.45	111.8	143.81	250.38	215.86	206.91	207.38	138.41	109.65	95.0	130.74	122.02	95.76	89.83	94.02	91.75	91.17	90.76	103.37	106.39	88.26	98.84	102.91	99.83	91.23	117.14	108.6	94.42	96.51	106.86	96.8	96.63	107.21	85.71	74.14	75.13	79.66	78.85	80.24
sub-region	Chungcheongnam-do	driving	충청남도	100.0	96.69	98.61	104.55	123.66	100.55	108.53	100.57	96.62	129.88	194.3	177.29	167.21	144.38	109.85	97.14	92.69	106.62	111.04	93.66	94.03	87.79	91.27	95.97	85.57	100.42	88.76	86.82	103.46	95.2	92.86	109.25	112.41	97.49	91.24	96.04	97.86	99.1	95.1	89.35	80.6	73.01	73.96	79.25	75.62	78.18
sub-region	Clare	driving		100.0	111.6	110.97	110.57	115.63	144.6	138.87	110.43	111.33	106.72	108.37	117.91	152.17	142.05	109.05	100.94	104.16	102.69	126.29	146.75	137.84	100.22	109.36	107.52	113.7	134.21	118.58	122.48	105.46	111.6	106.22	105.96	149.53	148.41	159.02	148.9	141.29	147.25	157.1	160.86	156.47	150.83	112.94	108.78	119.66	113.57
sub-region	Coahuila	driving		100.0	112.71	115.14	120.97	152.8	179.42	107.55	107.65	107.09	105.02	114.05	145.84	175.46	109.83	106.06	105.83	106.09	116.32	154.38	185.49	126.0	106.47	104.31	103.79	110.7	146.95	174.08	111.67	109.6	109.61	113.28	131.22	183.94	187.56	119.97	112.59	109.2	105.12	112.81	147.37	187.31	109.09	106.14	111.66	106.55	110.14
sub-region	Colima	driving		100.0	101.12	102.98	105.91	115.8	125.08	101.22	100.89	94.68	95.9	98.41	118.98	127.82	96.51	90.72	92.24	93.37	103.82	128.78	153.81	104.19	118.09	89.64	93.3	91.61	121.28	139.16	95.55	91.05	97.14	98.15	103.89	143.38	151.93	107.94	94.38	101.31	103.3	100.82	131.61	135.13	102.23	93.7	106.47	97.14	102.72
sub-region	Colorado	driving		100.0	103.46	105.66	109.36	130.55	121.37	89.84	103.79	99.12	101.85	107.31	124.4	119.05	90.01	94.06	100.08	98.41	106.61	123.48	116.4	85.08	85.85	81.32	99.4	111.29	104.75	119.48	80.31	103.81	110.09	110.41	124.65	144.99	128.72	100.63	107.58	103.31	110.41	118.35	135.04	127.98	87.4	102.7	100.77	108.61	114.51
sub-region	Community of Madrid	driving	Comunidad de Madrid	100.0	101.56	104.29	108.92	128.87	117.19	90.05	100.6	105.64	110.81	115.7	125.75	117.28	97.72	100.37	104.88	106.24	111.65	128.66	123.15	100.2	103.07	106.8	108.79	113.76	133.98	124.78	97.54	104.83	107.8	110.25	117.07	140.53	128.83	108.09	105.61	113.42	113.35	117.33	136.06	128.74	108.03	109.82	111.35	117.93	127.11
sub-region	Connecticut	driving		100.0	105.22	108.31	109.35	129.29	99.31	92.46	108.97	103.64	104.64	108.24	127.19	118.06	91.38	95.91	99.36	101.77	107.71	127.19	119.92	86.23	98.65	101.23	101.17	101.88	121.7	124.01	92.74	98.74	102.86	104.57	111.47	141.11	125.78	99.94	114.81	108.16	111.61	114.62	137.07	134.49	105.14	103.36	105.81	111.97	114.15
sub-region	Coquimbo Region	driving	Región de Coquimbo	100.0	100.67	109.55	108.56	130.47	145.82	108.77	120.23	117.58	109.64	125.82	141.24	147.27	114.15	122.85	113.46	115.05	116.36	167.43	172.41	130.36	162.67	142.6	158.6	175.7	208.68	218.99	160.14	188.58	170.89	166.81	183.48	238.25	199.68	163.11	174.25	157.33	166.88	174.73	196.46	186.54	125.06	136.23	125.66	120.16	123.15
sub-region	Cork	driving		100.0	115.3	121.9	120.37	119.91	117.27	106.37	114.17	117.73	118.35	115.66	121.92	127.51	114.59	113.01	113.45	115.81	119.5	125.23	127.04	106.31	103.54	109.5	108.24	112.19	127.77	107.22	92.53	101.84	110.91	123.7	118.2	133.62	117.21	110.34	126.92	132.39	137.89	140.2	143.94	123.09	121.26	111.92	114.52	117.42	120.59
sub-region	Corsica Region	driving	Corse	100.0	97.23	100.16	95.36	87.99	90.98	97.56	100.41	83.51	96.71	87.29	83.22	94.91	97.41	91.27	95.4	94.66	87.72	87.99	103.63	106.94	89.98	93.59	108.21	91.64	87.02	101.4	109.53	97.23	102.26	108.01	105.42	115.32	118.61	118.03	110.5	117.56	116.1	105.42	111.32	120.35	111.97	104.93	104.44	97.47	95.89
sub-region	Csongrád County	driving	Csongrád megye	100.0	103.86	118.23	114.1	126.18	119.72	99.88	107.31	100.28	103.98	110.84	125.42	113.45	104.54	105.54	112.29	108.11	114.1	126.47	132.21	113.94	108.84	114.9	120.12	113.09	136.18	130.88	117.43	110.88	123.94	124.18	125.82	143.65	135.66	115.62	118.88	117.63	120.76	132.97	142.89	142.53	119.24	121.49	123.41	117.55	124.9
sub-region	Daegu Metropolitan City	driving	대구	100.0	96.32	105.81	102.77	116.56	104.99	101.95	97.32	98.77	105.85	136.84	126.41	114.43	115.79	94.33	93.24	100.68	106.67	125.23	91.2	91.11	86.21	86.03	86.03	83.76	94.06	93.38	92.42	88.93	85.39	105.44	108.35	122.91	117.01	90.47	107.3	85.57	69.78	70.1	64.79	47.91	59.26	50.64	55.4	53.72	48.91
sub-region	Dalarna County	driving		100.0	103.6	113.96	149.14	145.97	170.26	194.15	109.69	112.56	127.45	175.04	148.85	186.4	218.3	108.14	111.14	124.25	172.32	150.74	193.34	246.7	114.23	114.08	134.31	176.32	178.64	248.01	341.02	126.6	143.03	150.85	170.11	192.55	313.48	335.21	142.09	143.61	178.43	230.52	257.57	450.5	536.09	206.44	187.39	201.21	285.91
sub-region	Delaware	driving		100.0	99.97	102.53	104.41	121.44	100.13	87.43	98.63	97.53	99.23	100.23	120.22	106.07	81.85	93.66	94.39	98.65	101.07	120.47	111.72	81.44	101.1	96.92	98.86	101.58	115.57	114.67	92.84	101.73	103.31	104.76	112.45	140.57	127.95	99.1	115.17	106.39	105.98	109.45	131.99	125.32	94.85	101.14	102.77	107.03	112.35
sub-region	Diekirch District	driving	District de Diekirch	100.0	106.17	95.08	103.24	99.69	120.18	100.91	102.44	93.38	103.13	105.51	106.14	110.43	95.11	100.74	100.68	103.04	96.33	102.02	103.07	109.41	107.96	103.84	96.59	101.31	107.59	112.96	94.12	101.99	109.46	112.59	104.32	117.56	126.2	108.89	113.53	110.88	103.18	108.35	106.08	109.21	110.46	109.32	103.1	103.64	122.48
sub-region	Distrito Federal (Brazil)	driving	Distrito Federal (Brasil)	100.0	109.62	105.07	106.86	119.18	136.51	95.71	96.94	107.2	104.8	109.63	122.89	131.14	86.27	96.39	108.36	104.82	107.42	128.3	136.72	105.03	104.62	111.59	112.28	119.11	151.99	148.96	99.33	114.96	115.17	120.16	122.97	141.71	163.2	111.13	107.39	117.61	116.94	118.84	147.57	135.68	96.97	88.91	92.73	85.41	101.5
sub-region	Donegal	driving		100.0	105.62	99.92	107.06	110.53	114.62	122.92	109.13	109.87	104.92	99.67	127.88	146.43	126.85	90.17	93.14	93.39	95.66	118.09	132.22	128.71	104.38	102.27	98.68	99.38	106.98	115.08	118.3	95.29	100.91	100.83	94.3	137.71	147.38	142.42	138.83	127.51	123.42	129.74	148.74	149.65	149.24	101.65	93.27	98.18	94.42
sub-region	Drenthe	driving		100.0	102.8	108.27	105.1	111.09	111.98	108.02	103.11	106.88	106.5	106.8	111.5	118.21	106.88	104.84	105.08	112.81	115.83	119.1	121.17	111.37	109.78	108.85	107.35	105.77	118.42	117.96	91.55	108.35	114.17	112.31	114.03	125.93	109.14	96.35	104.99	109.78	108.16	110.52	122.28	115.2	103.94	112.43	114.36	115.22	116.32
sub-region	Durango	driving		100.0	99.0	103.96	104.3	120.38	139.11	93.06	102.35	96.01	95.84	102.49	122.76	130.71	91.87	100.37	94.82	92.86	93.9	126.84	136.41	110.38	96.42	91.03	91.81	94.22	117.71	136.74	87.53	93.44	94.36	98.59	108.43	154.93	142.55	91.21	88.42	92.83	99.88	113.96	134.5	146.88	96.18	101.55	97.6	94.7	97.57
sub-region	East Flanders Province	driving	Provincie Oost-Vlaanderen	100.0	99.07	105.68	109.22	117.4	113.4	99.07	98.85	106.76	110.6	111.21	112.31	114.45	100.38	103.7	104.78	112.59	114.61	146.6	113.29	103.64	102.3	108.06	109.5	106.62	116.22	118.63	96.35	112.44	117.1	122.46	121.11	126.75	124.89	112.28	118.54	121.37	124.28	130.2	131.18	115.53	105.78	120.19	120.9	124.4	126.87
sub-region	Eastern Cape	driving	EC	100.0	109.79	110.82	109.97	113.06	96.03	88.44	98.73	94.4	99.17	103.35	119.45	115.54	91.13	100.85	102.64	100.05	106.4	121.21	113.76	97.72	95.93	102.79	98.67	104.45	111.91	102.62	85.76	97.33	99.25	104.39	106.8	125.05	112.47	92.85	94.2	100.98	104.87	108.39	121.4	101.92	87.51	100.37	96.45	104.0	106.55
sub-region	Ehime Prefecture	driving	愛媛県	100.0	103.42	104.51	104.23	137.51	147.34	104.18	98.04	102.28	99.74	103.4	131.44	144.19	104.45	100.87	99.81	103.39	105.17	140.29	162.66	114.66	107.98	103.53	102.23	106.88	148.01	175.83	128.1	147.92	115.7	111.94	115.3	146.04	145.44	118.52	114.71	125.05	127.48	122.09	157.77	202.39	172.56	126.39	122.11	117.45	109.19
sub-region	Emilia-Romagna Region	driving	Emilia Romagna	100.0	100.85	103.28	112.22	115.35	129.38	117.06	112.76	109.03	107.8	106.45	111.52	120.73	103.54	95.56	99.22	100.63	101.09	104.86	118.94	105.03	96.13	99.06	102.46	102.83	112.96	120.94	114.34	106.05	106.39	111.73	110.6	128.59	135.46	124.04	104.79	107.31	109.87	113.99	126.37	129.25	105.41	86.79	86.32	80.43	83.07
sub-region	England	driving		100.0	104.84	106.82	104.11	108.78	107.83	94.35	103.26	108.05	108.79	106.55	113.17	110.69	95.4	101.75	105.72	106.75	105.15	113.58	111.99	96.94	100.55	106.42	107.7	107.3	114.1	111.26	95.16	108.55	107.57	108.75	109.79	119.05	108.71	100.99	118.63	119.12	121.62	118.21	126.69	115.29	101.48	109.21	108.27	109.57	109.12
sub-region	Espírito Santo	driving		100.0	96.56	104.64	106.25	132.29	118.73	93.69	93.35	93.68	85.11	85.69	98.51	99.4	70.49	80.67	84.44	82.01	87.11	102.15	103.06	83.37	81.97	81.97	82.79	86.68	104.73	111.33	81.01	82.13	84.17	86.42	85.83	96.26	107.76	71.55	78.15	90.71	90.86	98.01	157.26	141.24	91.7	91.65	94.08	98.43	86.33
sub-region	Extremadura	driving		100.0	99.4	105.53	112.71	127.2	123.03	116.69	104.58	105.75	115.78	122.37	133.43	127.15	121.74	112.33	107.39	115.57	125.51	174.85	147.3	132.5	111.04	115.49	115.22	118.71	147.77	140.05	126.92	112.55	117.3	118.17	121.37	160.58	157.79	147.76	120.4	128.37	120.94	134.74	202.12	170.22	177.65	142.58	124.73	121.24	162.68
sub-region	Fejér County	driving	Fejér megye	100.0	98.63	103.62	112.36	122.65	106.03	115.77	103.81	93.15	98.23	106.85	121.28	111.84	100.24	94.86	98.42	99.6	97.84	121.25	127.52	110.2	104.78	102.1	109.01	112.05	121.34	128.52	123.74	96.86	102.89	111.02	119.3	139.21	133.73	129.95	102.68	105.75	108.92	111.96	149.86	132.66	123.26	105.57	101.8	110.23	111.26
sub-region	Flemish Brabant Province	driving	Provincie Vlaams Brabant	100.0	102.96	108.88	107.09	112.05	109.13	98.3	103.71	110.48	107.72	100.96	104.53	101.62	94.57	101.41	99.84	104.29	108.05	114.36	101.1	91.33	97.95	100.58	101.63	102.31	108.42	107.97	94.13	107.12	106.75	112.26	114.03	115.58	110.58	101.14	113.02	112.07	116.95	116.82	118.77	99.72	91.15	107.59	114.36	111.75	108.47
sub-region	Flevoland	driving		100.0	102.72	103.29	100.32	105.64	100.89	96.72	101.6	104.42	108.07	103.17	107.1	107.85	101.9	103.37	103.31	103.55	106.73	112.71	104.65	97.53	104.36	105.96	108.28	105.65	111.97	102.81	94.17	109.23	111.37	110.59	116.58	113.39	101.53	91.62	99.85	104.02	106.07	107.91	109.99	102.51	90.5	111.38	103.9	108.21	108.89
sub-region	Florida	driving		100.0	102.25	104.85	108.92	126.69	118.8	89.04	102.53	103.07	101.36	107.03	122.59	117.41	85.26	97.05	100.96	101.79	108.85	125.23	115.1	86.35	101.79	103.39	105.55	111.7	124.22	119.36	91.8	104.87	108.99	113.63	121.7	141.19	128.4	99.36	112.63	113.95	113.83	118.75	132.84	126.69	96.35	107.78	111.31	116.43	121.17
sub-region	Franche-Comté Region	driving		100.0	101.66	108.77	103.43	113.31	115.17	98.83	101.26	103.59	105.51	105.44	119.4	116.54	97.75	102.33	104.18	108.8	107.45	120.28	131.77	104.33	102.67	103.9	109.11	108.12	121.01	132.51	103.5	106.54	110.61	110.81	111.49	133.92	174.86	116.85	112.27	112.96	115.75	118.59	142.51	167.24	116.81	116.61	114.79	114.08	115.43
sub-region	Free State	driving		100.0	101.1	89.59	93.84	114.64	90.94	79.31	87.77	84.87	90.85	96.6	115.29	89.38	81.08	91.84	95.15	94.69	105.95	129.63	105.01	97.79	89.77	92.32	91.38	103.54	127.15	90.34	91.31	83.36	88.41	92.39	101.29	141.33	94.09	86.62	82.3	83.7	89.86	97.79	138.41	96.21	87.7	81.03	92.83	98.25	104.02
sub-region	Friesland	driving		100.0	105.68	106.43	103.72	108.59	109.51	98.47	104.65	103.84	110.48	109.53	114.36	110.6	101.94	103.68	105.76	107.99	115.88	116.5	113.26	101.09	104.96	107.57	108.01	109.58	117.43	118.62	83.35	105.02	109.2	115.11	119.98	120.35	106.61	89.75	99.25	104.23	107.83	108.63	116.57	105.39	95.72	108.08	112.29	110.11	113.86
sub-region	Fuchien Province	driving	福建省	100.0	109.87	110.76	95.07	150.22	198.21	151.57	160.09	123.32	126.91	111.66	142.6	128.7	195.96	185.2	180.27	156.5	135.87	87.44	91.48	78.48	82.51	99.1	93.27	105.83	94.17	94.17	115.25	108.52	105.38	117.94	95.52	98.21	127.35	105.83	85.65	83.41	82.51	92.83	124.22	126.91	110.31	85.65	66.37	91.93	158.74
sub-region	Fukui Prefecture	driving	福井県	100.0	102.41	103.64	105.84	135.81	145.07	100.07	106.81	100.46	103.69	104.57	141.77	149.03	107.86	102.68	101.94	99.42	104.19	134.44	144.1	105.5	99.28	99.8	101.21	109.14	159.93	172.82	128.55	143.64	121.93	114.33	115.44	150.87	156.09	111.93	112.75	120.33	118.05	130.25	165.82	179.47	170.94	124.04	118.34	116.15	107.83
sub-region	Fukuoka Prefecture	driving	福岡県	100.0	97.77	98.01	103.05	123.4	133.21	106.35	100.38	95.68	97.28	101.74	128.78	137.39	102.65	97.53	101.23	98.26	100.25	126.1	137.56	107.62	102.11	104.83	105.45	106.59	132.6	151.66	120.18	134.54	112.7	109.25	111.46	133.46	134.72	110.26	108.52	112.74	115.22	118.23	145.12	171.47	149.98	119.21	111.8	109.93	102.94
sub-region	Fukushima Prefecture	driving	福島県	100.0	94.58	97.68	102.46	121.54	126.64	98.09	97.69	96.82	98.08	101.63	131.94	129.04	100.1	91.52	94.07	99.34	95.99	124.95	126.08	104.87	104.28	103.3	100.94	105.34	134.69	151.9	114.45	116.63	108.8	107.51	105.18	132.56	127.98	112.06	108.88	111.11	110.71	114.05	147.14	168.94	141.04	115.45	106.94	106.92	102.24
sub-region	Galicia	driving		100.0	105.76	105.34	103.66	123.65	135.36	119.18	103.09	110.44	110.57	115.89	134.74	147.55	119.78	113.16	113.6	108.94	111.36	128.37	144.02	132.22	110.97	112.47	118.31	121.16	140.65	168.61	132.23	109.92	114.69	118.11	124.59	148.21	167.78	133.85	111.76	113.63	118.84	129.76	148.66	172.74	152.95	149.12	125.47	122.34	124.11
sub-region	Galway	driving		100.0	115.69	112.51	120.46	125.03	128.83	115.63	112.76	116.31	122.41	117.41	130.04	130.65	125.62	107.37	105.13	105.39	119.36	131.4	132.97	129.75	110.12	111.92	108.62	107.6	132.3	113.78	103.6	117.77	113.22	121.39	122.75	149.11	132.71	131.61	141.88	147.58	153.5	164.93	176.36	149.78	129.62	122.96	120.03	121.56	125.03
sub-region	Gangwon-do	driving	강원도	100.0	87.9	101.34	104.34	136.81	128.54	100.0	108.53	93.49	111.89	168.92	177.3	222.23	173.53	115.56	103.77	90.69	113.75	132.01	105.89	84.95	79.73	71.98	75.03	76.53	97.41	111.69	85.83	86.25	79.16	78.18	93.33	130.04	129.16	86.87	85.47	92.5	85.73	84.59	100.26	91.37	68.15	54.6	48.71	59.31	64.53
sub-region	Gauteng	driving	GP	100.0	104.57	104.32	101.83	105.12	85.25	84.0	103.16	110.0	105.13	111.04	118.16	106.61	94.45	111.28	111.32	116.1	118.0	135.7	114.63	103.25	113.12	115.51	114.95	117.97	124.39	93.43	95.16	110.62	112.67	114.07	114.87	133.75	105.94	94.09	104.22	105.51	113.27	113.13	129.08	98.33	86.9	103.96	108.73	113.2	120.25
sub-region	Gelderland	driving		100.0	105.48	104.08	100.52	97.29	91.13	88.66	102.99	102.03	107.48	104.68	100.73	92.79	91.31	100.63	100.51	102.83	103.76	104.53	95.16	93.27	104.74	104.52	102.53	101.57	105.88	100.22	84.29	111.34	106.21	108.77	108.52	112.93	98.94	87.69	103.49	105.64	106.39	106.18	112.44	89.91	78.96	95.11	94.83	96.95	102.3
sub-region	Georgia	driving		100.0	104.66	105.64	112.08	130.73	119.62	91.96	102.47	101.97	102.67	106.62	123.23	122.27	83.75	97.38	104.19	101.5	110.13	125.99	126.66	87.47	101.6	104.08	103.38	103.32	124.8	105.49	93.49	105.57	107.78	110.78	120.74	155.74	136.97	96.4	110.76	109.03	111.16	111.14	136.71	138.1	95.06	103.06	111.9	116.48	124.65
sub-region	Gifu Prefecture	driving	岐阜県	100.0	98.07	98.04	100.14	131.31	144.24	107.05	99.74	99.39	99.65	103.53	142.34	145.52	104.58	99.87	101.14	104.65	105.95	142.5	148.37	110.13	104.48	105.98	103.76	105.56	141.54	163.67	122.99	131.21	112.0	108.45	109.11	140.22	142.02	119.23	113.24	112.26	113.66	119.09	148.42	177.97	153.23	115.22	108.51	108.33	102.57
sub-region	Gisborne District	driving		100.0	93.83	96.84	101.73	88.33	82.68	100.6	99.62	102.18	105.12	116.19	103.09	95.41	82.68	84.56	83.89	84.64	91.94	99.1	82.3	83.58	81.7	90.14	93.83	112.58	111.67	88.48	86.6	78.92	85.24	82.3	84.41	80.87	70.18	76.73	86.45	82.61	79.14	86.22	72.06	65.81	68.75	67.85	75.45	75.53	90.21
sub-region	Goiás	driving		100.0	102.81	106.41	104.2	117.88	131.89	91.53	96.26	98.84	102.53	102.4	116.38	121.0	83.31	92.27	94.95	93.37	95.35	114.46	125.56	82.83	95.28	94.01	93.32	98.04	121.79	132.78	84.11	92.45	98.02	99.27	99.31	120.55	144.68	84.72	93.66	97.75	96.39	107.09	130.82	139.78	94.01	91.96	89.37	90.06	89.98
sub-region	Gotland County	driving
sub-region	Greater Poland Province	driving	Województwo Wielkopolskie	100.0	100.4	104.79	106.37	117.01	101.92	89.63	99.98	101.17	103.14	106.37	116.49	100.75	89.72	96.41	97.76	97.94	103.52	109.34	101.51	90.84	101.97	101.4	110.7	110.59	114.8	104.7	95.2	102.14	105.45	107.22	111.88	129.16	110.49	98.51	109.31	108.21	111.38	111.4	122.49	107.88	95.82	105.88	110.44	109.66	110.12
sub-region	Grevenmacher District	driving	District de Grevenmacher	100.0	106.05	107.45	103.51	103.0	97.97	98.26	106.62	100.6	101.03	106.25	105.65	98.52	97.32	102.17	103.43	99.69	107.6	102.66	106.08	97.97	105.77	109.62	111.34	121.3	106.05	101.94	92.32	117.79	124.87	118.39	107.4	118.82	106.8	100.2	103.08	112.05	101.06	95.55	97.72	104.57	99.06	100.43	102.77	97.2	124.93
sub-region	Groningen	driving		100.0	105.46	110.47	110.77	109.68	102.16	90.59	101.11	102.92	106.38	110.22	109.92	105.15	94.34	103.18	104.51	122.85	127.5	126.47	117.98	97.44	105.89	108.56	106.51	103.11	109.72	116.78	79.96	104.4	103.69	110.36	110.34	116.21	99.32	81.9	95.93	97.49	100.09	104.4	106.05	101.16	90.03	108.25	109.36	109.96	113.09
sub-region	Guam	driving		100.0	112.52	114.65	125.74	140.89	125.46	124.23	116.14	120.94	115.99	121.28	136.4	130.14	119.18	120.91	128.25	131.04	131.97	142.38	120.38	136.46	123.82	133.71	118.34	155.36	239.41	204.03	145.97	128.56	134.85	125.68	141.76	161.83	141.2	128.66	129.86	137.7	140.21	124.57	170.11	126.49	112.89	112.02	128.62	124.6	131.23
sub-region	Guanajuato	driving		100.0	104.09	108.07	107.68	128.78	138.18	106.18	96.89	102.64	100.77	105.46	131.84	147.68	102.73	96.51	95.42	97.29	103.3	136.17	160.0	122.98	118.29	91.92	90.55	98.1	117.68	131.74	94.2	95.39	99.25	95.76	108.38	151.66	150.33	108.92	103.99	101.31	101.17	103.93	126.11	135.77	99.27	93.44	97.0	94.8	99.51
sub-region	Guerrero	driving		100.0	93.22	93.36	103.45	134.8	136.52	115.94	102.81	90.03	91.26	100.38	129.44	123.79	104.59	85.72	85.84	78.38	100.2	152.69	205.07	158.93	204.51	87.89	83.37	89.19	114.92	115.04	96.65	89.71	85.22	90.21	99.72	137.75	141.42	126.25	87.5	85.24	87.02	96.27	128.42	139.35	121.72	95.35	84.54	92.76	98.98
sub-region	Gunma Prefecture	driving	群馬県	100.0	99.18	102.15	105.53	132.31	135.29	102.83	102.25	102.12	99.97	104.12	139.9	140.56	103.97	89.8	95.31	100.3	102.26	138.85	139.01	106.65	104.9	104.83	104.24	106.2	142.29	153.13	122.13	128.84	116.2	113.85	113.26	140.86	140.97	113.7	114.0	114.43	113.84	116.83	153.22	179.13	150.25	122.35	109.94	109.03	105.79
sub-region	Gwangju Metropolitan City	driving	광주	100.0	86.27	86.99	104.86	104.68	92.81	86.39	94.06	95.74	105.4	109.29	93.82	98.5	93.41	88.31	94.72	90.65	105.58	110.67	83.27	79.32	82.79	72.24	77.34	66.73	76.38	69.78	74.64	82.37	86.57	80.76	86.69	95.08	73.14	78.54	78.9	96.4	81.06	83.09	81.89	62.41	67.57	67.99	75.66	70.68	71.1
sub-region	Gyeonggi-do	driving	경기도	100.0	104.26	101.78	109.77	127.29	116.27	108.29	108.99	107.83	118.09	139.04	135.39	133.2	124.47	106.24	99.18	104.66	106.54	116.48	90.68	90.39	88.38	87.46	88.73	88.4	98.01	92.25	94.78	92.79	98.44	98.2	95.69	111.49	96.13	89.93	91.15	98.54	96.21	95.09	99.0	84.71	82.39	80.9	80.7	80.19	70.58
sub-region	Gyeongsangbuk-do	driving	경상북도	100.0	81.14	94.57	96.19	112.49	109.28	94.76	107.17	99.7	118.86	228.63	209.69	199.81	152.21	107.77	90.91	92.19	109.88	115.2	93.59	91.74	79.06	78.08	84.23	87.63	101.58	100.49	92.46	104.04	92.53	103.21	105.47	125.2	108.0	95.7	92.61	90.27	88.08	75.14	77.71	72.35	63.6	56.13	63.94	64.32	62.01
sub-region	Gyeongsangnam-do	driving	경상남도	100.0	93.74	104.11	107.28	119.4	108.96	117.4	105.03	110.54	146.08	187.46	177.32	168.94	142.03	110.96	105.86	105.91	113.77	118.15	100.53	92.77	93.77	92.04	95.94	88.39	118.25	101.7	99.3	100.28	92.87	109.31	109.74	122.23	104.53	96.77	88.94	96.85	97.07	103.2	95.92	74.07	85.86	74.94	60.18	69.36	65.33
sub-region	Győr-Moson-Sopron County	driving	Győr-Moson-Sopron megye	100.0	111.12	112.96	109.3	127.43	118.42	109.32	101.36	106.93	105.04	109.57	127.7	128.67	118.92	101.14	102.01	105.6	106.59	127.39	124.23	117.72	110.46	104.09	113.07	112.98	129.23	129.4	122.16	111.95	109.49	112.78	114.02	137.58	136.99	127.6	113.93	108.83	116.7	116.89	134.26	137.83	122.47	108.77	105.62	104.59	110.92
sub-region	Gävleborg County	driving		100.0	102.86	104.37	124.45	127.77	132.39	144.74	110.24	112.56	116.04	129.74	148.18	156.7	153.64	105.57	106.3	117.27	134.65	147.92	148.06	170.97	107.11	110.06	126.28	140.5	149.02	152.17	179.97	113.91	119.48	119.33	136.44	160.6	192.1	208.38	121.67	120.6	136.49	149.36	186.27	302.9	344.33	140.16	144.51	166.86	194.49
sub-region	Haifa District	driving	מחוז חיפה	100.0	95.89	95.14	97.96	83.45	89.55	96.59	87.53	94.86	90.44	97.34	80.21	86.5	93.4	88.93	85.24	94.24	90.75	83.62	93.68	96.51	84.13	90.47	91.64	103.3	79.68	85.35	90.41	95.0	91.67	98.02	108.97	90.05	112.27	99.75	100.34	98.02	94.77	114.17	98.32	93.88	98.55	93.57	101.12	94.86	103.07
sub-region	Hainaut Province	driving	Province de Hainaut	100.0	98.53	105.88	105.32	119.06	120.54	99.57	102.31	106.27	107.53	106.6	123.88	123.78	102.7	102.96	102.28	108.33	108.2	122.99	121.04	102.75	106.73	106.67	109.68	110.5	126.61	131.59	92.93	105.94	109.45	115.09	111.89	131.72	132.7	102.83	108.37	127.34	118.2	115.2	131.42	125.37	105.83	115.6	115.64	109.89	111.77
sub-region	Hajdú-Bihar County	driving	Hajdú-Bihar megye	100.0	94.95	104.53	106.57	115.89	100.85	92.23	102.75	94.89	93.72	102.04	114.08	106.28	94.86	95.68	104.67	98.98	107.25	111.01	110.02	93.81	98.48	97.84	98.01	106.16	116.86	109.35	104.62	104.7	103.48	106.63	111.04	125.24	122.61	102.42	101.87	105.52	100.82	113.47	119.92	116.24	97.78	99.18	99.68	109.14	105.64
sub-region	Halland County	driving		100.0	101.83	102.25	97.21	111.39	122.46	123.73	102.38	104.14	105.06	103.94	117.61	133.5	125.22	103.81	101.05	105.54	103.6	121.92	142.04	129.13	103.84	106.89	108.38	106.86	123.77	134.59	123.3	108.24	112.5	114.6	115.69	132.23	153.08	132.95	110.66	112.25	119.23	116.45	123.22	136.39	130.82	119.92	116.1	114.55	122.15
sub-region	Hawaii	driving		100.0	102.45	108.07	107.52	119.11	119.26	100.47	103.9	105.08	105.37	109.51	114.03	114.08	92.01	99.14	100.55	99.61	106.35	111.46	110.86	82.55	98.52	100.37	101.73	105.01	110.56	115.33	95.47	111.39	102.34	105.83	112.84	130.31	122.54	107.65	107.84	109.6	111.44	111.54	124.09	122.8	102.46	108.47	107.84	108.22	109.39
sub-region	Hawke's Bay Region	driving		100.0	107.55	104.47	121.05	115.65	107.47	107.61	108.3	112.87	114.98	122.62	118.83	107.45	99.95	86.68	92.15	95.56	130.03	161.77	137.68	96.01	95.97	127.41	170.06	189.38	124.27	100.3	87.67	90.53	93.5	100.12	141.49	166.12	147.28	94.44	96.45	105.62	106.66	114.85	110.84	100.7	92.54	87.02	89.44	96.74	127.44
sub-region	Hesse	driving	Hessen	100.0	103.2	105.43	107.95	112.44	109.91	102.49	102.66	108.39	107.44	106.95	116.41	110.63	105.15	107.24	106.59	108.09	106.63	118.76	114.35	108.18	107.43	110.86	111.75	106.1	118.79	115.5	108.89	113.78	112.93	112.52	112.51	126.16	118.99	105.97	107.45	108.57	111.01	111.92	120.06	110.36	98.21	104.23	103.33	104.74	124.22
sub-region	Heves County	driving	Heves megye	100.0	101.59	103.66	101.86	121.5	123.89	117.57	93.47	98.41	101.22	107.48	131.74	136.78	120.54	96.28	97.13	99.89	100.74	127.02	128.72	129.56	102.23	104.03	105.25	128.08	145.28	143.05	132.86	89.76	103.61	102.92	115.23	166.77	156.21	140.18	100.69	99.95	105.68	104.88	137.95	153.4	145.75	101.06	97.4	101.01	103.5
sub-region	Hidalgo	driving		100.0	88.55	89.11	89.4	111.08	137.26	100.9	84.33	82.95	87.28	86.98	106.19	122.91	90.52	85.81	85.8	86.23	95.4	122.96	145.0	112.97	109.06	83.5	83.62	85.26	103.21	119.57	89.74	80.25	80.87	86.89	97.24	116.26	138.72	103.05	96.1	108.05	91.53	95.5	119.57	131.26	101.1	83.97	80.93	85.0	90.71
sub-region	Hiroshima Prefecture	driving	広島県	100.0	101.08	101.04	106.52	129.75	135.87	105.29	99.86	101.85	99.83	102.3	132.59	139.72	104.73	98.73	98.93	99.43	98.98	129.1	135.92	105.22	102.61	102.08	103.87	107.84	137.51	166.25	125.17	136.31	112.49	112.31	112.9	137.64	140.37	120.83	111.42	117.66	114.91	120.14	147.68	185.82	154.8	120.05	111.97	108.96	104.41
sub-region	Hokkaido (Prefecture)	driving	北海道	100.0	99.38	100.41	101.37	115.98	115.1	100.31	98.2	99.73	99.95	103.18	121.35	122.85	103.01	100.34	98.85	95.81	94.65	112.61	113.46	100.47	97.98	98.76	100.79	105.65	125.54	132.92	114.49	114.19	107.85	106.75	107.48	120.77	117.78	105.96	105.23	102.8	106.06	105.17	123.69	118.84	109.32	100.43	96.97	96.24	92.17
sub-region	Hradec Králové Region	driving	Královéhradecký kraj	100.0	104.01	110.38	111.61	151.54	161.57	149.48	102.54	108.34	118.91	120.57	153.97	167.75	146.96	108.21	105.64	119.95	126.91	151.81	161.57	151.06	129.39	125.27	124.1	123.43	157.61	184.17	158.84	125.41	124.82	134.07	133.27	172.99	188.31	154.43	133.43	143.57	133.32	147.85	183.26	187.0	154.88	130.81	136.99	132.58	129.95
sub-region	Hyogo Prefecture	driving	兵庫県	100.0	93.3	95.18	99.2	123.33	132.02	103.45	96.72	96.15	96.3	100.06	124.93	133.1	100.39	93.9	96.12	97.77	98.04	124.73	130.66	104.78	102.36	100.02	99.74	100.62	126.38	153.26	123.3	130.79	111.08	106.38	107.92	133.75	128.78	113.92	110.51	109.17	109.48	114.39	138.72	167.49	153.08	117.12	108.88	106.84	100.14
sub-region	Ibaraki Prefecture	driving	茨城県	100.0	100.59	98.42	103.3	123.36	133.41	104.64	101.17	99.96	98.22	102.76	133.63	128.87	97.93	90.85	101.02	100.52	101.43	131.18	127.54	105.01	103.85	102.66	102.58	103.32	135.41	145.37	118.46	127.37	110.18	107.93	109.6	135.75	127.89	113.63	112.26	111.61	111.14	116.82	142.06	165.75	139.71	117.92	106.27	106.12	104.33
sub-region	Idaho	driving		100.0	99.75	106.43	109.34	132.6	124.65	82.54	108.31	103.59	107.4	109.86	129.68	126.91	79.81	99.73	103.35	107.34	110.84	132.93	131.66	78.19	101.37	105.8	106.39	110.53	139.0	131.44	88.52	109.58	112.31	116.49	128.54	153.94	140.08	94.74	121.8	113.53	115.28	125.84	148.6	149.1	95.66	113.61	116.21	117.12	129.78
sub-region	Illinois	driving		100.0	103.65	103.89	108.53	126.87	112.45	88.68	101.72	101.67	100.94	103.07	121.44	119.73	86.67	94.56	98.35	99.51	104.9	125.43	124.86	87.42	96.24	98.86	101.67	104.18	119.92	126.0	89.94	99.95	106.5	107.08	115.23	146.13	139.61	109.95	111.35	105.53	106.8	112.35	134.5	139.75	102.31	101.12	101.45	104.36	115.5
sub-region	Incheon Metropolitan City	driving	인천	100.0	107.55	94.76	101.42	105.15	103.02	101.95	93.78	103.69	109.37	121.58	117.98	111.5	105.06	101.95	108.7	110.48	110.75	114.03	86.77	84.28	88.28	86.68	85.92	88.41	88.68	83.44	81.84	95.87	96.09	112.83	93.69	102.98	85.21	87.3	95.6	93.92	97.07	87.08	86.63	83.79	79.22	74.87	81.13	78.73	80.02
sub-region	Indiana	driving		100.0	102.7	103.12	105.52	123.72	112.11	83.59	99.55	98.95	102.09	104.58	122.44	118.33	83.79	93.71	99.09	99.91	103.38	123.9	121.93	84.21	96.15	100.2	101.05	100.79	119.66	121.31	88.3	100.93	105.9	103.43	107.51	136.76	132.04	97.67	107.12	105.53	107.95	116.88	136.12	138.96	96.64	101.04	105.99	102.63	112.77
sub-region	Iowa	driving		100.0	104.67	98.34	112.88	74.14	85.11	85.68	104.01	104.56	90.28	100.18	121.42	140.12	98.11	99.4	104.99	103.46	112.74	132.92	143.76	97.64	105.72	103.05	103.55	111.1	125.42	140.46	96.27	100.75	107.14	102.62	102.7	143.87	149.58	108.26	106.83	106.09	107.12	118.85	146.89	152.78	109.57	103.37	106.63	110.64	117.71
sub-region	Ishikawa Prefecture	driving	石川県	100.0	101.01	100.67	108.98	135.04	147.43	105.62	102.59	104.55	103.83	106.31	141.51	155.43	106.02	102.54	105.53	104.2	111.12	134.16	147.0	109.18	103.65	103.44	103.82	114.99	147.14	162.5	125.12	140.79	123.47	122.38	123.2	148.68	156.59	124.58	117.39	121.94	123.7	128.21	150.71	169.55	157.13	124.95	116.09	113.64	107.59
sub-region	Isle of Man	driving
sub-region	Iwate Prefecture	driving	岩手県	100.0	100.04	105.01	114.72	140.7	142.04	101.8	101.67	104.02	107.33	106.52	143.08	147.09	104.99	101.96	98.94	98.38	99.0	136.82	143.56	99.5	100.74	100.06	101.8	105.38	145.58	168.51	126.41	134.28	118.5	116.54	117.23	149.83	150.44	118.16	107.57	110.42	111.53	118.28	160.19	177.48	146.24	123.31	112.77	111.55	104.39
sub-region	Jalisco	driving		100.0	100.1	104.04	107.14	126.82	121.16	85.39	101.1	101.64	99.39	101.97	121.38	124.25	85.71	94.58	93.53	95.22	103.09	124.5	124.1	85.74	85.27	102.87	99.8	105.79	122.72	117.24	83.37	108.94	109.27	112.31	121.6	155.68	141.65	97.54	103.36	106.83	109.48	116.02	134.33	126.88	90.11	102.95	99.73	109.77	106.72
sub-region	Jeju Special Autonomous Province	driving	제주도	100.0	102.45	102.21	110.13	109.34	120.69	121.99	130.8	125.29	110.09	120.73	109.97	103.04	86.16	81.72	83.08	69.1	78.66	65.84	51.94	46.85	49.04	41.56	38.89	37.49	31.06	31.14	32.85	36.05	32.81	35.54	32.26	42.41	33.48	29.6	34.39	34.2	40.43	32.89	34.37	30.23	23.49	24.13	21.38	30.07	22.19
sub-region	Jeollabuk-do	driving	전라북도	100.0	94.89	105.7	104.4	122.14	112.45	113.51	109.1	118.97	135.64	233.29	185.61	204.58	163.36	110.39	105.81	110.39	129.13	119.26	99.59	87.55	87.2	89.96	89.31	98.94	110.22	87.14	97.89	96.3	105.17	112.04	105.87	115.38	107.4	85.26	95.07	109.45	115.38	113.8	94.42	76.75	77.28	77.57	83.03	91.84	75.98
sub-region	Jeollanam-do	driving	전라남도	100.0	83.94	102.63	101.4	105.74	97.5	103.85	103.36	93.28	119.17	178.51	208.36	196.4	127.23	117.83	93.47	96.09	110.2	121.73	100.55	98.47	96.76	89.5	96.89	85.47	102.14	96.46	104.4	93.16	87.36	92.74	126.01	111.72	91.58	85.1	87.61	95.54	103.91	97.01	98.9	89.01	79.55	87.91	94.99	72.71	78.57
sub-region	Jerusalem District	driving	מחוז ירושלים	100.0	95.58	104.11	124.66	77.67	88.37	113.65	111.79	116.13	109.85	124.85	72.24	81.27	112.91	96.28	100.47	95.5	112.14	67.35	79.45	105.62	92.94	91.28	92.9	102.09	72.08	75.96	92.67	103.76	104.89	112.49	128.65	85.15	93.45	118.3	129.35	116.21	119.58	131.14	93.76	87.75	122.8	107.6	105.31	102.56	114.31
sub-region	Jász-Nagykun-Szolnok County	driving	Jász-Nagykun-Szolnok megye	100.0	96.89	97.93	102.78	117.03	113.28	101.81	93.26	100.84	103.56	104.86	115.16	97.8	106.87	98.06	106.41	111.79	111.33	124.42	118.46	110.75	108.35	117.42	108.61	105.76	144.62	118.98	113.99	106.93	105.76	110.62	106.74	151.49	125.58	136.66	113.67	106.54	102.07	108.42	126.1	117.55	108.35	114.83	109.65	109.84	107.84
sub-region	Jämtland County	driving		100.0	104.66	110.56	147.24	139.38	143.85	186.45	110.53	111.37	126.69	160.03	156.23	155.35	188.31	117.83	111.2	123.24	176.22	169.22	179.75	209.88	115.32	115.97	140.02	172.18	181.52	229.81	331.38	150.12	158.96	166.15	179.4	223.19	340.08	367.6	187.91	174.12	193.51	223.38	257.69	438.81	523.24	211.39	200.3	244.09	252.22
sub-region	Jönköping County	driving	Jönköping län	100.0	97.18	100.2	100.95	110.34	113.22	112.8	100.77	100.84	102.05	102.59	120.15	121.06	108.12	99.1	102.02	101.52	104.25	122.58	122.49	115.1	102.35	104.33	104.15	104.29	118.49	120.45	112.27	102.09	105.32	107.64	113.0	122.73	127.92	114.07	107.03	108.75	111.36	113.76	127.81	128.38	121.64	108.35	120.73	106.29	112.86
sub-region	Kagawa Prefecture	driving	香川県	100.0	94.97	99.58	105.24	144.25	154.79	103.98	98.92	97.75	101.29	100.76	131.15	144.78	100.07	96.55	101.89	97.91	99.18	141.08	160.28	108.3	103.1	108.28	109.28	108.19	149.16	181.58	137.13	159.68	114.81	115.19	118.11	148.96	149.07	120.12	119.77	124.73	123.83	128.71	159.97	222.64	194.77	135.78	121.56	120.04	108.48
sub-region	Kagoshima Prefecture	driving	鹿児島県	100.0	103.38	103.3	106.6	133.3	139.26	105.55	102.86	104.1	99.28	105.26	132.15	135.26	103.69	104.8	102.56	100.71	100.26	127.78	145.33	102.27	106.52	102.63	107.16	103.98	134.0	168.41	119.04	133.2	112.65	114.78	112.39	136.32	139.83	116.48	123.07	118.81	114.32	118.32	149.71	196.84	162.72	116.82	115.65	114.22	105.42
sub-region	Kainuu	driving
sub-region	Kalasin Province	driving	กาฬสินธุ์	100.0	90.74	99.87	94.93	159.76	168.4	117.02	91.36	89.86	86.8	76.91	151.5	130.04	100.38	89.17	86.73	79.35	110.39	125.97	150.81	120.53	107.38	102.88	118.71	120.09	227.72	245.56	209.57	145.06	108.26	96.5	101.19	145.87	137.92	101.19	94.37	89.92	91.99	109.7	149.25	144.56	107.82	97.81	100.63	99.87	104.51
sub-region	Kalmar County	driving	Kalmar län	100.0	97.44	104.67	101.1	103.75	108.71	112.56	102.85	95.36	103.74	105.02	106.94	118.91	109.14	101.63	108.0	106.46	108.44	107.68	110.18	110.9	104.11	100.4	107.02	105.28	114.12	126.65	115.74	103.36	112.64	108.76	112.99	119.35	125.14	109.42	114.35	111.49	115.74	124.89	118.56	115.42	111.14	107.23	114.35	110.76	104.03
sub-region	Kamphaeng Phet Province	driving	กำแพงเพชร	100.0	98.96	109.7	104.21	151.19	142.89	133.19	98.9	88.41	90.24	105.43	158.27	133.44	113.61	115.44	77.73	86.15	90.36	122.57	106.16	103.42	100.12	85.36	97.68	109.64	182.67	144.84	130.81	126.11	95.91	88.59	90.18	125.14	121.54	113.97	88.04	95.73	100.55	106.22	143.75	142.46	108.79	109.21	91.7	82.61	107.5
sub-region	Kanagawa Prefecture	driving	神奈川県	100.0	95.53	96.68	98.35	110.63	121.86	103.9	96.91	96.44	93.94	98.06	123.24	121.35	96.24	84.96	95.15	101.67	100.43	129.57	132.8	107.18	101.9	102.54	99.74	102.03	125.53	146.55	120.79	130.57	113.84	105.21	109.14	130.48	124.5	115.47	113.11	108.33	110.08	112.78	137.15	163.26	145.29	116.82	101.89	108.05	104.09
sub-region	Kanchanaburi Province	driving	กาญจนบุรี	100.0	119.27	117.75	134.79	192.98	218.97	141.39	104.82	101.28	92.6	123.82	306.39	294.05	168.63	104.07	94.83	98.51	115.91	170.15	201.31	136.07	109.49	96.67	102.85	120.58	304.67	371.51	268.69	151.44	107.34	95.72	115.25	189.44	196.1	135.98	105.86	98.84	98.36	120.52	191.67	222.12	130.54	100.68	103.12	92.54	97.41
sub-region	Kansas	driving		100.0	107.09	105.54	111.25	92.27	130.55	86.61	104.05	103.8	90.96	100.83	116.58	128.15	87.43	99.92	94.92	101.57	108.01	127.5	132.8	83.42	97.73	101.22	96.02	106.24	122.6	128.67	91.15	101.18	107.49	95.19	107.69	140.81	141.5	102.77	113.02	110.22	108.08	112.12	136.84	140.96	96.19	104.21	104.07	110.25	119.25
sub-region	Kanta-Häme	driving	Kanta-Häme	100.0	104.68	108.98	115.34	130.58	134.32	140.84	105.05	107.11	119.2	109.01	138.37	144.39	132.36	99.56	115.52	108.88	112.38	139.25	145.26	138.06	107.33	107.95	113.5	114.93	158.88	153.71	137.38	109.23	104.21	114.43	112.53	143.83	152.03	143.3	121.1	120.2	132.14	130.92	161.97	160.19	143.42	121.2	116.18	120.17	118.49
sub-region	Kaohsiung City	driving	高雄市	100.0	107.62	116.0	119.79	137.92	137.63	121.04	122.56	125.39	128.22	108.86	114.62	137.79	156.88	142.76	125.36	112.28	110.46	118.16	117.54	111.95	107.06	108.91	109.56	111.42	123.66	125.58	118.32	111.17	109.18	113.28	117.39	133.39	145.54	116.31	105.96	110.97	110.22	114.22	132.83	129.8	117.82	102.12	92.51	104.82	137.01
sub-region	Karlovy Vary Region	driving	Karlovarský kraj	100.0	92.83	99.3	103.54	149.94	137.82	139.14	105.6	115.57	109.68	108.9	120.85	137.49	122.37	95.84	99.46	107.05	110.18	134.49	150.14	142.65	124.72	127.11	116.03	111.83	136.46	161.02	139.35	119.7	120.93	124.47	125.67	156.53	169.76	152.95	119.12	121.01	129.13	130.08	150.1	162.3	154.26	126.58	127.07	115.37	123.77
sub-region	Kentucky	driving		100.0	104.27	103.27	107.79	123.87	114.81	85.06	98.72	100.02	101.04	106.63	123.98	118.56	81.56	94.83	98.48	100.92	105.46	125.2	119.55	85.99	98.24	102.5	104.0	107.91	115.24	113.47	87.1	100.67	106.22	109.37	120.79	148.93	135.15	96.72	110.72	105.26	111.72	114.84	139.52	135.68	95.97	103.73	110.97	113.68	118.59
sub-region	Kerry	driving		100.0	108.12	102.82	106.71	123.87	152.61	146.24	106.67	117.84	116.36	111.63	121.16	136.41	130.46	102.4	101.49	98.02	95.96	113.69	143.61	130.12	109.26	110.83	108.58	95.92	132.25	131.11	150.51	111.55	108.46	110.18	107.28	149.83	166.57	176.9	170.07	178.5	173.54	192.87	197.75	195.08	170.11	124.13	116.58	126.5	122.65
sub-region	Khon Kaen Province	driving	ขอนแก่น	100.0	97.79	109.61	110.82	151.91	148.64	121.41	102.71	96.17	97.97	104.11	154.46	163.59	112.32	100.33	103.89	101.98	105.61	140.63	137.22	117.33	100.89	99.31	104.97	118.55	187.29	159.32	143.09	121.19	99.28	99.83	110.99	167.05	144.32	118.77	94.4	97.59	101.43	115.62	168.07	157.55	119.16	100.09	97.5	99.88	112.32
sub-region	Kildare	driving		100.0	117.0	104.1	104.51	113.33	109.59	108.75	103.76	110.03	111.55	118.02	119.9	122.63	122.06	96.72	104.32	110.31	102.72	115.38	119.19	117.03	95.44	107.48	113.23	112.35	125.28	120.61	101.09	97.22	107.0	116.31	112.34	125.56	120.42	117.72	116.54	117.67	123.97	130.04	142.74	126.75	119.93	106.08	107.4	115.32	112.82
sub-region	Kilkenny	driving		100.0	111.32	119.43	115.82	146.68	155.81	134.54	105.51	106.22	118.25	137.74	137.44	176.66	142.77	103.91	106.64	117.48	131.64	153.44	160.13	147.27	103.32	115.88	115.11	130.21	155.21	142.83	124.29	106.46	111.97	122.93	125.95	162.09	163.98	146.56	148.76	137.2	145.26	145.97	189.4	199.76	172.27	119.61	117.06	116.77	130.86
sub-region	Kochi Prefecture	driving	高知県	100.0	106.91	107.18	116.62	160.03	153.17	116.44	118.2	116.14	113.98	113.47	144.89	151.16	112.39	109.87	114.83	121.86	117.02	144.06	152.82	123.54	115.94	124.52	116.69	131.76	164.78	189.33	151.05	159.9	128.64	138.02	132.91	167.08	185.47	145.39	136.25	151.97	144.76	152.5	186.53	256.62	208.18	149.16	143.6	134.85	124.46
sub-region	Komárom-Esztergom County	driving	Komárom-Esztergom megye	100.0	101.98	120.8	134.01	121.11	115.27	111.28	101.44	97.53	105.93	107.1	120.58	110.29	106.33	96.77	101.66	96.23	96.41	128.26	130.05	123.36	108.49	103.28	119.05	108.54	124.48	128.44	123.14	96.68	100.63	112.35	139.04	139.98	147.66	129.6	106.96	111.73	108.18	113.66	132.39	143.98	119.36	107.68	97.75	102.65	107.01
sub-region	Košice Region	driving	Košický kraj	100.0	106.68	110.69	103.49	116.89	104.19	100.61	101.34	113.79	106.83	109.11	129.89	93.62	94.93	104.8	103.61	112.03	112.45	114.79	84.66	97.6	110.75	110.78	109.66	114.13	115.04	99.51	99.54	108.54	118.38	114.16	122.36	126.52	111.6	104.68	108.17	121.29	113.24	111.24	122.72	107.2	104.22	114.98	119.9	113.73	109.2
sub-region	Krabi Province	driving	กระบี่	100.0	103.19	106.13	104.74	114.04	123.81	115.94	109.11	111.95	111.93	122.5	136.5	154.79	131.17	107.8	110.45	104.0	106.01	116.01	118.76	99.18	92.47	93.06	89.51	90.7	142.1	143.52	117.64	102.26	96.81	96.79	100.89	108.2	110.64	95.94	92.53	89.6	83.67	89.6	98.52	108.27	90.4	83.32	85.07	83.34	84.65
sub-region	Kronoberg County	driving		100.0	108.63	115.19	113.92	131.47	129.17	124.31	110.14	110.1	108.69	109.06	127.84	145.24	122.85	107.13	113.3	109.5	114.4	126.4	130.01	129.9	108.37	108.01	112.37	112.14	127.55	126.98	125.93	112.5	114.59	120.63	126.27	136.12	141.73	124.53	108.87	128.65	120.24	119.83	137.25	135.03	127.37	111.63	110.69	119.86	120.79
sub-region	Kuiavia-Pomerania Province	driving	Województwo Kujawsko-Pomorskie	100.0	105.38	108.59	110.4	124.25	116.03	101.76	109.32	107.75	112.15	116.73	125.68	110.44	99.77	104.58	103.38	108.71	107.62	119.04	105.61	99.16	105.95	108.09	111.71	109.46	122.49	112.22	106.26	108.24	112.0	113.65	114.22	139.46	117.35	108.04	111.34	115.06	119.01	116.55	127.14	114.07	103.01	105.9	111.07	111.05	110.61
sub-region	Kumamoto Prefecture	driving	熊本県	100.0	99.25	99.04	104.85	136.47	140.57	101.66	102.69	107.45	101.35	106.36	136.64	137.84	100.72	100.73	100.09	100.69	101.29	132.63	144.78	110.36	105.36	108.07	110.42	109.92	146.25	162.13	127.41	139.05	113.06	116.19	117.98	149.68	152.33	114.29	119.75	117.59	118.73	122.21	152.5	180.91	157.84	119.24	109.39	110.25	103.24
sub-region	KwaZulu-Natal	driving	KZN	100.0	105.89	103.48	101.69	116.34	95.7	83.32	97.28	97.42	99.61	104.3	120.46	111.81	88.85	99.16	104.22	103.95	104.13	135.41	120.94	97.02	99.85	100.05	103.68	109.74	118.78	110.06	93.81	102.0	101.51	103.83	114.08	144.97	113.34	95.96	101.93	106.58	103.45	106.13	126.11	104.52	87.01	99.86	105.8	108.8	118.81
sub-region	Kymenlaakso	driving		100.0	100.23	102.59	108.58	126.02	134.96	123.36	103.09	101.28	105.26	110.44	122.04	114.27	111.83	103.63	110.63	105.3	98.45	120.88	118.21	116.47	105.03	101.59	100.43	111.45	119.06	122.62	110.05	102.47	97.56	102.44	120.92	182.71	126.14	122.58	111.14	118.52	129.78	121.93	135.61	135.58	128.69	114.35	114.62	118.14	114.46
sub-region	Kyoto Prefecture	driving	京都府	100.0	96.03	99.51	105.14	134.38	147.71	110.79	104.13	104.42	104.22	108.52	133.59	139.71	107.24	100.26	103.6	104.3	100.03	121.0	134.29	106.79	102.41	100.82	97.68	101.12	127.86	151.39	121.95	130.58	110.82	105.17	105.14	133.38	133.53	115.16	108.39	111.57	111.2	115.23	136.28	179.18	154.9	116.91	107.58	105.49	100.39
sub-region	La Rioja	driving		100.0	106.54	113.12	115.38	124.55	136.27	115.52	106.02	108.47	113.26	106.91	136.74	152.12	130.06	109.27	116.37	113.26	122.86	159.88	175.73	153.67	111.05	112.89	131.75	116.09	148.54	178.17	145.91	108.94	118.72	128.55	127.33	164.06	195.53	162.65	114.35	115.9	120.65	129.12	183.68	191.53	177.47	146.99	133.21	133.73	138.62
sub-region	Lampang Province	driving	ลำปาง	100.0	105.33	120.84	124.69	160.04	180.15	134.44	108.57	91.89	87.43	106.48	176.95	145.75	125.26	115.81	95.66	96.72	105.75	133.68	119.5	108.95	84.95	89.3	92.53	115.7	191.92	150.86	156.76	118.63	88.11	91.24	101.52	128.84	121.45	95.62	77.37	83.96	78.51	89.52	126.4	144.3	125.18	98.44	83.12	79.05	90.06
sub-region	Lamphun Province	driving	ลำพูน	100.0	93.76	114.83	112.07	156.44	171.57	122.78	99.82	97.23	94.0	97.53	138.26	147.62	125.66	89.17	92.64	86.34	104.83	119.78	141.49	116.6	88.35	83.52	98.35	112.65	187.29	155.68	173.81	117.95	107.24	88.82	100.71	141.44	137.32	114.77	90.99	91.29	93.76	100.94	132.43	138.55	110.77	87.88	77.63	87.82	92.29
sub-region	Languedoc	driving		100.0	101.52	105.24	107.0	115.12	116.18	93.31	98.82	97.82	105.63	108.33	120.31	109.62	96.29	102.29	101.97	105.45	103.1	116.44	116.67	98.54	104.75	106.03	111.66	112.14	127.4	121.17	103.07	110.31	110.33	112.96	115.79	132.08	128.37	103.62	113.25	117.93	117.78	119.47	129.65	127.25	118.54	115.88	115.41	114.61	114.62
sub-region	Laois	driving		100.0	106.69	106.5	111.29	134.45	148.03	123.49	110.04	112.53	112.93	130.77	142.65	164.37	136.88	105.05	113.25	106.5	111.48	149.67	137.2	139.37	101.18	101.25	108.46	121.78	148.43	136.94	116.67	115.88	112.66	117.32	124.21	157.09	138.19	134.38	124.54	128.94	149.87	151.9	188.19	163.91	152.23	117.91	107.87	126.38	129.33
sub-region	Lapland Region	driving	Lappi	100.0	99.32	109.23	104.84	132.59	133.14	125.93	98.66	98.59	105.18	111.91	130.23	135.57	133.14	108.59	113.39	118.27	115.02	127.45	132.3	128.43	104.64	112.75	112.57	116.89	132.7	146.82	130.66	110.77	105.59	115.23	129.11	159.98	310.39	187.75	161.45	156.64	165.57	179.18	248.3	336.86	196.57	159.84	146.16	144.95	151.68
sub-region	Lazio Region	driving		100.0	101.43	104.0	104.97	115.76	123.55	97.68	100.48	106.02	108.93	109.25	120.48	123.48	103.23	100.41	101.92	104.02	106.41	113.64	115.87	100.86	98.92	101.85	104.53	105.55	120.46	122.51	99.97	101.99	108.36	109.75	118.65	147.41	137.71	132.22	108.37	113.05	118.44	125.21	133.28	137.12	116.94	115.5	104.72	101.65	102.49
sub-region	Leitrim	driving
sub-region	Lesser Poland Province	driving	Województwo Małopolskie	100.0	97.7	100.96	110.53	145.73	138.02	123.92	109.12	106.17	99.83	110.38	143.89	134.46	116.88	112.71	98.97	97.28	104.59	129.75	125.35	117.4	111.42	110.66	106.63	109.55	133.22	165.99	133.41	118.16	111.0	111.17	125.83	169.44	180.93	146.73	124.72	118.12	121.77	123.24	154.58	144.09	117.49	103.69	101.01	96.63	105.71
sub-region	Liberec Region	driving	Liberecký kraj	100.0	101.64	106.78	114.95	152.74	152.6	146.76	105.14	99.4	99.63	116.89	142.46	159.45	142.39	111.88	113.42	112.88	116.26	157.68	181.98	160.08	138.45	118.76	126.57	139.15	185.35	236.05	177.3	127.94	123.93	126.57	137.58	186.32	216.32	184.85	140.49	150.37	158.48	138.22	174.17	206.54	167.02	127.04	129.91	133.01	138.38
sub-region	Libertador General Bernardo O'Higgins Region	driving	Región del Libertador General Bernardo O'Higgins	100.0	83.93	95.32	99.48	134.93	154.07	138.78	103.91	92.56	91.52	98.76	146.39	158.87	152.59	119.36	99.96	94.11	105.11	148.91	162.46	153.85	119.81	118.86	110.79	133.25	171.6	187.95	173.4	134.75	117.29	129.49	129.49	163.96	175.84	166.01	147.91	126.38	144.61	153.37	189.15	189.52	186.58	125.95	103.33	110.94	115.9
sub-region	Liguria Region	driving		100.0	104.39	105.57	102.63	121.08	128.94	124.82	100.39	99.69	106.09	101.57	118.26	124.89	131.12	100.35	101.43	102.38	105.0	119.18	134.41	135.41	111.75	114.26	121.18	119.72	145.53	159.87	163.45	112.64	113.94	120.61	124.26	164.76	184.52	195.24	122.9	117.07	116.93	128.22	157.87	182.05	176.91	111.54	102.53	100.35	99.14
sub-region	Limburg	driving		100.0	99.53	104.64	104.97	107.54	107.38	102.13	104.59	116.95	104.82	102.73	108.77	108.29	106.83	102.57	104.5	103.58	107.0	113.15	111.48	102.92	116.18	110.97	104.56	104.41	113.48	116.41	88.07	102.91	101.34	105.48	104.83	115.44	115.7	98.55	106.55	110.53	116.67	112.17	117.1	94.85	81.94	87.81	89.27	100.94	102.15
sub-region	Limburg Province	driving	Provincie Limburg	100.0	101.2	105.75	105.5	113.91	118.1	105.2	101.57	104.51	109.43	104.89	112.68	121.63	110.08	103.71	104.93	113.4	113.56	123.92	124.8	106.89	107.19	107.94	113.36	108.76	120.17	127.39	94.61	105.65	106.23	112.82	110.29	122.37	133.46	109.02	106.11	108.84	116.18	110.8	130.88	123.4	103.84	113.74	115.86	116.35	116.2
sub-region	Limerick	driving		100.0	119.42	118.18	121.73	131.69	146.27	143.65	123.64	128.06	125.51	134.54	157.59	144.75	140.25	143.85	137.89	136.75	156.89	160.52	140.02	143.62	127.91	133.23	138.22	134.08	149.02	133.74	104.48	120.88	121.19	141.31	151.05	178.6	146.17	125.28	144.93	156.58	172.89	170.5	173.48	146.81	136.01	127.08	137.91	140.46	149.82
sub-region	Limousin Region	driving		100.0	97.77	107.31	104.23	109.25	107.22	94.03	100.15	101.16	103.22	103.76	113.08	114.07	91.47	98.93	98.42	101.76	108.42	112.39	106.85	93.16	103.17	105.07	112.54	112.77	116.08	116.21	99.1	105.33	106.78	114.31	116.16	130.35	133.38	118.08	111.88	111.47	115.0	118.72	134.59	133.01	114.8	115.53	111.51	113.39	116.27
sub-region	Limpopo	driving	LP	100.0	102.67	97.36	101.25	116.69	93.34	89.36	88.31	86.93	89.26	105.24	133.85	113.14	98.61	93.11	92.94	99.36	93.38	134.43	108.58	95.64	94.9	91.39	96.79	99.39	141.28	106.59	88.95	87.6	93.99	101.01	110.61	149.49	108.58	108.34	102.74	103.31	113.21	116.82	137.64	105.64	103.58	92.67	102.94	102.53	109.26
sub-region	Liège Province	driving	Province de Liège	100.0	100.9	106.92	110.44	118.52	120.65	105.17	113.75	107.47	110.17	107.17	123.7	119.72	106.55	103.14	103.54	108.6	108.38	119.78	125.32	106.26	107.99	113.18	115.84	110.56	128.91	129.29	99.08	110.55	112.49	121.12	117.61	135.15	133.99	111.6	116.79	115.59	120.66	117.68	137.76	129.0	105.65	115.32	116.86	117.96	117.97
sub-region	Lodz Province	driving	Województwo Łódzkie	100.0	101.58	106.84	112.65	130.02	117.12	97.6	98.9	98.32	113.83	108.77	125.84	111.41	96.91	99.62	105.59	114.51	110.87	128.42	105.74	95.61	107.01	106.25	111.11	117.93	139.76	118.69	101.06	112.07	106.85	107.32	113.16	138.22	126.54	106.73	109.98	112.7	113.81	114.97	131.86	121.73	105.94	100.78	105.67	107.73	117.54
sub-region	Loei Province	driving	เลย	100.0	95.1	108.52	129.05	203.41	226.49	122.16	95.95	97.37	97.02	104.62	186.08	200.36	114.7	86.43	86.58	79.19	96.66	139.42	154.83	106.11	108.59	95.53	92.83	110.44	230.26	277.34	196.45	109.73	94.03	92.54	107.46	171.16	132.17	94.53	99.36	86.08	89.2	97.3	149.86	141.97	91.48	83.59	81.32	88.49	93.61
sub-region	Lombardy Region	driving	Lombardia	100.0	104.26	107.36	106.48	115.38	127.23	106.45	100.58	102.83	106.17	107.73	124.67	126.26	107.33	99.04	105.74	107.67	108.48	117.24	124.44	104.7	98.85	101.75	104.71	107.29	120.96	127.86	116.56	105.06	109.22	115.62	119.96	138.23	138.13	119.07	111.91	114.93	127.65	123.23	140.76	129.11	95.1	81.22	77.06	74.82	75.36
sub-region	Longford	driving
sub-region	Lop Buri Province	driving	ลพบุรี	100.0	90.79	97.48	103.07	141.67	173.68	130.41	95.39	89.77	83.7	98.25	163.23	185.93	134.39	95.83	98.83	95.76	95.1	154.82	216.7	138.12	104.64	106.94	108.48	116.05	270.1	264.73	170.8	154.57	92.43	104.24	106.65	168.75	171.78	118.53	102.78	101.9	99.85	102.41	160.71	211.48	127.45	97.66	99.09	93.42	91.48
sub-region	Lorraine Region	driving		100.0	99.84	104.27	103.67	110.99	107.28	91.17	99.24	97.95	102.08	102.53	113.59	109.87	90.81	98.33	98.28	104.33	101.87	111.16	115.0	93.4	99.4	102.97	112.03	104.4	112.66	122.95	92.57	100.9	103.0	109.79	111.49	125.44	121.09	100.14	109.58	106.92	106.4	109.06	122.28	120.24	96.82	107.3	107.09	104.07	106.83
sub-region	Los Lagos Region	driving	Región de Los Lagos	100.0	100.6	112.29	113.84	108.72	122.92	113.13	110.22	110.05	107.38	122.36	129.37	130.6	116.55	132.58	123.61	121.78	119.88	133.03	145.43	135.68	143.45	151.41	188.62	180.4	201.03	205.21	184.38	183.8	193.29	187.56	198.36	206.13	186.18	158.19	182.63	187.73	185.84	188.79	192.68	188.96	143.71	142.37	122.92	121.48	121.43
sub-region	Los Ríos Region	driving	Región de Los Ríos	100.0	101.16	102.5	105.86	136.96	131.91	131.22	119.88	114.96	142.13	136.91	142.22	163.26	140.84	146.14	137.04	133.64	154.98	163.09	173.52	180.08	187.88	192.24	202.59	240.32	246.79	266.97	245.67	222.81	251.01	239.46	232.64	255.28	253.47	210.05	222.25	213.07	215.74	225.87	236.96	240.23	181.37	170.07	137.73	136.35	143.98
sub-region	Louisiana	driving		100.0	95.97	89.05	93.0	111.95	105.54	77.39	86.05	87.81	86.62	89.39	108.9	104.08	65.51	82.81	85.28	85.55	90.12	111.19	108.78	69.82	84.04	87.38	83.74	89.2	112.79	110.46	80.8	84.45	91.05	92.59	102.7	137.45	127.11	83.59	91.46	96.35	99.49	102.73	150.55	153.04	116.3	112.2	116.79	105.96	105.21
sub-region	Louth	driving		100.0	104.56	104.82	110.27	121.9	124.55	112.48	115.24	101.77	110.6	114.69	118.07	131.8	115.9	99.45	93.15	106.04	106.48	131.32	127.24	121.27	98.2	106.66	104.78	102.72	128.63	123.67	109.16	101.58	99.71	109.97	110.42	142.44	123.63	120.02	117.74	118.73	124.0	128.08	149.69	130.92	124.51	104.71	108.21	125.03	118.55
sub-region	Lower Austria	driving	Niederösterreich	100.0	102.31	104.21	113.24	108.96	105.9	99.37	103.08	104.75	102.85	105.8	112.04	100.86	95.38	103.78	105.0	105.39	108.04	116.96	109.89	96.97	100.99	98.05	101.51	101.32	108.43	107.85	108.22	104.53	110.25	112.52	114.0	122.77	117.14	112.11	108.92	110.79	111.53	112.4	119.3	112.04	107.12	105.15	106.09	102.82	108.1
sub-region	Lower Normandy Region	driving	Basse-Normandie	100.0	102.16	106.61	106.05	124.57	121.85	104.78	102.72	99.8	103.51	102.61	116.99	119.18	99.67	99.19	100.97	104.74	103.24	111.38	121.99	101.15	104.72	107.29	108.84	110.87	119.89	132.33	101.96	108.25	109.34	115.93	112.82	137.11	137.84	113.97	122.96	122.68	125.27	128.09	139.92	136.04	110.1	111.31	110.81	110.57	109.07
sub-region	Lower Saxony	driving	Niedersachsen	100.0	100.37	101.27	105.67	115.66	106.84	106.46	100.2	103.44	102.02	100.97	110.58	105.68	104.35	101.87	103.38	103.14	104.4	122.98	111.72	109.68	110.06	115.89	108.98	105.12	120.05	114.05	110.01	107.46	107.33	108.14	110.04	127.59	131.01	114.91	106.76	110.7	121.76	111.74	121.79	115.94	107.81	110.0	110.38	108.66	107.3
sub-region	Lower Silesia Province	driving	Województwo Dolnośląskie	100.0	101.2	103.02	105.96	118.9	112.58	98.58	101.12	98.45	101.55	100.0	120.59	116.03	104.85	106.05	104.05	108.48	116.35	133.02	127.61	114.69	116.14	107.73	110.91	115.17	144.87	146.91	124.75	119.75	105.26	112.11	118.92	151.03	152.03	134.97	119.15	113.3	117.74	121.18	136.07	126.01	114.51	104.93	108.37	104.2	107.58
sub-region	Lublin Province	driving	Województwo Lubelskie	100.0	100.77	110.93	113.66	118.28	108.34	103.02	102.1	96.88	102.82	106.65	114.58	106.05	93.58	99.89	97.64	101.76	100.42	114.27	103.73	91.89	91.35	96.08	101.45	99.98	120.01	114.02	97.98	95.48	97.65	103.5	105.42	127.59	115.89	106.5	102.61	101.39	106.92	109.81	119.36	119.54	102.2	105.89	105.24	102.43	97.86
sub-region	Lubusz Province	driving	Województwo Lubuskie	100.0	100.57	105.39	106.21	129.18	114.96	111.36	101.77	103.47	106.4	107.78	129.2	118.32	108.9	112.46	107.66	115.86	111.26	126.99	128.8	117.84	111.02	110.2	113.99	120.91	138.12	132.88	121.14	108.63	107.89	112.27	117.06	151.76	135.75	129.48	115.19	110.63	118.32	119.71	131.94	129.96	121.06	107.45	106.82	103.01	118.58
sub-region	Luxembourg District	driving	District de Luxembourg	100.0	96.51	93.95	102.95	100.52	82.61	70.85	95.45	96.91	93.72	96.0	99.54	80.29	69.56	94.39	93.74	94.15	94.33	97.94	83.63	72.66	94.48	92.74	98.12	98.23	99.43	84.1	65.03	94.64	99.27	101.16	100.42	109.17	83.77	67.97	85.28	87.01	84.19	85.42	100.37	77.79	66.71	90.49	92.27	89.24	140.6
sub-region	Luxembourg Province	driving	Province de Luxembourg	100.0	97.39	101.88	100.11	116.21	132.2	114.77	102.09	96.69	103.55	98.56	126.2	137.02	119.54	101.61	97.92	105.72	113.25	151.09	185.19	140.48	106.37	101.74	112.37	105.0	126.93	154.91	111.02	102.58	104.21	103.15	112.77	141.86	149.91	124.0	110.84	108.99	117.75	122.47	179.08	167.06	128.87	121.41	112.4	113.16	168.62
sub-region	Mae Hong Son Province	driving	แม่ฮ่องสอน	100.0	117.81	113.61	106.7	191.39	236.06	101.4	96.62	83.59	91.76	90.07	104.86	107.43	105.3	84.69	94.41	85.36	81.09	80.13	84.33	73.58	70.42	67.7	69.46	77.78	105.74	131.13	91.02	81.9	75.2	68.21	72.55	76.6	67.18	63.87	59.31	58.65	56.66	47.9	62.69	59.31	64.53	59.6	49.3	42.83	46.95
sub-region	Magallanes and the Chilean Antarctic Region	driving	Región de Magallanes y de la Antártica Chilena	100.0	100.99	93.88	85.98	98.88	112.18	88.22	102.04	88.81	93.22	94.14	103.29	112.57	80.65	98.82	90.52	86.24	76.76	97.37	106.65	90.65	95.85	97.3	104.28	107.5	112.64	125.94	99.47	111.45	95.19	116.66	119.82	138.45	128.37	105.79	100.53	113.5	95.33	111.65	112.71	112.51	85.06	101.45	102.37	91.77	100.59
sub-region	Maha Sarakham Province	driving	มหาสารคาม	100.0	99.84	109.93	109.54	166.1	170.95	126.8	103.04	98.58	97.91	108.2	155.54	137.84	110.88	90.7	98.31	104.89	108.99	151.6	146.35	126.13	109.38	110.52	110.68	132.2	244.82	213.36	170.67	126.01	96.85	99.88	113.87	147.69	130.63	118.96	93.73	101.02	97.16	109.14	147.69	145.01	106.35	96.61	101.89	94.36	111.47
sub-region	Maine	driving		100.0	104.9	106.6	77.37	129.84	119.18	91.58	113.32	103.7	104.6	108.33	128.78	125.65	95.58	96.62	100.02	101.7	105.79	128.76	130.2	95.72	98.81	101.93	106.6	81.01	87.62	131.45	105.54	97.32	105.15	111.35	93.09	141.78	145.36	122.48	125.21	106.55	121.69	124.75	142.02	140.16	112.45	105.6	107.65	109.35	100.92
sub-region	Manawatū-Whanganui Region	driving		100.0	108.84	109.79	139.18	132.2	118.68	109.92	114.49	114.01	113.91	148.3	133.53	120.21	113.67	99.9	101.99	101.3	123.37	122.61	115.96	90.51	100.41	118.58	130.84	133.34	132.45	158.67	97.04	105.3	109.57	110.16	144.07	134.29	129.59	110.98	107.27	108.79	117.51	143.99	128.71	122.34	108.05	104.27	109.87	116.61	148.45
sub-region	Manitoba	driving		100.0	107.55	109.64	107.11	131.0	109.71	89.53	106.51	106.7	109.34	109.93	130.33	123.83	90.02	100.22	103.73	107.86	115.92	141.2	124.92	93.63	100.84	103.8	105.22	109.09	129.5	126.22	94.19	101.58	106.51	106.09	113.24	145.13	131.32	105.88	89.34	110.54	110.5	120.04	137.84	133.71	96.52	103.92	106.78	113.03	115.95
sub-region	Maranhão	driving		100.0	104.37	105.08	99.32	109.92	121.34	85.08	95.57	92.69	96.5	97.19	121.69	128.51	91.45	86.1	82.67	90.96	87.89	101.96	117.82	87.08	85.61	93.33	89.66	92.62	110.6	126.67	89.47	88.14	95.5	97.5	96.4	111.73	132.96	88.36	89.91	96.78	104.11	103.99	133.99	144.2	108.46	97.98	90.62	87.21	87.33
sub-region	Marche Region	driving		100.0	105.54	107.7	107.95	113.57	135.5	117.52	107.91	108.54	107.45	110.25	147.92	134.58	114.82	102.63	104.31	106.23	107.89	109.5	128.19	116.02	106.01	102.39	103.67	107.82	113.13	127.94	120.33	107.42	111.69	117.83	118.04	136.36	145.43	137.64	108.67	112.29	113.03	115.67	131.62	141.08	122.41	102.99	101.61	92.25	94.42
sub-region	Marlborough Region	driving		100.0	110.19	114.65	105.56	101.94	99.97	113.16	97.38	98.97	98.35	103.43	92.98	95.5	106.47	97.61	90.27	98.16	94.76	98.03	92.11	97.77	102.04	115.49	111.93	131.4	123.64	119.34	103.98	112.55	105.66	117.63	122.32	113.84	100.0	108.41	119.37	107.79	104.92	108.76	107.63	96.15	97.9	93.31	86.16	91.69	101.52
sub-region	Maryland	driving		100.0	104.86	108.01	109.94	126.08	94.76	88.73	97.77	101.54	104.35	107.49	122.94	118.02	87.03	98.29	100.38	102.43	104.82	123.44	119.11	84.57	98.24	104.19	101.22	105.99	117.69	118.74	92.35	102.48	105.54	107.95	116.98	142.95	128.17	98.95	109.68	107.56	107.73	110.47	130.96	131.73	97.76	102.12	107.16	110.33	114.05
sub-region	Massachusetts	driving		100.0	103.04	108.19	108.23	124.68	104.39	86.56	99.37	101.93	103.24	105.74	122.61	113.86	87.5	93.55	98.28	101.45	104.81	121.44	114.42	81.4	93.87	99.21	100.86	101.59	119.79	116.76	89.38	96.08	102.35	105.67	108.94	134.08	119.11	95.64	101.09	105.19	109.47	110.32	125.48	119.94	93.24	99.45	103.19	105.51	111.77
sub-region	Mato Grosso	driving		100.0	104.55	102.99	102.28	120.04	124.04	84.04	95.96	102.01	100.27	103.01	114.17	125.02	84.31	93.48	100.28	102.95	101.39	121.68	129.06	83.74	95.04	100.65	98.67	104.39	122.75	138.15	88.31	96.34	96.88	105.51	103.71	126.24	138.11	86.52	95.22	100.91	99.65	106.86	126.93	143.91	88.55	103.81	86.7	87.66	96.0
sub-region	Mato Grosso do Sul	driving		100.0	105.02	105.25	102.38	116.38	119.79	86.27	103.33	101.89	98.13	102.43	116.81	119.33	76.93	97.5	102.52	99.12	95.32	117.83	117.06	81.06	98.18	102.75	99.66	106.33	128.38	136.33	91.13	107.04	104.5	105.98	114.19	127.4	135.28	83.37	103.14	104.66	103.82	102.38	133.28	129.09	82.58	90.62	81.22	85.61	97.0
sub-region	Maule Region	driving	Región del Maule	100.0	89.66	105.57	103.18	143.53	139.65	119.05	113.43	98.44	106.23	105.94	144.59	137.22	130.26	113.9	102.19	99.55	110.54	164.86	164.5	136.36	144.17	124.8	122.59	126.45	188.69	175.51	153.22	168.07	125.48	136.11	144.69	170.35	180.86	149.79	171.38	136.81	136.27	128.05	159.99	143.74	136.18	120.49	142.25	111.51	122.52
sub-region	Mayo	driving		100.0	99.75	99.7	101.83	119.1	114.98	108.89	101.63	100.76	100.91	97.46	117.52	126.36	120.82	93.8	93.8	92.38	99.04	119.45	153.78	119.3	97.56	104.88	102.69	103.05	128.64	111.48	110.97	94.72	85.02	95.07	102.29	126.92	120.21	123.01	122.65	130.57	136.77	128.29	145.1	143.98	128.54	106.09	100.71	104.32	118.33
sub-region	Mazovia Province	driving	Województwo Mazowieckie	100.0	101.68	104.31	106.65	112.58	98.92	84.7	99.71	102.42	105.42	104.61	114.8	98.25	85.87	97.08	100.91	110.34	107.64	116.3	99.59	84.89	99.15	101.41	106.39	108.01	121.51	103.54	89.39	97.61	97.38	98.34	102.11	113.31	96.37	87.15	97.17	98.84	99.55	101.74	110.08	97.71	93.36	104.66	109.61	106.1	105.78
sub-region	Meath	driving		100.0	110.36	107.61	114.16	121.74	127.17	116.69	117.08	113.82	124.64	125.18	124.34	129.64	123.04	111.56	117.55	115.75	111.41	126.7	126.18	125.28	105.6	108.83	114.45	111.17	121.25	127.63	109.35	105.03	110.99	114.67	116.37	139.12	131.48	121.3	130.65	131.29	132.39	126.48	146.67	128.98	116.32	120.56	110.01	111.8	120.56
sub-region	Mecklenburg-Vorpommern	driving		100.0	101.41	104.39	103.13	115.79	113.31	121.52	102.44	103.13	106.43	105.56	117.8	110.82	114.3	102.4	103.22	98.82	101.84	120.68	128.65	132.36	116.75	115.18	115.88	114.32	136.68	125.5	116.34	110.01	107.79	107.35	115.21	133.44	127.41	128.7	116.49	115.14	111.04	111.0	127.36	122.21	126.5	114.77	116.59	112.16	111.27
sub-region	Melilla	driving
sub-region	Michigan	driving		100.0	102.13	103.23	106.13	129.07	87.73	80.96	97.68	101.46	101.84	104.25	123.34	117.9	80.66	94.66	98.72	100.04	105.0	123.99	117.12	82.26	96.44	99.24	101.27	105.92	119.66	116.63	85.41	98.71	104.27	105.68	109.25	137.71	125.55	93.88	103.71	104.44	106.67	110.91	132.21	133.39	93.68	100.56	105.98	101.48	111.66
sub-region	Michoacán	driving		100.0	97.18	95.85	99.06	111.09	116.94	91.46	90.09	88.01	88.32	91.16	108.05	111.05	85.24	82.9	83.21	87.79	93.45	114.4	126.56	97.32	94.42	84.17	83.03	84.06	98.92	106.9	86.74	81.91	83.72	82.69	94.82	121.65	118.95	92.23	85.62	85.87	86.82	93.02	110.45	117.88	87.93	82.89	80.75	86.05	90.72
sub-region	Midi-Pyrénées Region	driving		100.0	102.76	105.37	107.81	114.78	111.04	94.94	99.17	102.11	106.95	106.37	120.22	116.11	96.64	100.07	102.38	107.75	104.8	118.82	121.9	99.58	101.43	101.78	108.15	109.37	122.81	122.44	98.0	105.53	110.44	111.12	113.49	121.97	122.45	102.84	108.1	109.6	112.41	113.45	122.12	122.22	107.4	109.24	107.06	112.14	112.62
sub-region	Mie Prefecture	driving	三重県	100.0	99.74	96.64	100.07	134.88	146.57	108.64	100.01	97.52	99.18	100.62	138.51	139.45	103.25	93.95	101.16	98.87	97.23	130.02	135.45	106.77	101.57	101.18	106.95	104.6	136.16	156.47	125.25	128.85	113.7	108.81	109.37	139.55	142.89	116.71	109.45	110.84	115.42	121.66	152.42	196.29	165.78	121.09	108.43	107.72	104.14
sub-region	Minas Gerais	driving		100.0	101.31	101.87	105.06	112.27	112.94	87.67	98.6	100.37	98.2	96.51	100.76	110.41	83.41	92.83	96.88	95.14	100.1	111.12	109.66	83.03	97.06	98.14	95.94	98.32	115.05	118.39	88.43	94.1	99.81	98.71	102.03	120.91	124.63	84.47	99.95	104.03	103.99	115.45	154.91	164.11	127.48	117.27	116.33	92.66	94.36
sub-region	Minnesota	driving		100.0	100.47	94.68	104.0	87.04	84.38	80.61	97.51	97.64	99.39	108.11	122.1	123.55	88.03	90.16	93.42	94.12	100.37	118.72	120.5	80.42	89.01	94.25	95.48	102.44	118.48	119.92	79.08	94.94	99.92	96.86	101.67	129.78	127.88	95.98	103.22	112.74	100.46	106.29	129.52	131.85	94.63	96.7	99.62	102.15	108.24
sub-region	Mississippi	driving		100.0	100.36	102.45	111.83	136.93	122.41	91.27	109.53	102.82	100.17	102.13	130.54	126.3	84.13	98.75	103.5	98.66	108.76	132.69	131.32	87.9	101.11	102.72	96.74	107.78	133.39	131.28	95.55	99.13	106.18	104.22	121.06	155.67	145.6	98.89	111.41	106.32	107.75	113.87	152.28	148.4	105.2	109.18	118.47	119.05	128.15
sub-region	Missouri	driving		100.0	102.97	102.99	106.6	80.47	119.64	88.2	98.15	98.02	92.13	92.83	105.47	119.58	84.43	93.97	100.9	97.97	104.18	123.72	124.86	85.57	96.55	102.13	89.62	100.61	120.85	122.95	88.31	98.69	103.15	96.75	106.72	139.86	133.88	101.39	105.71	104.7	106.05	112.1	137.74	147.24	100.38	101.57	105.53	108.34	114.19
sub-region	Miyagi Prefecture	driving	宮城県	100.0	100.78	97.3	104.08	129.89	129.27	104.35	98.28	98.01	96.74	103.06	131.42	139.77	102.43	93.39	95.15	102.26	104.74	130.45	133.42	105.21	106.08	105.13	104.96	105.49	137.82	152.87	117.81	120.28	111.14	110.33	113.35	139.45	137.77	114.86	110.99	109.43	112.46	115.63	144.26	161.82	144.0	118.42	110.15	110.37	107.74
sub-region	Miyazaki Prefecture	driving	宮崎県	100.0	100.34	102.59	107.47	127.64	143.09	101.72	101.5	105.7	99.92	104.96	136.01	139.83	99.97	103.35	106.26	102.94	106.28	148.41	170.05	112.99	114.28	118.78	115.52	115.85	163.0	191.41	141.58	160.28	126.18	119.31	115.83	143.27	148.18	120.88	124.61	126.8	129.08	123.66	162.44	216.51	172.84	129.09	120.76	114.59	107.17
sub-region	Molise Region	driving		100.0	88.01	94.99	97.97	116.01	114.18	145.57	103.7	102.14	88.58	98.75	106.05	121.95	143.53	99.11	95.93	103.75	97.5	113.92	118.93	151.88	103.96	94.53	77.63	91.76	116.94	120.75	219.19	90.09	105.42	101.62	102.71	145.2	138.84	175.5	102.55	95.62	108.76	100.52	128.68	128.78	147.24	102.97	102.4	100.94	104.33
sub-region	Monaghan	driving
sub-region	Montana	driving		100.0	101.74	102.92	109.28	130.43	132.16	103.52	109.68	104.47	104.28	111.77	133.52	137.15	101.67	102.44	101.0	104.95	112.21	132.34	136.01	90.0	99.39	104.68	105.44	106.44	123.69	122.08	102.9	105.17	109.08	109.56	125.53	153.33	148.79	118.26	121.39	112.38	117.41	125.31	147.58	147.58	113.3	110.25	113.8	119.54	130.49
sub-region	Moravian-Silesian Region	driving	Moravskoslezský kraj	100.0	98.03	108.43	106.39	129.01	117.67	98.68	102.71	102.0	101.12	115.02	132.23	119.97	102.87	99.19	108.46	106.62	114.21	118.79	114.77	104.07	105.1	105.91	102.45	109.07	125.83	126.96	108.55	100.83	108.2	112.15	116.93	136.6	128.2	109.72	111.67	112.27	115.79	121.12	135.54	120.31	107.53	108.05	114.24	108.79	114.33
sub-region	Morelos	driving		100.0	80.28	80.59	87.41	116.63	148.62	129.7	81.18	82.85	79.19	87.86	114.16	145.11	107.01	112.61	75.63	82.13	88.45	125.58	196.12	152.28	188.66	79.41	77.23	82.3	108.11	147.03	101.86	77.58	74.92	78.52	87.28	143.7	172.34	140.07	80.68	77.88	77.9	83.7	124.32	173.76	151.92	80.09	80.72	79.94	95.56
sub-region	Mpumalanga	driving	MP	100.0	102.0	97.59	97.14	112.57	85.11	85.83	92.52	93.67	106.22	108.11	138.75	111.62	100.14	99.68	101.33	106.04	108.7	159.63	118.63	106.51	97.27	100.38	105.83	105.83	130.03	102.43	109.82	98.42	105.72	101.22	110.32	152.94	116.4	110.05	105.14	106.08	116.29	108.83	139.65	99.23	106.53	103.49	112.12	109.1	126.61
sub-region	Mukdahan Province	driving	มุกดาหาร
sub-region	Nagano Prefecture	driving	長野県	100.0	95.74	98.39	99.67	132.5	137.66	102.25	99.97	97.7	96.17	103.4	145.34	136.89	101.57	93.14	94.4	95.61	99.12	139.35	143.35	110.8	106.85	107.07	107.52	112.73	153.88	172.69	133.19	132.83	114.02	115.88	112.49	146.95	147.14	120.07	116.77	115.38	119.27	120.15	170.57	197.31	173.53	123.56	104.42	103.87	102.34
sub-region	Nagasaki Prefecture	driving	長崎県	100.0	101.78	105.34	111.87	137.81	142.45	105.32	105.89	103.82	101.81	104.66	148.69	157.84	108.12	106.5	107.66	105.87	103.02	142.5	162.3	114.05	110.93	114.26	110.46	115.11	161.66	200.36	140.01	142.92	113.87	113.01	118.32	146.77	144.31	113.44	113.96	124.5	124.7	124.22	162.87	207.69	174.37	128.55	124.41	120.69	109.77
sub-region	Nakhon Nayok Province	driving	นครนายก	100.0	79.87	90.76	102.33	208.38	238.8	134.82	93.02	82.8	78.7	92.84	236.29	330.54	179.13	108.94	96.27	99.94	110.1	214.81	285.19	155.57	94.06	90.51	85.99	100.8	290.82	387.15	264.57	122.83	101.65	84.76	101.16	177.42	234.82	126.99	84.33	81.33	87.45	103.73	190.51	267.75	145.17	93.94	92.72	92.9	98.35
sub-region	Nakhon Pathom Province	driving	นครปฐม	100.0	102.62	107.54	110.02	179.66	181.91	150.81	103.75	98.91	101.02	114.78	203.42	212.24	166.39	100.31	103.15	106.53	106.07	162.01	170.78	146.11	97.09	101.33	106.21	112.65	203.72	185.88	169.29	142.3	99.3	98.58	116.02	165.82	169.53	124.14	104.13	97.74	97.31	105.55	159.22	181.72	139.18	101.35	96.96	99.09	97.22
sub-region	Nakhon Phanom Province	driving	นครพนม
sub-region	Nakhon Ratchasima Province	driving	นครราชสีมา	100.0	97.36	116.4	114.36	183.49	195.17	137.1	108.15	92.92	98.27	109.61	170.53	176.58	128.47	100.49	101.6	100.19	107.73	172.12	194.59	136.01	101.17	97.86	104.37	121.86	239.34	224.18	175.04	151.74	100.0	99.97	110.98	214.64	222.12	124.59	97.43	100.16	99.29	116.01	178.41	180.78	121.05	98.14	96.61	97.67	115.97
sub-region	Nakhon Sawan Province	driving	นครสวรรค์	100.0	93.13	100.52	104.91	153.05	142.16	119.02	102.18	83.02	91.15	101.44	162.27	155.52	125.0	102.5	100.09	93.88	94.8	133.13	125.69	108.68	89.31	85.29	93.19	98.91	201.18	159.68	138.39	132.24	88.79	94.97	97.07	141.06	121.95	101.09	81.64	88.13	93.16	104.57	147.87	155.49	104.25	97.99	88.51	86.44	112.1
sub-region	Nakhon Si Thammarat Province	driving	นครศรีธรรมราช	100.0	90.27	109.55	107.19	164.94	159.23	106.28	94.26	91.8	97.77	88.87	188.45	205.48	126.76	95.38	97.2	94.08	101.51	142.02	150.22	101.09	91.25	99.79	96.73	107.29	213.52	237.04	185.54	116.79	102.78	96.06	99.64	163.64	159.8	110.72	109.65	94.78	95.43	106.96	167.61	166.78	123.57	102.28	111.45	102.65	106.67
sub-region	Namur Province	driving	Province de Namur	100.0	101.67	108.5	108.22	122.58	127.27	112.35	103.75	105.32	112.89	111.12	129.36	136.77	117.23	107.86	109.55	113.33	112.03	132.88	139.24	116.45	111.67	111.86	117.6	118.8	138.33	151.01	104.47	110.93	114.44	118.9	121.25	145.88	146.47	120.26	116.22	121.66	126.56	123.79	155.97	142.76	120.13	121.44	118.56	116.62	120.25
sub-region	Nan Province	driving	น่าน	100.0	112.39	110.69	130.07	175.02	181.32	131.67	87.01	89.51	90.91	110.79	160.34	173.13	126.87	122.68	91.21	73.63	80.62	125.77	130.97	104.8	79.92	68.93	89.91	119.08	248.15	305.29	197.3	117.78	86.21	83.22	98.0	142.86	138.56	97.2	93.31	87.61	85.81	100.3	141.96	129.47	83.32	82.82	71.33	60.74	71.93
sub-region	Nara Prefecture	driving	奈良県	100.0	91.23	94.87	100.35	125.66	140.37	103.61	99.27	98.06	94.64	105.25	134.84	138.9	97.31	97.76	97.77	97.07	95.11	116.57	125.32	98.9	98.86	100.55	98.43	101.01	125.35	149.28	113.82	137.13	108.86	103.53	103.59	126.99	124.72	104.72	102.08	107.6	110.34	111.68	127.47	157.93	142.65	110.48	103.27	103.62	102.07
sub-region	Narathiwat Province	driving	นราธิวาส
sub-region	Navarre	driving	Navarra	100.0	106.19	111.6	110.68	123.35	124.56	106.78	101.16	104.36	105.07	110.88	124.15	130.18	110.4	105.94	109.3	111.6	114.34	128.2	135.88	126.73	100.42	106.16	112.46	115.09	134.06	136.51	123.36	103.49	103.68	112.54	115.53	144.47	162.21	137.33	112.72	111.99	115.66	124.98	160.4	166.18	152.52	128.0	122.56	117.37	120.48
sub-region	Nayarit	driving		100.0	92.84	93.02	94.54	110.04	108.25	98.99	94.77	90.96	87.22	99.23	108.35	110.05	96.95	87.42	85.48	90.28	94.47	126.58	132.35	100.62	117.57	89.07	85.09	87.92	114.92	124.88	99.4	93.08	88.53	87.0	100.17	130.62	116.64	98.97	100.28	85.69	95.1	102.45	118.52	120.17	98.64	91.6	87.69	93.19	87.84
sub-region	Nebraska	driving		100.0	103.86	102.34	109.17	80.66	115.01	91.57	99.99	104.55	83.75	94.43	126.55	138.12	96.3	96.59	101.68	99.99	106.16	129.23	138.67	92.27	93.33	104.7	102.29	108.98	130.4	140.3	101.24	100.76	108.27	106.52	114.5	151.02	155.04	114.22	110.42	110.79	104.72	119.79	148.61	155.86	107.71	104.7	107.52	111.71	118.56
sub-region	Nelson	driving		100.0	100.76	102.71	103.93	104.77	84.48	105.34	87.27	99.01	97.37	94.17	85.47	75.6	93.48	96.45	88.07	87.08	91.46	85.13	79.6	73.27	96.3	95.39	88.41	98.06	105.91	91.16	98.59	96.34	98.06	99.62	103.16	96.0	86.5	91.54	105.22	103.47	97.1	111.32	94.13	85.7	94.4	92.57	91.96	94.13	92.79
sub-region	Nevada	driving		100.0	101.72	106.36	109.91	133.97	141.05	111.34	116.82	111.02	110.69	115.17	133.08	132.59	100.29	108.31	107.39	107.15	112.01	129.2	126.85	91.45	107.9	107.37	109.49	114.81	134.0	131.97	99.02	109.94	110.04	113.41	125.39	151.6	146.26	119.78	121.95	117.69	119.51	131.84	154.3	146.4	117.47	120.05	117.41	119.37	124.28
sub-region	New Brunswick	driving		100.0	102.62	104.52	102.65	133.37	143.05	68.73	104.43	107.55	107.11	119.71	149.09	144.88	92.29	106.08	107.83	103.78	114.92	146.49	148.84	105.32	101.2	103.74	106.72	97.86	81.5	134.86	106.54	96.82	110.08	108.79	113.46	158.97	153.8	128.93	108.65	114.78	111.88	124.15	151.23	162.69	124.65	109.68	111.49	119.06	85.7
sub-region	New Hampshire	driving		100.0	103.05	106.05	102.54	137.07	127.1	109.46	124.68	101.03	101.3	106.57	134.81	138.72	107.82	95.38	97.63	100.78	106.37	133.75	140.04	102.6	95.78	102.53	103.32	93.75	124.03	148.91	124.94	113.93	120.4	108.72	100.98	147.94	154.15	126.5	127.56	107.77	120.9	123.83	146.89	149.23	120.45	107.08	106.47	108.11	108.86
sub-region	New Jersey	driving		100.0	103.8	106.35	111.81	122.71	95.88	92.14	102.71	101.79	102.81	106.22	121.33	113.78	88.84	95.26	99.81	100.65	103.61	119.02	116.07	83.65	96.69	99.21	99.59	103.27	116.57	117.77	92.46	99.0	102.78	105.01	111.39	135.97	122.82	99.26	107.07	104.48	106.93	109.66	127.32	129.86	99.58	101.05	103.57	106.94	109.21
sub-region	New Mexico	driving		100.0	102.62	105.28	101.94	125.91	124.23	94.06	105.67	100.62	104.33	107.76	121.74	119.21	88.4	97.75	103.91	104.33	109.24	126.16	122.24	85.83	101.13	97.33	99.9	109.92	127.38	125.25	95.22	105.21	91.18	109.29	126.25	152.05	138.42	111.95	119.22	112.33	111.48	118.07	139.25	134.85	99.5	113.57	110.34	115.25	121.17
sub-region	New South Wales	driving		100.0	104.38	102.61	106.95	107.61	89.37	97.97	103.66	108.3	108.51	115.06	113.07	91.63	89.94	97.69	98.69	99.84	107.1	112.66	89.77	95.25	96.91	100.59	103.56	106.88	105.39	83.3	110.95	106.53	107.11	106.47	118.35	124.48	100.1	101.78	105.18	110.51	111.58	118.58	124.97	100.41	101.43	107.05	108.84	109.76	119.44
sub-region	New Taipei City	driving	新北市	100.0	106.12	111.99	118.06	129.55	129.47	118.77	118.92	118.57	117.32	91.58	102.39	101.72	104.52	114.68	108.59	104.79	102.08	113.77	122.22	113.89	100.22	99.28	104.71	105.69	113.05	114.58	112.42	107.24	109.52	111.57	111.8	125.3	123.64	105.28	106.08	107.1	109.49	110.47	130.52	125.99	122.61	103.46	93.62	102.59	143.06
sub-region	New York	driving		100.0	100.71	103.11	104.8	123.16	101.72	93.27	98.28	99.52	101.26	106.8	123.65	114.69	90.69	94.17	97.11	98.64	103.29	121.24	119.29	86.21	95.65	98.17	99.14	103.2	113.89	120.05	94.42	99.11	102.9	104.44	111.56	137.56	125.1	102.57	106.17	104.08	108.1	110.15	126.92	126.39	98.46	100.2	103.42	105.95	106.54
sub-region	Newfoundland and Labrador	driving		100.0	106.33	110.15	111.42	29.39	41.86	50.05	62.54	71.02	74.27	79.34	90.99	112.24	90.95	99.93	108.94	112.41	111.56	130.24	127.15	57.52	101.45	106.81	107.2	114.63	83.36	105.7	92.98	102.29	110.18	77.22	119.53	151.34	120.23	100.24	114.09	107.18	95.67	124.76	137.58	120.25	93.95	102.68	108.05	105.76	113.29
sub-region	Niigata Prefecture	driving	新潟県	100.0	100.12	101.7	107.44	139.02	138.08	103.01	99.54	105.18	102.96	101.27	137.89	140.7	103.44	100.04	100.6	97.85	100.3	127.77	135.75	103.07	105.58	104.67	105.58	106.23	127.48	146.54	118.94	126.21	116.93	116.37	112.66	145.55	147.06	121.21	114.2	116.5	118.07	122.46	161.85	168.71	153.62	123.34	117.17	111.5	109.11
sub-region	Nitra Region	driving	Nitriansky kraj	100.0	101.55	106.7	105.71	116.26	105.1	100.36	102.59	102.76	107.86	106.7	129.72	115.98	103.25	107.96	104.21	105.78	109.69	120.52	108.57	108.22	109.28	109.03	113.64	114.91	130.89	119.02	114.51	107.51	115.34	119.63	121.58	143.88	126.91	123.26	121.48	118.36	119.88	122.62	133.25	133.05	117.68	108.52	105.35	110.73	108.45
sub-region	Nong Bua Lam Phu Province	driving	หนองบัวลำภู
sub-region	Nong Khai Province	driving	หนองคาย	100.0	95.71	112.0	120.98	150.74	161.6	109.92	95.38	90.55	105.09	117.56	144.5	156.03	103.69	100.67	91.35	94.44	93.9	120.04	150.13	115.48	100.94	94.97	103.02	118.16	182.64	217.16	173.32	110.66	100.2	92.63	99.93	140.62	139.21	106.84	105.83	114.75	98.59	104.96	153.35	180.09	117.49	106.64	105.76	94.84	105.83
sub-region	Nonthaburi Province	driving	นนทบุรี	100.0	103.23	103.82	103.18	140.4	151.32	122.11	96.35	91.62	91.78	98.55	136.22	145.39	130.43	101.44	99.26	100.97	108.94	142.49	142.7	125.78	100.29	96.09	97.16	106.68	149.41	126.63	119.42	114.59	94.8	99.54	103.81	148.58	140.58	123.71	94.74	92.29	95.7	101.78	146.53	154.69	119.1	92.72	95.42	91.04	91.88
sub-region	Nord-Pas-de-Calais Region	driving		100.0	102.01	104.19	106.63	111.25	116.96	90.76	100.77	101.27	110.72	104.17	109.85	115.09	92.32	97.78	101.13	105.76	105.84	114.43	128.55	97.33	101.54	102.91	106.31	106.36	114.66	120.87	90.15	104.91	102.89	109.24	111.02	124.43	118.39	96.29	106.54	104.87	107.33	109.62	117.79	115.96	89.94	99.29	98.96	99.69	98.67
sub-region	Norrbotten County	driving		100.0	101.18	110.15	112.12	117.61	113.16	107.91	107.07	103.1	111.05	106.92	119.98	117.8	115.81	103.61	118.97	104.15	117.93	135.68	125.73	130.79	112.88	115.49	131.15	137.14	154.21	157.16	141.45	110.21	118.93	113.97	119.27	133.85	144.72	134.0	126.24	123.12	119.08	124.68	130.09	147.35	132.67	119.81	119.15	122.12	122.33
sub-region	North Brabant	driving	Noord-Brabant	100.0	103.41	103.66	103.17	97.78	88.17	88.64	102.04	110.48	109.81	101.53	100.01	94.83	91.99	104.6	107.76	102.61	105.48	104.01	93.32	89.48	103.49	104.41	102.75	103.13	105.24	93.24	85.09	104.6	105.16	106.4	107.77	105.71	97.18	88.2	106.36	106.99	109.61	107.8	108.31	88.73	71.72	84.01	86.86	90.93	96.0
sub-region	North Carolina	driving		100.0	102.88	105.6	110.99	133.59	120.94	91.71	106.49	104.95	103.77	108.28	123.9	124.16	86.53	99.3	104.13	103.54	108.16	125.08	124.48	87.76	101.72	104.66	104.42	99.57	128.04	121.55	93.44	105.63	107.81	109.35	117.31	151.48	138.47	99.73	114.45	111.95	111.34	96.82	120.82	136.17	97.51	106.65	113.19	115.85	125.59
sub-region	North Dakota	driving		100.0	98.69	91.74	101.38	98.87	80.74	84.69	105.46	103.35	100.77	108.41	132.71	126.99	88.15	95.56	102.5	101.14	107.07	130.73	130.91	83.05	98.28	103.67	101.74	107.7	128.07	133.65	96.95	101.3	109.5	88.23	118.64	150.6	137.36	103.92	109.48	109.13	106.34	117.43	145.38	148.64	103.86	104.0	108.8	113.08	119.38
sub-region	North Denmark Region	driving	Region Nordjylland	100.0	104.48	102.63	104.66	114.61	113.94	109.61	101.81	103.51	109.78	107.86	117.1	112.34	105.56	100.65	103.62	105.08	108.48	124.87	120.98	113.2	103.9	106.07	110.63	110.15	123.75	126.69	109.31	118.43	120.66	122.21	127.38	131.9	121.05	103.92	105.12	105.9	113.05	109.78	114.24	109.28	111.81	106.58	108.29	110.32	111.11
sub-region	North Holland	driving	Noord-Holland	100.0	102.98	102.84	102.93	111.24	108.56	94.34	99.84	114.45	103.12	102.32	113.5	112.38	96.63	102.46	100.32	100.04	108.52	115.93	114.81	97.12	101.44	103.54	100.98	104.86	117.79	116.38	84.85	107.03	106.87	105.04	118.01	121.8	113.2	94.74	102.42	102.3	100.89	105.25	110.31	107.07	93.19	108.8	104.44	108.51	112.55
sub-region	North Karelia	driving	Pohjois-Karjala	100.0	102.8	104.98	109.72	118.5	99.88	105.55	101.31	97.45	99.31	103.61	129.28	118.75	107.6	91.09	97.69	110.4	97.07	132.9	109.66	109.6	104.24	103.24	110.9	105.42	129.84	121.0	109.97	94.83	105.67	111.28	145.11	148.66	163.86	133.64	132.52	128.97	142.55	145.73	159.69	150.97	133.02	129.84	127.35	115.26	134.02
sub-region	North Ostrobothnia	driving	Pohjois-Pohjanmaa	100.0	107.7	116.52	108.56	134.57	132.98	125.36	107.98	107.79	106.62	113.6	131.84	121.83	122.37	103.59	111.66	119.79	123.72	134.4	128.57	124.84	106.69	112.88	114.0	127.27	155.35	145.28	134.46	117.04	112.43	120.31	125.06	188.75	271.67	172.96	143.97	153.24	151.9	161.67	235.6	317.7	181.57	143.09	140.7	152.21	151.65
sub-region	North Rhine-Westphalia	driving	Nordrhein-Westfalen	100.0	100.15	101.64	101.39	110.92	104.96	97.42	99.63	103.18	102.73	100.72	106.64	101.61	96.85	98.76	101.11	99.72	100.26	112.07	111.32	100.0	100.69	103.97	102.81	100.66	112.65	105.94	89.44	100.11	106.36	106.17	111.59	119.31	111.12	98.99	105.22	109.25	106.47	99.9	109.57	102.47	85.0	92.18	102.66	98.86	101.43
sub-region	North Savo	driving	Pohjois-Savo	100.0	93.28	100.97	98.78	133.73	118.75	115.55	104.05	106.78	115.33	107.13	141.21	118.25	126.88	97.64	101.19	103.45	111.46	160.4	131.34	127.8	106.47	99.81	114.01	117.31	147.8	133.26	124.43	100.75	112.81	118.18	119.82	168.81	233.23	175.82	140.45	148.21	160.21	169.79	196.45	253.2	160.52	127.2	134.11	137.15	145.13
sub-region	North West	driving	NW	100.0	94.28	89.28	94.52	119.0	105.72	93.87	96.4	95.89	96.21	101.29	142.37	121.76	101.72	104.49	103.44	110.67	122.86	164.37	135.2	120.5	93.93	98.9	97.93	95.73	137.35	98.44	105.19	91.21	95.59	96.53	106.99	141.43	113.3	105.56	94.81	90.25	94.92	97.66	129.77	102.5	95.86	88.9	92.34	102.26	110.45
sub-region	Northern Cape	driving	NC	100.0	82.48	88.51	86.23	95.76	80.52	77.51	86.63	80.2	89.08	90.46	112.47	90.3	79.3	78.0	88.92	93.56	94.54	90.95	78.0	74.49	73.19	78.89	79.71	84.27	87.86	66.42	75.39	75.96	88.35	86.06	82.56	97.39	76.53	85.98	83.7	81.99	85.17	89.32	94.38	64.38	67.89	74.49	87.37	87.61	92.58
sub-region	Northern District	driving	מחוז הצפון	100.0	104.91	99.53	113.54	104.25	109.32	101.44	100.25	103.53	101.13	109.94	98.56	121.1	107.0	107.06	99.25	98.25	119.38	100.31	116.88	113.85	107.53	100.38	103.56	118.6	96.34	109.53	105.85	107.13	113.19	117.26	135.7	125.26	151.64	113.54	115.0	119.47	117.91	143.42	117.41	125.48	110.85	119.26	120.44	116.54	134.48
sub-region	Northern Ireland	driving		100.0	104.58	107.97	113.89	119.21	116.76	85.87	105.53	107.64	110.63	108.75	121.26	120.23	88.32	102.47	106.09	108.61	114.09	123.8	120.79	92.6	104.0	108.67	110.87	110.48	121.02	114.98	80.94	103.97	103.06	111.47	117.4	127.1	113.35	89.54	116.99	120.58	125.66	123.15	128.2	123.44	91.87	102.5	106.25	111.42	117.81
sub-region	Northern Territory	driving		100.0	101.83	104.46	109.2	101.51	89.5	98.39	95.16	98.62	105.31	105.08	109.49	90.33	82.91	95.03	97.76	96.17	100.26	103.68	88.01	99.03	97.81	101.4	98.36	99.63	109.67	93.22	96.82	101.73	102.18	104.73	106.5	108.11	93.09	98.6	99.88	104.88	106.02	101.82	109.56	94.98	100.15	100.42	99.04	95.95	100.79
sub-region	Northland Region	driving		100.0	112.86	111.36	127.78	121.56	121.01	107.01	111.82	113.04	109.89	152.57	148.28	137.33	148.54	93.93	90.59	93.38	106.07	98.52	100.92	91.25	102.11	116.28	139.99	136.54	130.66	147.87	91.54	93.22	94.13	98.89	126.54	134.56	127.01	93.79	92.92	91.36	97.89	111.08	102.75	105.29	88.03	85.26	93.03	95.86	109.6
sub-region	Northwest Territories	driving		100.0	107.21	61.3	56.76	67.62	77.39	64.96	75.22	60.51	58.64	67.13	82.63	69.69	65.75	61.7	66.14	69.0	62.39	71.17	80.55	78.48	62.19	72.36	69.5	79.17	79.57	83.12	71.08	64.96	65.55	69.79	65.94	81.64	80.16	75.32	76.31	68.9	66.83	79.76	80.36	89.54	73.74	73.15	75.91	89.73	75.52
sub-region	Nova Scotia	driving		100.0	103.05	107.57	93.3	113.21	124.91	62.17	98.38	102.42	106.71	112.16	127.9	131.74	90.64	96.93	102.03	102.91	107.97	131.12	117.47	84.58	93.84	101.0	105.61	92.84	93.57	127.85	100.6	100.67	102.83	92.75	90.07	141.8	135.3	108.83	92.99	111.78	110.02	116.59	131.85	136.27	106.8	104.16	103.6	110.17	98.72
sub-region	Nuevo León	driving		100.0	108.29	113.06	113.14	142.99	148.71	88.02	104.64	104.54	105.48	112.05	137.57	142.23	90.36	104.59	106.18	109.1	112.61	146.3	148.72	98.6	91.97	104.75	106.56	108.53	139.46	156.47	97.54	109.46	117.96	115.39	121.82	159.26	162.43	101.69	107.22	111.67	124.66	120.44	135.35	155.72	98.4	109.55	115.0	111.54	107.8
sub-region	Nunavut	driving
sub-region	Nógrád County	driving	Nógrád megye
sub-region	Oaxaca	driving		100.0	101.47	103.04	105.51	126.16	131.74	92.79	98.82	96.03	95.05	99.02	111.4	126.59	89.64	93.4	92.46	93.36	99.07	123.94	151.05	110.01	117.16	101.16	93.5	92.55	107.78	121.61	92.2	91.04	91.37	93.6	103.52	122.43	128.43	94.51	97.76	91.67	92.87	98.65	118.26	134.53	95.15	90.39	92.82	85.11	94.05
sub-region	Offaly	driving
sub-region	Ohio	driving		100.0	103.96	105.39	106.7	125.15	109.49	85.52	98.37	101.59	102.56	106.3	124.0	121.19	83.76	95.01	102.83	101.1	106.58	125.18	123.95	85.39	98.21	104.19	101.55	104.25	117.49	118.11	89.34	101.67	107.1	109.73	112.64	139.09	130.79	98.09	106.63	106.67	109.06	112.56	135.27	138.15	97.3	102.37	110.38	111.67	112.88
sub-region	Oita Prefecture	driving	大分県	100.0	102.24	95.66	98.97	127.69	142.49	104.3	98.58	101.34	98.44	100.88	130.59	140.51	101.97	102.74	100.44	100.04	99.43	127.98	148.25	109.65	106.12	106.01	105.82	104.6	148.69	173.89	135.12	150.11	118.08	118.51	114.82	142.82	152.01	119.81	126.27	126.51	124.1	127.42	165.13	224.56	194.58	130.72	127.53	120.25	107.29
sub-region	Okayama Prefecture	driving	岡山県	100.0	102.74	103.3	110.1	130.68	142.47	104.84	102.26	99.92	104.06	106.65	134.35	144.78	105.17	101.95	104.81	108.76	103.87	133.3	144.56	109.39	106.38	103.5	105.25	109.77	141.15	165.8	124.74	146.28	120.98	116.78	115.78	144.39	149.67	122.29	114.69	114.9	118.75	121.6	153.58	183.62	160.9	124.61	114.29	113.81	107.3
sub-region	Okinawa Prefecture	driving	沖縄県	100.0	96.68	100.97	111.23	134.15	138.7	107.02	99.36	98.98	100.27	107.61	143.02	140.91	101.97	100.93	98.55	99.09	101.65	130.81	147.95	111.22	108.67	107.8	110.39	108.87	143.4	161.52	125.99	140.53	124.33	121.16	127.18	157.31	165.23	128.86	130.84	125.22	126.07	128.87	152.69	160.75	144.14	128.72	124.58	126.76	117.8
sub-region	Oklahoma	driving		100.0	103.83	102.94	105.05	121.34	123.59	84.8	102.57	99.26	92.41	105.23	122.73	120.17	80.74	98.41	91.93	95.7	104.35	127.0	126.31	83.79	97.83	95.42	56.81	95.19	124.69	122.86	86.01	100.64	103.92	102.72	114.26	142.35	131.47	93.65	108.31	105.16	106.1	113.08	137.96	135.0	87.45	100.94	105.9	108.33	120.68
sub-region	Olomouc Region	driving	Olomoucký kraj	100.0	109.62	119.14	115.71	163.13	153.34	123.43	108.72	111.79	121.48	117.36	146.57	134.58	120.48	115.47	113.4	116.71	120.77	138.48	134.22	135.75	113.01	121.09	121.51	119.41	139.77	150.44	136.39	120.56	123.31	129.25	133.58	163.22	167.9	141.57	130.25	134.61	142.45	139.19	168.05	152.0	136.46	120.58	121.21	126.08	125.99
sub-region	Ontario	driving		100.0	104.43	103.14	107.74	125.31	90.91	82.23	100.56	101.84	103.97	106.54	124.38	110.28	84.13	94.99	100.35	102.92	106.91	126.57	116.87	83.54	96.26	100.32	102.16	100.82	118.95	113.55	89.24	99.48	103.68	105.42	114.5	137.06	122.49	101.27	87.58	110.59	109.82	117.73	136.47	127.82	99.66	101.42	105.84	96.75	101.12
sub-region	Opole Province	driving	Województwo Opolskie	100.0	100.66	103.96	107.63	125.4	114.79	106.73	107.92	99.44	108.57	111.15	126.37	125.64	105.97	109.64	102.72	107.21	107.12	121.54	121.95	110.25	113.38	108.47	112.51	110.61	134.97	130.67	115.98	109.91	107.36	119.52	118.67	135.43	137.59	163.21	116.46	123.36	133.63	130.26	155.49	124.94	136.6	109.52	117.29	107.8	117.19
sub-region	Oregon	driving		100.0	99.64	103.27	107.96	127.2	124.28	100.32	110.42	105.6	106.37	116.02	127.99	125.69	93.45	102.01	105.01	107.93	113.0	128.6	123.79	84.69	101.78	104.55	109.19	117.43	136.62	135.42	104.17	108.25	108.96	115.45	124.25	147.78	136.68	115.07	123.07	117.93	118.87	133.42	146.67	139.89	106.34	108.69	114.79	117.92	131.94
sub-region	Osaka Prefecture	driving	大阪府	100.0	97.68	100.03	104.63	117.07	121.06	104.97	101.52	100.88	100.47	102.14	118.32	121.13	102.77	99.77	101.64	100.31	100.63	113.38	115.4	103.92	101.62	100.51	100.11	101.99	115.33	128.4	116.63	114.6	107.51	105.91	107.26	120.36	119.08	111.49	109.23	106.95	109.29	113.72	121.17	129.83	119.23	107.76	104.31	104.02	100.62
sub-region	Ostrobothnia	driving	Pohjanmaa	100.0	98.82	98.57	96.25	107.53	108.84	110.14	88.84	96.91	102.2	96.25	104.68	114.58	105.74	96.09	102.2	104.36	106.72	114.58	114.74	107.37	99.06	102.36	99.06	90.51	104.97	118.28	108.14	101.02	95.48	99.55	110.26	127.48	124.71	121.7	112.74	111.69	122.84	109.81	128.62	141.82	121.82	100.12	101.47	111.93	103.95
sub-region	Otago Region	driving		100.0	99.75	101.16	112.4	108.09	102.6	102.4	103.39	106.95	110.34	117.59	110.97	106.72	104.5	102.35	101.99	103.21	106.89	102.97	103.01	114.01	175.62	169.92	125.97	118.58	114.24	115.7	129.69	123.64	112.51	113.52	132.51	150.74	133.27	118.36	113.97	111.91	113.03	115.95	112.16	109.12	107.31	101.89	103.64	105.89	108.0
sub-region	Overijssel	driving		100.0	106.56	103.81	103.22	101.3	100.96	90.95	100.69	102.68	106.21	104.95	110.79	109.76	92.48	101.44	102.84	104.73	106.39	113.47	110.2	95.61	103.87	109.21	108.39	105.51	110.44	110.44	86.68	106.43	106.36	106.96	112.56	118.86	107.22	89.21	96.82	99.14	98.71	101.88	108.88	97.23	85.25	99.98	104.75	106.29	108.43
sub-region	Paraná	driving		100.0	100.4	104.19	98.4	112.89	111.07	85.68	100.35	98.54	99.73	97.88	109.88	113.61	83.91	95.97	94.37	95.19	96.0	108.28	108.81	74.52	92.57	95.95	93.96	97.81	115.7	115.69	82.39	91.9	95.89	98.01	99.94	114.26	123.31	83.13	94.64	98.93	103.66	107.85	134.54	126.85	84.56	91.07	85.94	88.44	90.33
sub-region	Paraíba	driving		100.0	93.76	92.22	104.13	122.73	118.02	93.92	98.87	86.65	88.41	92.95	104.52	96.68	78.69	83.79	86.62	82.98	87.99	103.35	93.43	78.02	90.1	86.74	84.35	85.53	102.38	97.84	73.04	84.05	88.15	90.48	88.99	103.92	97.26	80.52	88.32	89.18	88.84	91.76	117.85	111.49	86.59	89.67	79.64	78.52	89.78
sub-region	Pardubice Region	driving	Pardubický kraj	100.0	107.47	114.84	107.53	128.08	121.43	117.53	106.1	104.12	113.7	121.17	135.0	122.44	107.82	107.34	112.18	111.04	122.24	136.1	124.9	119.29	108.86	113.38	113.64	119.19	144.74	131.27	122.56	103.44	114.97	116.43	126.72	138.7	140.45	133.7	118.21	118.57	126.95	132.79	154.94	136.56	142.24	123.73	119.64	126.88	121.75
sub-region	Pará	driving		100.0	105.16	105.46	103.33	114.51	124.24	98.79	106.56	104.54	103.89	106.12	113.26	119.85	91.21	92.38	103.56	105.35	98.79	111.99	120.12	83.9	102.23	102.0	98.83	107.41	118.2	123.09	86.36	95.9	97.48	99.56	106.81	122.84	133.11	94.4	107.71	101.54	105.23	108.02	123.51	127.99	93.44	95.77	86.3	88.11	91.27
sub-region	Pathum Thani Province	driving	ปทุมธานี	100.0	96.04	102.04	103.39	142.76	145.09	118.37	94.06	90.13	88.83	96.24	132.19	123.39	110.18	91.0	90.7	91.85	100.12	156.29	144.75	114.54	92.0	91.39	98.88	114.77	176.57	125.41	115.74	113.75	92.34	93.81	101.15	142.59	129.93	104.83	88.24	89.32	87.7	95.11	130.79	125.8	105.79	87.13	89.74	85.83	90.74
sub-region	Pattani Province	driving	ปัตตานี
sub-region	Pays de la Loire Region	driving		100.0	101.84	107.3	106.16	109.87	112.55	93.3	98.97	98.98	105.06	101.91	113.03	116.59	93.7	96.5	98.33	104.48	103.58	117.02	119.54	95.91	105.13	104.96	105.48	105.52	114.44	125.76	94.87	101.06	103.61	107.54	109.0	125.04	119.48	99.33	113.25	109.93	110.39	111.99	120.16	111.65	92.95	103.05	101.41	102.51	102.84
sub-region	Pennsylvania	driving		100.0	102.61	104.18	106.05	126.14	90.9	90.79	102.02	99.21	101.94	103.98	122.14	116.31	86.11	93.3	98.34	99.46	103.44	123.66	121.03	82.47	96.67	98.91	99.77	102.87	114.49	120.02	92.2	98.33	102.07	104.83	113.38	138.99	132.2	102.4	109.29	104.74	105.77	109.0	131.78	133.99	98.12	101.98	105.57	108.11	110.22
sub-region	Pernambuco	driving		100.0	99.03	98.7	99.88	115.29	106.13	89.61	99.69	97.87	99.63	98.01	108.02	98.43	82.48	92.25	98.94	93.2	99.79	103.84	94.33	79.53	94.69	95.2	90.43	97.15	109.21	99.87	80.19	91.56	95.63	107.02	97.6	116.69	104.28	79.93	97.58	101.11	99.86	110.78	171.85	150.9	110.39	106.03	98.51	103.0	89.75
sub-region	Pest County	driving	Pest megye	100.0	101.54	102.85	104.94	110.28	107.22	102.97	99.19	99.51	97.09	104.17	111.17	111.04	99.64	97.96	97.24	99.55	101.63	113.83	111.15	111.07	98.89	102.49	102.46	104.09	116.39	119.47	115.17	105.52	105.35	108.08	110.22	126.06	124.06	117.19	109.13	109.98	112.27	111.65	126.88	121.5	118.15	104.64	111.83	105.6	110.83
sub-region	Phang-nga Province	driving	พังงา	100.0	107.37	111.33	110.39	122.66	156.26	123.6	102.72	106.58	101.39	111.28	133.7	143.2	124.2	107.08	99.65	95.79	91.14	109.01	118.31	106.38	99.8	87.93	98.81	113.31	142.95	155.57	131.17	103.76	112.07	105.94	100.49	121.38	123.85	117.62	98.86	101.53	102.47	93.27	108.86	137.61	105.79	96.59	98.27	92.43	93.32
sub-region	Phatthalung Province	driving	พัทลุง
sub-region	Phayao Province	driving	พะเยา
sub-region	Phetchabun Province	driving	เพชรบูรณ์	100.0	96.46	107.81	122.33	205.06	205.92	128.54	98.23	87.95	80.22	92.52	228.21	223.48	138.53	83.43	75.82	93.46	92.93	153.66	153.0	100.74	87.38	80.84	101.19	101.03	278.78	484.33	312.05	136.84	72.62	84.54	95.85	135.03	122.9	80.39	73.44	73.64	73.73	88.94	145.89	151.27	96.83	71.13	67.89	66.65	87.79
sub-region	Phetchaburi Province	driving	เพชรบุรี	100.0	98.33	114.08	122.73	195.32	204.5	141.05	104.43	99.72	98.45	131.63	302.02	331.78	208.16	129.05	125.58	121.21	134.02	194.39	206.42	139.5	98.2	102.67	98.11	122.79	264.78	323.29	245.61	156.09	99.35	98.95	109.46	185.86	205.98	142.76	105.8	102.7	100.56	118.42	192.12	220.81	143.81	107.01	107.29	104.87	117.64
sub-region	Phichit Province	driving	พิจิตร	100.0	102.48	120.53	120.44	189.68	184.53	131.42	117.86	98.19	93.41	114.52	184.91	148.62	131.04	97.13	95.13	94.75	108.5	168.86	166.48	116.43	106.69	93.89	133.62	131.61	245.56	213.94	168.96	140.5	91.79	90.45	99.14	166.86	137.34	104.78	93.03	92.55	88.44	89.68	166.28	177.36	111.17	103.34	86.44	102.1	121.39
sub-region	Phitsanulok Province	driving	พิษณุโลก	100.0	101.37	112.59	110.02	153.18	151.89	112.0	98.12	99.82	98.15	119.99	166.23	149.91	110.83	89.8	93.28	96.63	97.28	140.62	134.33	110.02	96.75	96.83	99.62	115.55	176.78	176.71	157.27	128.14	100.25	102.59	109.46	143.8	138.39	111.04	94.19	95.46	97.01	110.07	152.8	151.36	117.0	97.13	96.85	94.42	101.17
sub-region	Phra Nakhon Si Ayutthaya Province	driving	พระนครศรีอยุธยา	100.0	96.55	113.69	111.86	182.96	197.64	159.61	107.62	99.87	95.15	105.39	209.05	212.71	185.12	103.06	103.35	98.48	105.77	162.19	189.55	140.24	100.78	102.99	102.23	116.32	296.53	223.81	189.17	160.63	103.15	100.81	112.0	182.64	177.31	138.15	97.54	96.36	95.21	106.69	165.46	181.12	137.21	99.48	101.36	97.73	103.11
sub-region	Phrae Province	driving	แพร่	100.0	96.44	117.11	108.7	163.8	161.92	137.19	91.89	94.96	94.36	103.07	163.8	125.72	115.03	104.65	87.34	95.75	96.44	129.08	107.22	104.55	91.0	88.43	102.27	116.62	230.96	163.4	164.99	119.39	96.74	87.54	89.22	127.79	121.17	103.26	81.01	74.38	81.6	111.97	134.72	157.17	111.67	104.75	80.51	75.96	102.57
sub-region	Phuket Province	driving	ภูเก็ต	100.0	99.45	104.15	101.09	111.18	116.96	109.47	105.1	103.14	102.67	101.56	103.68	104.82	100.34	90.68	88.93	88.36	83.43	90.22	87.03	83.07	79.09	80.42	81.93	84.32	90.15	87.57	84.17	81.01	80.19	78.16	79.7	86.27	82.95	81.49	79.65	77.61	75.42	78.09	80.67	81.25	76.67	71.65	70.78	67.63	64.19
sub-region	Piauí	driving		100.0	108.77	102.06	106.38	116.5	107.3	82.29	89.95	103.68	106.19	102.85	110.46	120.23	75.86	84.97	89.64	96.28	94.85	108.39	115.82	76.97	83.73	87.6	86.18	97.06	122.62	112.14	72.07	82.97	89.0	103.34	112.95	121.63	115.65	78.09	90.51	102.66	102.49	103.6	112.85	99.31	66.9	61.32	61.47	69.39	89.16
sub-region	Picardy Region	driving	Picardie	100.0	95.65	101.74	106.2	112.95	110.84	97.51	97.14	96.94	98.23	98.13	109.26	109.02	93.44	96.77	95.7	98.44	99.51	109.84	110.67	95.4	97.16	94.51	99.69	101.89	110.03	118.0	95.57	99.92	100.32	103.46	103.35	127.06	118.76	105.0	108.13	104.62	106.54	109.96	119.25	116.61	99.62	102.25	101.88	101.07	100.28
sub-region	Piedmont Region	driving	Piemonte	100.0	102.58	110.49	106.71	116.4	127.73	111.4	99.67	102.99	115.02	106.49	120.63	126.04	107.86	98.18	102.38	105.86	105.38	119.23	128.39	118.68	99.96	100.1	103.35	105.0	118.24	124.86	114.87	100.17	106.45	110.4	112.96	134.26	141.08	134.11	107.91	111.83	114.24	116.04	132.23	130.96	105.59	89.42	87.9	89.6	92.68
sub-region	Plzeň Region	driving	Plzeňský kraj	100.0	100.24	104.61	106.11	124.41	112.68	105.79	103.56	107.57	114.28	117.84	127.45	118.7	117.54	107.09	109.07	109.57	110.73	124.11	127.65	116.02	109.87	114.54	111.71	110.73	125.41	126.61	119.42	112.29	119.48	120.7	124.81	141.25	139.49	131.0	115.54	125.89	124.95	128.69	150.06	143.21	136.46	122.03	118.34	122.51	122.33
sub-region	Podlachia Province	driving	Województwo Podlaskie	100.0	101.93	102.72	108.45	124.77	105.95	91.93	98.01	105.51	106.56	109.0	114.73	106.46	95.2	107.48	104.9	107.4	108.96	114.92	104.37	94.45	95.47	101.61	101.61	99.49	116.24	112.13	97.91	99.09	112.42	108.05	111.05	133.39	114.9	104.17	112.13	112.92	112.48	115.26	134.77	121.32	99.68	98.9	99.39	105.02	114.88
sub-region	Poitou-Charentes Region	driving		100.0	104.81	107.7	109.61	116.39	113.2	96.89	101.75	102.54	108.52	109.43	119.12	116.52	96.83	101.14	101.57	111.06	110.76	123.61	123.19	99.22	104.16	103.01	108.26	107.72	122.69	121.91	101.9	109.0	109.46	114.91	113.17	134.74	146.91	116.99	117.87	118.68	124.15	125.1	139.39	135.76	116.5	119.24	117.16	119.42	113.68
sub-region	Pomerania Province	driving	Województwo Pomorskie	100.0	98.64	100.31	106.15	112.02	101.12	92.51	102.0	99.19	99.75	106.78	108.93	97.72	92.49	104.82	107.59	107.17	111.75	128.97	111.54	97.18	104.83	104.86	108.73	110.84	128.54	119.14	103.05	115.4	115.72	116.64	115.85	146.06	118.67	109.14	117.46	115.95	124.05	118.84	128.95	112.62	99.65	109.6	106.47	104.35	112.69
sub-region	Prachin Buri Province	driving	ปราจีนบุรี	100.0	99.6	112.15	110.37	166.83	186.64	133.13	100.18	96.93	97.6	115.89	216.83	245.73	174.98	125.33	120.97	113.89	121.37	165.81	182.59	143.46	117.76	118.79	118.39	133.21	265.05	210.77	179.52	129.3	99.64	99.6	115.54	188.56	161.49	145.1	98.09	102.94	101.16	109.35	177.43	197.2	128.81	105.34	101.11	105.97	107.35
sub-region	Prachuap Khiri Khan Province	driving	ประจวบคีรีขันธ์	100.0	104.42	102.36	114.68	158.52	166.07	125.31	114.53	109.34	113.49	124.27	201.71	205.37	145.33	124.37	122.93	107.0	114.58	144.76	147.57	114.61	97.59	100.55	105.76	126.83	202.01	245.28	190.76	135.22	108.42	104.99	114.68	153.08	172.28	128.71	112.92	106.93	106.51	115.42	162.15	178.22	114.63	103.73	97.91	93.84	102.19
sub-region	Prešov Region	driving	Prešovský kraj	100.0	100.36	99.76	108.34	120.74	129.71	114.52	101.4	96.68	106.99	107.65	137.15	140.88	131.95	104.24	103.89	98.95	106.58	132.79	130.69	137.09	120.32	114.08	106.55	114.49	136.88	154.63	139.15	116.41	104.54	123.07	119.28	157.62	159.68	149.16	117.1	121.4	135.45	131.86	143.87	135.59	136.25	111.95	102.9	110.04	108.97
sub-region	Prince Edward Island	driving		100.0	107.65	104.29	95.3	75.67	117.66	55.9	99.3	106.4	113.74	116.7	122.63	131.9	87.12	96.88	99.82	102.87	108.82	172.62	144.7	87.14	99.63	109.39	94.28	101.33	106.01	146.42	105.85	91.79	102.91	96.41	107.84	136.23	135.75	110.69	106.81	116.31	108.78	118.99	143.94	134.95	93.58	99.84	111.06	111.06	94.44
sub-region	Provence-Alpes-Côte d'Azur Region	driving		100.0	101.17	103.66	104.65	118.04	116.94	94.75	97.95	99.11	103.19	106.45	119.75	118.72	92.7	98.53	100.69	106.37	103.04	116.62	116.68	100.41	101.43	101.53	106.8	106.74	118.48	126.98	101.27	106.15	108.23	113.54	112.49	134.02	137.63	105.05	112.05	113.96	114.74	116.22	128.37	134.16	111.16	112.36	110.49	108.34	107.13
sub-region	Puebla	driving		100.0	101.57	103.56	108.43	134.85	140.29	99.9	101.61	97.93	97.8	106.61	132.11	138.72	98.0	99.3	97.19	101.78	109.12	142.77	148.45	109.89	112.61	105.61	97.86	107.8	130.77	134.65	95.41	98.99	99.34	100.49	109.93	148.77	141.24	108.37	101.05	102.38	97.28	109.69	137.28	144.63	108.4	101.57	99.11	95.87	105.13
sub-region	Puerto Rico	driving		100.0	107.62	117.39	120.33	132.37	133.62	111.0	99.66	111.85	112.09	120.93	133.38	134.41	99.57	105.99	108.8	109.93	120.53	139.97	143.55	116.26	106.59	109.76	113.15	119.75	136.28	144.79	116.09	109.39	118.66	125.27	135.6	159.9	153.17	130.04	110.51	118.63	122.36	129.31	144.05	153.68	125.23	115.33	118.13	122.22	129.71
sub-region	Päijät-Häme	driving		100.0	100.3	107.64	108.99	132.78	128.11	128.21	96.11	100.08	98.29	106.0	140.54	134.31	122.53	93.9	97.24	101.91	107.18	133.99	128.28	121.18	94.52	103.14	102.19	106.81	150.44	132.88	126.63	100.55	103.39	102.39	114.87	166.57	162.04	150.87	118.59	120.72	130.52	130.95	164.05	162.77	139.06	106.46	106.05	113.59	126.73
sub-region	Quebec	driving	Québec	100.0	101.53	105.44	110.5	121.81	107.72	81.92	99.15	99.73	105.6	109.23	128.14	116.53	84.43	96.09	99.99	101.51	106.93	126.25	118.18	91.69	93.29	97.93	101.66	105.69	109.35	113.35	89.04	115.92	108.18	110.44	117.16	134.05	123.14	100.4	106.8	107.08	115.63	114.66	133.23	121.77	93.88	100.2	106.07	103.6	96.57
sub-region	Queensland	driving		100.0	101.37	106.7	107.17	115.28	86.13	99.44	100.82	104.54	104.6	115.44	103.88	79.88	79.51	92.04	94.32	95.71	101.68	100.87	82.14	91.35	91.77	90.94	96.88	105.27	99.05	79.07	89.97	93.56	97.91	104.32	108.52	105.88	85.46	92.83	97.99	101.74	101.85	107.23	108.94	87.59	92.19	95.58	97.86	100.49	106.61
sub-region	Querétaro	driving		100.0	103.73	101.71	115.7	141.11	145.75	101.27	105.9	98.19	99.79	108.99	140.19	142.49	89.87	99.34	107.25	107.31	112.17	150.74	160.37	114.66	103.14	107.97	108.32	113.57	138.84	146.28	100.1	104.65	109.23	113.68	124.34	167.72	164.85	109.53	113.35	107.15	111.18	119.14	149.86	151.21	105.03	100.6	108.91	110.53	115.71
sub-region	Quintana Roo	driving		100.0	97.2	98.86	101.11	103.3	107.91	91.09	98.25	92.87	91.86	93.27	96.08	101.25	87.77	85.4	84.26	86.31	90.8	98.67	101.9	87.6	86.17	87.62	87.88	90.68	93.75	99.38	87.05	91.84	91.51	95.16	98.74	108.95	117.96	100.67	102.49	96.61	99.54	103.47	109.38	117.41	100.84	102.3	97.77	95.41	103.71
sub-region	Ranong Province	driving	ระนอง
sub-region	Ratchaburi Province	driving	ราชบุรี	100.0	92.95	104.3	107.86	179.98	255.51	138.69	102.6	95.8	88.38	114.74	292.85	320.9	205.99	122.03	115.94	117.32	125.33	189.49	218.52	148.05	98.45	94.67	95.53	108.6	202.58	226.63	191.89	139.65	97.3	94.06	107.34	168.95	170.06	121.35	97.91	101.69	99.8	107.22	161.88	184.75	131.71	102.38	97.94	102.01	102.06
sub-region	Rayong Province	driving	ระยอง	100.0	101.79	112.96	105.64	146.7	162.45	125.32	102.53	92.74	97.03	101.45	194.75	233.49	160.79	107.48	109.26	105.51	114.53	158.18	190.18	134.02	101.73	102.11	104.99	113.77	224.28	254.2	192.93	118.32	94.19	102.17	112.2	160.54	169.22	118.38	104.23	100.34	102.46	112.88	160.64	181.73	120.61	99.83	100.28	97.89	106.43
sub-region	Region Zealand	driving	Region Sjælland	100.0	102.51	104.47	102.94	105.77	104.63	110.91	103.48	104.24	108.09	104.81	106.13	105.06	105.89	102.07	102.67	105.83	105.71	112.1	110.3	119.08	105.12	107.92	110.0	106.55	110.13	105.06	102.09	104.08	108.22	108.09	109.86	114.3	106.34	105.7	100.58	104.75	106.63	104.94	111.68	101.89	107.27	103.8	117.58	107.47	115.07
sub-region	Region of Murcia	driving	Región de Murcia	100.0	105.46	111.25	112.91	122.34	132.23	109.82	117.68	114.48	114.44	119.65	137.19	148.12	137.81	114.21	110.14	112.37	114.3	133.47	142.31	118.39	112.83	110.9	112.1	118.18	139.47	149.9	121.55	113.96	120.42	125.13	129.8	155.73	159.78	135.71	122.15	125.62	123.71	128.19	151.12	160.75	129.15	120.19	119.69	124.03	132.4
sub-region	Region of Southern Denmark	driving	Region Syddanmark	100.0	103.47	105.77	104.63	113.66	108.77	105.62	102.0	104.35	106.04	108.2	118.98	110.96	102.22	100.46	102.81	104.89	107.92	127.44	120.55	113.43	107.76	108.25	108.22	108.09	123.05	109.62	98.56	109.17	114.42	114.6	115.09	119.03	110.74	106.2	106.28	109.88	111.07	114.23	126.25	118.52	108.85	105.85	108.91	110.84	112.11
sub-region	Rhineland-Palatinate	driving	Rheinland-Pfalz	100.0	97.2	100.33	100.2	106.1	104.27	102.85	98.9	97.42	98.3	94.73	104.37	106.01	102.6	98.64	103.3	96.69	100.8	109.54	112.65	106.43	99.33	103.67	103.97	99.52	107.33	114.0	102.89	103.44	101.62	101.29	102.04	121.22	113.56	107.83	103.32	99.36	99.89	96.62	115.8	105.84	94.17	98.6	96.62	95.56	114.82
sub-region	Rhode Island	driving		100.0	107.64	110.82	112.92	131.35	110.03	94.0	100.96	108.83	108.84	116.01	135.09	127.44	94.46	101.78	104.43	106.94	110.77	135.23	128.13	89.23	99.52	104.33	108.16	110.72	131.49	134.71	97.43	101.99	107.76	113.91	121.84	149.37	137.98	110.65	113.34	113.23	119.38	119.22	143.22	141.87	106.1	107.41	109.66	115.9	121.7
sub-region	Rhône-Alpes Region	driving		100.0	101.79	105.13	107.06	120.85	125.03	99.98	99.58	99.64	104.23	104.86	123.16	129.74	99.9	98.4	100.06	107.76	106.45	120.95	140.07	102.05	103.57	102.36	110.1	107.88	127.57	155.07	106.76	105.51	102.57	110.98	113.3	146.2	205.62	118.52	112.29	108.87	114.43	117.53	158.91	223.79	121.9	115.05	109.87	115.08	110.86
sub-region	Rio Grande do Norte	driving		100.0	95.23	98.99	104.94	112.11	106.6	82.65	98.64	99.3	96.74	100.65	108.95	101.61	83.85	87.43	92.02	91.1	94.98	103.06	98.72	73.82	85.25	91.58	85.66	93.21	106.74	103.68	79.58	90.64	95.79	95.94	91.7	111.26	106.57	73.62	89.52	96.96	94.79	105.29	137.32	120.76	94.74	90.54	85.38	85.18	85.5
sub-region	Rio Grande do Sul	driving		100.0	99.81	97.99	97.35	115.13	115.52	99.57	99.01	96.46	97.11	98.5	115.54	114.77	94.5	94.29	98.46	96.2	105.59	120.05	113.82	97.0	93.17	92.74	93.23	95.56	113.25	115.4	92.34	92.2	98.56	97.25	99.78	111.48	114.38	94.13	93.1	93.44	96.24	103.65	139.63	134.62	98.6	99.71	103.12	91.5	86.97
sub-region	Rio de Janeiro (state)	driving	Rio de Janeiro (Estado)	100.0	95.8	97.66	101.06	110.58	110.12	93.21	93.32	96.48	94.75	95.66	105.99	104.89	95.95	93.81	93.28	93.06	92.76	109.74	104.7	86.29	92.26	88.21	101.72	91.01	110.69	116.3	93.66	97.58	89.54	104.4	95.32	112.79	121.94	99.45	98.42	106.81	115.16	137.33	179.77	197.66	151.21	140.03	138.67	120.63	97.09
sub-region	Roi Et Province	driving	ร้อยเอ็ด	100.0	107.33	100.49	97.33	165.93	179.21	124.21	97.65	91.6	94.54	92.49	146.73	119.64	112.39	87.69	103.38	136.78	138.74	174.72	160.28	119.72	104.22	98.84	108.75	122.17	205.11	191.25	150.96	114.17	94.58	98.13	101.73	154.6	161.66	105.82	100.98	87.69	96.89	101.78	151.27	153.84	115.46	89.74	95.65	93.29	106.22
sub-region	Rondônia	driving		100.0	98.2	99.26	106.06	121.69	130.21	78.31	91.29	95.27	105.04	118.41	116.76	131.89	85.81	95.51	102.97	117.16	107.78	121.26	127.86	84.8	102.97	109.96	102.11	115.9	130.44	141.89	84.6	107.78	115.08	102.07	106.6	121.77	133.92	87.38	95.43	103.36	101.95	115.63	131.11	140.13	84.06	107.74	84.53	94.92	98.98
sub-region	Roraima	driving		100.0	100.16	90.93	88.54	122.2	123.39	73.99	79.0	82.58	100.56	95.78	114.0	108.67	78.76	90.77	82.58	86.32	89.9	107.16	121.4	76.77	107.64	98.09	108.59	102.78	107.48	123.39	74.14	89.58	94.11	91.09	107.4	126.89	135.0	82.1	85.68	91.17	99.12	91.57	117.98	142.24	132.3	94.35	82.58	65.39	90.69
sub-region	Roscommon	driving		100.0	107.69	97.53	111.83	124.06	126.33	110.26	101.68	103.06	109.57	116.47	131.76	129.49	122.29	100.89	98.62	95.46	101.38	133.23	143.1	122.39	95.36	106.02	99.61	112.82	125.84	115.09	112.72	95.17	88.66	92.6	105.23	123.77	137.48	121.4	114.3	128.4	132.35	140.43	156.31	156.11	126.23	101.48	109.17	103.25	131.95
sub-region	Sa Kaeo Province	driving	สระแก้ว	100.0	100.57	110.19	105.92	135.92	182.18	165.93	110.91	109.48	109.41	125.09	238.7	275.55	185.25	139.2	136.35	108.13	119.74	157.95	183.89	124.23	94.23	105.77	118.32	107.56	220.38	205.06	169.42	135.0	127.51	112.33	123.81	167.5	148.04	147.68	105.13	93.73	113.33	106.63	145.12	175.05	125.52	100.29	95.3	87.95	114.61
sub-region	Saarland	driving		100.0	105.48	102.86	102.28	113.54	117.31	104.57	104.43	102.75	102.11	101.14	109.53	117.97	103.44	105.11	102.85	106.85	103.47	115.54	123.18	109.99	118.36	135.26	127.92	105.09	116.01	118.75	106.58	107.44	106.39	108.96	109.41	124.62	123.08	110.46	110.56	108.84	111.05	106.67	111.06	113.45	95.67	101.31	104.73	99.88	109.65
sub-region	Saga Prefecture	driving	佐賀県	100.0	94.78	97.92	103.12	139.94	154.79	106.96	99.16	94.49	94.63	98.79	138.33	157.19	102.0	98.61	98.21	96.48	98.7	131.04	154.17	108.17	101.4	106.67	105.76	105.88	161.03	176.5	125.62	152.31	111.57	104.58	113.8	149.8	149.84	113.57	112.21	113.51	113.43	118.47	156.01	202.03	179.67	121.42	108.35	107.72	100.6
sub-region	Saitama Prefecture	driving	埼玉県	100.0	93.02	94.35	95.24	108.05	119.41	100.11	94.86	95.61	93.67	98.45	121.7	120.28	96.23	82.96	90.98	97.55	99.6	124.72	125.13	103.86	99.83	100.9	98.42	98.94	126.75	138.37	114.98	125.34	107.98	102.94	105.3	127.85	120.8	111.75	104.53	105.12	106.45	110.25	128.86	141.3	128.04	112.51	100.94	103.49	102.89
sub-region	Sakon Nakhon Province	driving	สกลนคร	100.0	111.85	120.58	124.57	211.5	255.9	149.48	137.05	126.82	105.49	122.72	185.2	180.0	139.6	119.42	105.9	110.92	97.8	148.15	162.6	137.86	110.98	127.23	137.75	141.85	255.9	294.97	190.12	144.68	124.62	135.95	142.77	173.35	165.38	126.07	106.65	113.76	118.03	131.21	186.94	177.34	139.08	111.79	110.06	128.27	127.98
sub-region	Salzburg	driving		100.0	104.63	109.89	108.17	126.99	144.8	122.73	102.36	102.44	107.34	113.49	140.82	152.71	124.21	105.87	112.18	112.78	112.47	148.16	185.7	138.28	134.1	139.11	142.02	122.86	162.99	212.04	140.15	120.67	119.89	120.1	126.93	199.3	250.35	144.99	124.52	124.52	137.64	137.8	194.67	263.23	137.84	125.17	118.31	127.21	137.23
sub-region	Samut Prakan Province	driving	สมุทรปราการ	100.0	96.53	101.84	102.12	122.78	124.76	113.53	97.57	92.15	91.46	98.22	119.64	112.61	104.28	88.28	91.18	94.85	93.0	116.1	116.27	106.72	92.53	91.85	96.47	99.18	153.01	107.73	100.95	98.72	87.97	88.58	95.84	137.89	122.41	107.27	89.38	83.83	86.86	99.35	117.22	110.49	95.14	84.42	84.72	86.07	84.36
sub-region	Samut Sakhon Province	driving	สมุทรสาคร	100.0	111.78	122.8	124.24	166.77	150.16	178.28	137.62	117.44	119.31	113.28	152.2	137.89	158.63	104.49	102.67	101.01	96.35	137.75	142.64	127.88	92.36	93.1	94.44	103.62	196.99	148.15	148.78	133.23	96.06	95.58	97.15	132.67	128.26	119.04	97.75	93.89	92.68	106.95	140.26	141.88	128.5	99.87	97.72	91.22	89.69
sub-region	Samut Songkhram Province	driving	สมุทรสงคราม	100.0	96.61	126.76	126.59	218.2	270.11	192.89	135.99	111.43	109.65	139.63	274.94	275.28	232.6	122.1	96.19	100.34	121.93	208.04	252.84	179.85	110.84	100.59	98.56	120.75	260.12	334.89	272.06	168.92	102.71	108.55	117.44	195.43	258.59	157.83	112.87	94.67	99.15	107.2	183.66	251.57	156.39	104.57	104.66	105.59	115.58
sub-region	San Luis Potosí	driving		100.0	102.97	106.45	106.37	142.41	140.54	91.8	99.55	98.11	98.59	103.72	138.23	143.31	93.4	98.24	97.07	99.09	106.67	153.85	153.26	104.8	99.79	96.0	94.84	103.08	130.48	134.44	91.11	95.74	97.05	102.89	110.64	158.27	150.23	100.34	101.79	128.53	100.53	106.36	127.24	145.44	95.79	96.3	98.33	99.62	101.84
sub-region	Santa Catarina	driving		100.0	94.58	93.63	100.0	111.21	106.65	91.96	95.72	90.02	97.13	95.33	98.52	107.54	90.05	84.17	83.15	81.87	81.96	89.73	95.29	75.7	76.96	77.91	75.88	83.82	93.73	94.98	75.4	79.57	76.78	80.29	79.93	96.24	102.86	79.81	75.47	74.13	79.81	91.61	144.84	159.32	113.38	112.78	104.41	89.67	76.56
sub-region	Santiago Metropolitan Region	driving	Región Metropolitana de Santiago	100.0	101.15	104.61	107.2	121.51	102.49	74.61	95.23	98.3	97.55	104.29	115.26	96.56	76.64	100.12	98.59	99.08	102.25	117.71	101.8	71.05	90.14	92.6	91.12	91.5	102.6	88.66	66.26	89.05	86.79	88.89	93.94	109.71	87.73	68.71	90.5	90.34	89.0	91.91	104.74	89.93	66.47	91.31	98.94	98.61	104.9
sub-region	Saraburi Province	driving	สระบุรี	100.0	94.08	104.58	107.19	176.55	188.32	153.42	95.24	91.3	88.24	98.9	180.2	183.14	156.34	98.03	100.21	95.61	105.1	164.42	184.92	147.2	94.12	92.94	101.57	119.47	302.22	213.42	179.97	192.32	96.52	89.06	102.22	193.43	172.7	130.59	89.37	91.45	93.97	104.45	155.57	164.15	123.38	91.18	96.0	91.45	103.02
sub-region	Saskatchewan	driving		100.0	101.46	101.63	104.53	129.53	121.86	98.42	111.16	111.91	116.91	119.82	140.63	133.93	102.65	108.11	117.44	116.98	121.49	144.65	130.37	100.31	105.8	112.86	111.48	117.49	140.38	136.58	104.31	108.72	111.99	112.0	121.94	151.6	133.37	104.71	99.87	116.65	120.13	129.49	141.05	128.57	106.1	108.59	114.71	116.6	119.71
sub-region	Satakunta	driving		100.0	105.28	107.57	105.37	130.39	125.82	117.8	100.15	101.13	106.26	104.42	129.29	114.66	115.82	95.61	108.64	112.23	102.23	130.74	124.84	121.75	111.84	112.02	113.95	104.09	137.95	125.96	118.61	108.61	115.85	116.62	125.19	142.34	121.07	116.91	106.14	111.13	110.15	116.77	133.92	141.9	125.16	118.43	118.01	119.08	121.57
sub-region	Satun Province	driving	สตูล
sub-region	Saxony	driving	Sachsen	100.0	99.74	99.45	105.55	113.01	114.56	104.12	97.04	99.14	98.64	104.95	112.22	108.76	101.24	99.89	97.9	98.33	99.54	114.59	116.16	108.7	105.49	104.45	99.88	104.09	120.03	117.04	102.54	99.91	101.75	99.77	101.75	115.71	116.64	100.73	103.34	102.54	100.6	101.85	107.68	107.91	101.16	100.74	104.85	106.21	106.71
sub-region	Saxony-Anhalt	driving	Sachsen-Anhalt	100.0	101.59	99.36	98.48	118.83	107.03	108.35	100.33	102.34	101.21	99.71	111.68	107.48	106.67	100.68	101.45	102.25	103.27	143.72	124.63	115.33	106.15	108.29	103.9	105.41	136.95	129.83	109.47	107.49	108.06	104.25	105.42	124.59	129.17	111.27	107.94	108.38	104.38	113.34	119.77	116.42	108.15	104.52	105.55	105.92	110.04
sub-region	Scania County	driving	Skåne	100.0	98.76	102.82	103.06	110.12	109.73	108.57	101.74	105.33	102.53	102.38	110.56	116.53	109.53	102.46	103.32	106.96	104.76	118.11	120.52	109.85	105.24	104.02	103.61	105.32	113.6	122.68	106.25	105.14	108.32	109.67	110.31	119.72	114.69	100.33	101.63	103.3	106.41	106.82	108.34	109.62	102.85	104.5	111.05	110.56	114.22
sub-region	Schleswig-Holstein	driving		100.0	102.57	101.97	102.64	114.11	111.42	116.73	99.84	102.93	100.86	101.57	112.66	111.21	110.61	100.34	102.79	102.12	106.48	122.73	119.3	116.86	108.77	110.33	104.83	106.98	126.27	120.48	110.12	118.1	117.07	114.47	116.16	128.24	127.5	119.31	107.67	111.38	114.86	112.73	128.39	121.33	118.15	111.69	111.93	110.0	111.67
sub-region	Scotland	driving		100.0	105.97	102.71	105.92	114.13	113.14	93.45	103.17	107.88	109.72	105.87	117.75	114.87	95.68	103.55	105.95	111.83	108.09	123.55	117.69	96.54	102.39	106.61	110.43	108.21	122.01	118.97	97.16	113.37	115.82	112.51	110.3	124.94	119.36	99.88	112.93	116.93	118.63	118.09	131.46	117.69	98.54	103.84	106.87	111.61	116.23
sub-region	Seoul Special City	driving	서울	100.0	98.73	103.95	110.76	125.35	116.34	113.21	108.71	102.64	99.4	93.53	101.36	107.62	101.57	94.77	94.98	90.54	99.15	94.78	72.67	69.24	72.89	70.21	65.18	67.81	70.71	65.21	66.91	68.23	68.1	70.79	71.44	78.6	63.78	62.66	65.6	69.04	68.64	67.25	67.72	56.03	54.53	52.75	51.7	48.23	41.81
sub-region	Sergipe	driving		100.0	97.19	86.9	98.97	106.41	117.51	78.36	94.96	90.81	89.2	92.46	106.29	114.3	71.04	84.92	85.75	81.14	89.13	104.98	101.65	79.86	82.52	90.06	91.41	91.06	105.64	111.65	74.12	78.48	91.51	84.17	88.18	105.14	107.39	73.92	85.47	86.27	95.82	100.6	122.34	112.73	84.94	78.43	80.01	75.45	80.81
sub-region	Shiga Prefecture	driving	滋賀県	100.0	94.06	96.12	100.16	135.73	148.99	105.3	95.59	97.48	97.11	98.07	140.46	148.79	102.83	93.97	98.08	102.67	101.1	136.09	148.61	112.16	107.05	105.85	102.9	108.91	147.91	170.65	128.49	152.82	118.85	108.77	110.86	149.85	144.72	121.3	110.04	112.85	117.82	122.48	152.53	191.94	179.41	130.32	109.23	111.34	107.14
sub-region	Shimane Prefecture	driving	島根県	100.0	115.73	101.97	107.06	151.41	156.49	102.91	105.59	100.23	94.96	97.88	137.01	144.56	101.64	99.42	105.6	106.96	97.17	130.54	141.06	108.88	102.12	105.13	102.95	105.3	141.7	160.22	129.92	142.3	118.52	110.77	112.92	148.51	144.6	113.07	107.9	118.0	115.98	125.97	169.41	207.44	179.88	135.9	124.25	114.89	111.08
sub-region	Shizuoka Prefecture	driving	静岡県	100.0	98.96	100.05	103.9	132.98	143.11	108.66	101.93	100.9	98.79	102.17	139.0	135.08	102.1	94.6	99.3	102.38	103.33	145.1	151.46	109.49	106.19	108.01	111.03	107.38	150.27	171.42	130.96	139.77	114.87	112.48	114.23	152.78	145.12	121.13	121.62	119.25	118.58	123.35	165.75	214.63	183.28	125.16	113.74	113.92	109.32
sub-region	Si Sa Ket Province	driving	ศรีสะเกษ	100.0	101.33	119.48	112.52	152.69	174.38	122.14	92.6	87.79	104.36	107.4	199.75	198.23	117.9	89.82	100.82	111.07	114.61	154.27	132.13	113.22	94.05	102.4	104.62	131.88	209.61	200.51	176.66	132.07	97.98	116.07	107.59	175.9	155.09	122.01	123.59	117.01	107.78	120.05	172.93	180.52	117.01	105.5	113.09	122.01	120.18
sub-region	Sicily Region	driving	Sicilia	100.0	100.91	102.49	98.49	105.57	117.51	106.55	98.87	100.61	100.4	103.12	112.51	119.55	108.61	102.76	102.19	102.18	101.07	104.47	118.41	107.54	102.86	101.27	94.01	100.71	108.28	115.68	108.19	103.05	103.7	108.8	109.94	129.46	127.42	118.76	106.84	108.24	112.31	108.44	117.93	129.93	116.77	103.91	97.7	92.21	94.03
sub-region	Silesia Province	driving	Województwo Śląskie	100.0	103.47	100.53	107.92	131.46	106.38	95.07	98.76	100.56	101.24	104.17	113.52	108.36	93.03	101.18	99.3	100.29	102.36	118.34	109.31	90.67	101.19	103.61	98.64	106.88	126.49	121.1	106.42	104.64	106.7	108.24	111.45	135.66	123.26	108.16	109.19	107.59	108.77	111.85	122.3	111.3	96.31	103.57	106.01	101.65	104.95
sub-region	Sinaloa	driving		100.0	100.6	106.2	109.74	132.05	147.68	103.63	100.58	98.17	94.48	101.12	122.74	146.25	103.5	91.56	99.59	96.22	107.17	128.63	149.85	114.73	93.22	93.62	96.16	98.62	120.64	133.6	96.8	95.77	98.03	102.55	127.86	161.95	152.35	105.89	103.28	98.56	101.54	113.05	152.31	186.07	160.98	126.13	114.82	106.12	102.33
sub-region	Sing Buri Province	driving	สิงห์บุรี	100.0	79.02	118.26	107.99	183.2	191.1	145.5	94.82	96.0	96.91	103.09	219.8	171.21	135.88	90.01	102.63	87.38	93.46	174.39	188.37	116.98	94.19	99.64	95.64	115.17	278.93	225.89	173.84	155.4	81.47	80.02	101.09	177.29	163.03	136.24	100.36	85.47	91.19	106.18	180.02	185.74	131.43	96.37	88.19	89.92	117.53
sub-region	Sligo	driving		100.0	129.61	117.23	133.15	152.7	130.35	134.82	133.61	122.72	113.59	134.17	134.64	148.6	129.8	113.59	102.7	116.39	111.73	148.79	132.22	118.99	111.92	123.84	129.98	120.2	143.39	110.8	115.46	117.6	105.4	116.48	126.91	149.35	150.28	148.51	161.27	162.66	171.42	161.92	169.65	135.85	129.52	128.31	120.3	116.11	133.71
sub-region	Somogy County	driving	Somogy megye	100.0	91.6	102.71	93.72	118.56	108.56	103.4	92.34	91.76	97.34	98.03	114.57	112.13	105.48	96.17	99.04	104.63	112.66	116.33	132.07	117.45	98.99	103.4	98.99	107.66	128.83	132.87	124.41	104.31	105.16	101.91	108.19	138.46	136.81	123.67	106.28	110.21	125.9	113.99	137.93	136.22	124.95	105.48	99.84	102.66	101.76
sub-region	Songkhla Province	driving	สงขลา	100.0	98.62	112.08	109.33	143.09	140.73	115.93	91.98	97.64	99.99	102.59	145.71	159.05	133.0	110.03	102.78	105.55	113.32	137.7	134.99	103.95	91.76	91.54	94.66	99.77	144.44	130.89	127.1	106.54	98.18	101.98	106.05	138.83	130.67	104.1	92.77	96.28	92.06	97.86	135.8	140.19	111.23	98.26	96.13	91.17	99.58
sub-region	Sonora	driving		100.0	97.11	96.21	102.15	134.33	154.12	105.95	104.42	93.55	97.73	100.59	129.5	147.09	101.48	95.38	92.02	95.73	104.86	136.23	151.39	104.33	93.8	90.4	90.75	99.25	125.39	149.01	100.74	97.12	99.95	104.48	124.14	166.3	166.32	115.22	105.77	97.31	99.63	107.88	140.49	163.72	108.49	102.19	96.65	99.91	101.7
sub-region	South Australia	driving		100.0	103.19	104.66	108.07	107.59	91.79	98.65	100.94	104.45	104.36	112.81	108.28	89.62	81.23	90.8	92.87	90.02	95.03	90.62	79.33	88.65	90.98	94.91	96.15	103.26	105.89	87.16	90.59	94.87	97.68	99.76	110.37	111.53	91.83	96.32	98.82	101.03	104.16	108.35	113.7	94.55	97.15	97.77	101.85	102.75	106.56
sub-region	South Bohemia Region	driving	Jihočeský kraj	100.0	106.65	109.31	114.28	140.23	125.03	131.84	101.98	112.68	122.91	120.58	143.48	140.87	135.59	117.96	116.78	112.82	126.49	149.56	154.73	143.51	115.98	113.1	118.76	116.43	143.46	155.74	145.35	112.8	123.95	128.59	124.89	161.14	185.6	162.27	130.4	121.73	129.84	132.62	167.15	185.2	148.53	119.66	127.08	124.25	127.55
sub-region	South Carolina	driving		100.0	101.25	105.61	112.91	133.37	119.85	90.17	107.18	102.14	103.74	107.43	120.82	120.57	83.1	97.28	101.56	103.09	112.05	125.43	123.41	86.12	101.66	104.08	104.82	100.13	127.38	116.49	92.47	106.23	109.08	111.47	125.5	155.65	140.31	101.55	115.48	109.87	112.2	109.87	138.98	138.34	97.27	104.88	111.76	118.46	127.62
sub-region	South Dakota	driving		100.0	107.27	101.82	113.13	84.75	84.77	93.05	110.21	106.51	107.61	111.39	142.88	153.83	105.29	99.46	104.72	104.17	113.55	138.9	155.81	98.89	101.27	106.86	105.38	118.58	136.25	147.95	100.34	104.38	111.72	93.69	118.91	161.56	164.59	121.69	121.56	111.77	109.36	126.84	154.63	165.37	118.23	107.14	107.89	117.78	131.06
sub-region	South Holland	driving	Zuid-Holland	100.0	100.96	101.38	105.06	104.78	95.53	90.68	103.3	104.95	104.39	107.26	106.52	99.52	88.96	106.08	110.98	103.27	110.01	110.29	106.33	90.36	103.89	106.05	104.53	101.7	120.62	103.03	87.53	120.69	109.72	108.7	114.36	114.42	101.76	88.28	103.5	107.75	113.19	114.87	114.1	92.07	78.58	95.54	96.61	96.74	98.76
sub-region	South Karelia	driving	Etelä-Karjala	100.0	124.92	124.73	113.96	141.83	146.02	125.17	105.07	107.76	111.65	115.59	128.93	129.24	120.41	107.14	114.65	119.41	109.14	145.96	137.19	133.88	116.03	103.26	108.89	109.77	148.53	135.63	121.35	100.5	110.08	113.71	113.21	164.25	163.93	134.38	132.31	131.5	164.31	155.92	169.94	151.85	150.41	129.43	128.62	123.67	129.37
sub-region	South Moravian Region	driving	Jihomoravský kraj	100.0	101.32	109.4	105.44	126.11	109.5	97.16	102.45	104.74	111.29	111.85	124.16	107.6	92.82	102.13	107.61	118.99	113.89	116.73	108.5	104.8	105.92	107.32	111.75	119.65	133.23	116.34	114.6	111.25	113.34	118.99	126.29	145.96	134.34	111.02	109.29	111.51	116.41	113.13	132.27	120.92	110.77	115.71	127.29	119.29	124.52
sub-region	South Ostrobothnia	driving	Etelä-Pohjanmaa	100.0	100.28	94.8	104.16	116.83	118.88	98.61	91.3	94.52	91.14	88.37	113.65	110.37	104.48	101.01	92.75	96.5	101.7	127.99	111.53	104.92	96.72	95.02	102.17	92.53	111.63	119.79	107.47	98.11	96.66	100.76	106.56	139.87	139.33	119.54	104.13	110.02	113.11	112.35	149.57	138.54	122.16	102.36	106.93	118.31	113.14
sub-region	South Savo	driving	Etelä-Savo	100.0	99.46	107.48	113.82	135.37	135.85	131.8	102.29	100.72	113.16	108.51	143.39	137.3	126.74	104.83	109.23	110.32	102.53	165.72	130.24	134.88	97.65	93.96	108.93	108.75	178.82	163.49	151.6	100.66	106.76	121.91	129.69	213.22	230.3	189.14	144.6	155.16	168.26	179.84	237.9	216.42	173.93	118.65	131.02	129.87	131.93
sub-region	Southern District	driving	מחוז הדרום	100.0	100.89	101.86	115.11	85.33	85.0	105.13	95.92	99.41	97.63	108.8	77.85	96.56	101.35	104.08	96.2	100.74	107.43	78.97	98.93	105.97	101.51	103.7	106.07	116.59	77.11	95.69	107.55	107.94	110.18	120.64	138.81	97.7	135.16	115.87	120.75	127.18	113.78	131.51	110.95	109.67	117.73	120.01	131.84	128.83	138.63
sub-region	Southland Region	driving		100.0	110.61	102.93	105.27	95.96	97.24	107.43	110.15	113.6	113.94	118.92	107.26	105.65	100.59	103.68	99.79	94.81	104.88	122.08	91.92	102.99	143.76	175.6	150.38	108.18	100.86	94.37	105.04	125.72	130.68	123.61	131.81	109.46	88.95	108.77	107.83	104.62	100.65	99.27	97.34	85.25	93.22	96.82	99.77	105.86	105.38
sub-region	Southwest Finland	driving	Varsinais-Suomi	100.0	102.39	101.03	106.39	121.54	127.67	110.22	99.3	101.74	103.12	101.74	117.56	123.37	112.9	91.57	100.22	103.62	102.41	121.68	118.75	109.12	101.19	102.42	102.21	107.38	126.36	128.75	112.05	101.16	106.78	113.39	134.71	137.03	118.32	105.34	108.32	106.9	110.96	110.37	112.63	124.03	113.74	108.31	109.1	106.97	110.92
sub-region	State of Mexico	driving	Estado de México	100.0	89.46	88.82	90.19	114.31	118.44	83.77	85.97	85.08	87.27	90.22	111.86	118.69	82.98	85.29	86.99	88.79	93.79	119.8	120.94	87.15	81.85	89.17	88.38	89.9	114.5	119.39	81.66	85.25	89.78	91.04	100.01	136.74	135.23	89.74	92.29	100.16	93.71	96.84	127.75	132.09	91.16	89.64	88.29	90.6	93.37
sub-region	Stockholm County	driving	Stockholm län	100.0	100.33	100.91	103.97	104.95	112.17	109.84	100.32	105.01	107.45	103.73	117.73	125.08	113.51	105.41	105.12	105.77	105.84	110.94	121.26	114.55	101.75	104.0	109.36	105.68	110.54	120.28	111.67	101.06	103.96	107.37	107.93	120.62	126.22	115.91	105.37	107.61	110.92	112.55	117.68	117.18	105.08	96.92	100.39	100.84	97.07
sub-region	Styria	driving	Steiermark	100.0	96.88	98.59	100.42	114.54	103.06	98.45	96.9	100.78	99.34	103.86	115.63	105.24	101.72	99.3	105.59	101.56	101.01	120.76	128.29	109.24	109.35	110.6	109.69	107.81	125.01	132.74	112.07	105.95	110.23	108.7	110.08	130.91	128.54	110.01	106.16	106.83	105.57	107.61	116.24	109.65	105.2	99.1	91.65	99.86	106.13
sub-region	Subcarpathia Province	driving	Województwo Podkarpackie	100.0	104.97	104.57	114.08	125.82	111.69	102.73	105.37	96.68	104.23	107.32	115.58	102.76	93.57	87.6	91.43	90.93	92.63	105.49	101.24	94.2	98.05	104.43	98.17	98.49	110.44	107.4	100.67	94.29	99.37	101.71	106.41	122.6	118.32	103.39	105.33	99.52	105.85	105.51	118.57	107.76	92.31	88.4	95.09	92.77	94.48
sub-region	Sukhothai Province	driving	สุโขทัย
sub-region	Suphan Buri Province	driving	สุพรรณบุรี	100.0	97.75	113.57	119.12	184.63	202.81	155.87	110.99	97.71	102.21	118.07	248.07	261.57	163.44	108.17	110.42	127.63	108.25	159.96	193.74	136.6	98.76	97.08	106.07	114.66	229.25	236.45	194.9	137.35	103.11	102.14	124.26	188.38	207.5	132.85	112.26	102.92	110.5	113.57	182.6	228.16	143.98	98.2	105.51	105.44	123.06
sub-region	Surat Thani Province	driving	สุราษฎร์ธานี	100.0	100.09	102.12	101.64	115.44	121.23	104.49	97.65	101.79	101.68	104.67	128.31	127.15	117.28	107.74	98.78	99.65	99.97	111.52	113.59	108.69	98.1	99.29	97.24	111.13	141.27	143.37	126.13	119.14	112.8	108.12	100.9	117.69	115.69	106.26	95.58	95.12	92.75	90.8	107.21	107.73	95.74	89.76	87.43	83.93	86.87
sub-region	Surin Province	driving	สุรินทร์	100.0	97.52	119.12	113.93	168.13	169.99	123.24	100.23	109.31	94.92	111.11	164.41	159.28	124.99	102.88	105.08	98.7	110.49	129.33	131.75	115.06	96.95	102.09	108.52	127.41	209.87	171.86	138.07	118.89	105.64	114.72	120.59	171.86	139.88	120.08	111.22	97.74	106.77	113.42	167.91	177.44	117.2	108.46	99.15	122.67	135.82
sub-region	Swietokrzyskie Province	driving	Województwo Świętokrzyskie	100.0	109.63	112.93	115.38	137.04	130.54	119.99	112.3	111.98	110.57	116.42	142.64	136.16	117.51	118.38	124.55	121.22	122.99	132.84	125.69	116.71	123.43	122.58	124.96	128.84	151.13	167.94	143.83	126.53	116.42	129.18	133.45	168.54	186.71	150.08	121.49	144.7	137.28	155.64	178.39	163.93	140.58	114.02	108.34	121.42	117.83
sub-region	Szabolcs-Szatmár-Bereg County	driving	Szabolcs-Szatmár-Bereg megye	100.0	87.62	92.72	104.5	114.64	98.17	91.05	86.71	87.54	90.05	93.91	105.45	94.35	88.22	88.42	86.75	91.21	84.0	105.61	92.84	84.56	83.92	92.92	91.84	98.49	106.17	98.57	84.52	101.15	92.56	93.79	95.7	116.87	101.35	93.67	86.15	89.14	93.95	95.42	110.98	112.42	96.62	93.75	86.43	93.87	94.15
sub-region	São Paulo (state)	driving	São Paulo (Estado)	100.0	100.64	102.6	102.55	112.85	113.32	90.95	99.56	102.13	100.24	100.59	114.18	114.12	96.27	97.44	100.8	100.44	100.68	114.09	112.93	86.63	97.72	96.78	97.87	101.18	121.53	125.05	92.91	117.26	102.58	103.07	105.24	122.43	133.43	106.6	102.01	106.77	108.01	109.17	133.35	122.37	91.23	94.55	94.45	91.13	95.03
sub-region	Södermanland County	driving		100.0	94.6	103.78	103.05	113.52	118.15	115.82	105.78	100.59	110.45	107.38	124.44	132.75	121.18	106.3	105.36	105.84	102.75	124.51	127.92	124.34	108.23	103.38	116.99	115.85	131.99	136.87	121.88	107.11	106.42	107.9	118.26	134.25	135.77	126.45	111.02	111.46	115.51	115.95	129.27	128.82	134.13	110.62	112.27	118.67	125.21
sub-region	Tabasco	driving		100.0	107.42	116.09	115.24	124.69	145.46	90.19	107.66	104.28	115.07	111.14	127.46	134.42	94.13	104.57	107.03	111.79	117.95	145.7	139.03	98.99	109.64	109.2	131.26	136.23	153.5	154.25	95.92	109.73	115.92	111.18	130.92	156.64	145.14	104.01	105.85	115.0	109.4	120.63	149.76	138.45	96.79	111.26	117.27	114.93	117.54
sub-region	Taichung City	driving	台中市	100.0	105.15	109.79	116.96	134.82	134.35	117.39	116.62	119.82	122.9	94.1	94.8	115.06	134.85	147.42	128.87	106.22	102.62	112.91	113.57	106.16	97.39	100.33	105.01	109.54	121.04	127.8	119.82	109.36	111.24	113.75	113.76	133.72	134.41	108.46	104.12	108.92	109.25	114.01	134.42	139.33	120.4	94.95	86.27	98.92	138.66
sub-region	Tainan City	driving	台南市	100.0	107.52	113.54	119.91	139.73	143.68	124.97	121.22	125.08	137.2	115.97	142.45	173.97	213.94	205.1	163.96	134.22	124.59	134.48	140.61	123.89	112.64	115.19	115.23	116.96	147.15	183.92	135.93	118.59	118.02	120.61	120.94	142.93	158.66	121.6	109.87	110.09	112.68	118.72	142.23	151.58	126.68	99.7	89.89	102.76	159.34
sub-region	Taipei City	driving	台北市	100.0	107.51	115.88	117.18	128.65	122.3	111.27	118.79	118.28	104.81	72.22	64.12	68.55	69.25	79.94	77.13	82.45	89.57	97.6	97.05	92.95	87.56	89.25	93.53	95.77	98.64	92.06	90.72	93.09	98.02	98.79	102.82	111.29	102.84	86.83	92.12	96.32	99.41	99.64	109.06	96.75	95.27	87.27	82.69	91.6	108.28
sub-region	Tak Province	driving	ตาก	100.0	108.53	121.58	133.13	161.06	133.81	128.98	109.43	100.75	92.98	112.0	167.09	142.57	126.64	112.45	83.92	87.47	89.58	133.89	108.45	100.3	88.45	87.32	92.45	115.09	191.77	165.81	138.49	106.72	94.72	91.4	120.15	131.77	105.36	102.87	90.11	87.85	112.91	102.42	142.34	139.55	107.32	100.08	100.45	96.68	106.19
sub-region	Tamaulipas	driving		100.0	108.05	106.91	105.81	130.28	160.48	98.44	98.79	96.08	95.89	101.96	128.58	155.14	101.57	99.51	95.37	94.81	103.49	138.5	166.91	107.24	108.82	95.24	90.48	90.84	119.94	150.83	105.3	103.75	98.42	99.93	124.39	171.63	173.02	112.07	99.66	96.11	99.34	97.16	132.13	160.63	106.11	102.75	99.17	94.92	97.98
sub-region	Tampere Region	driving	Pirkanmaa	100.0	104.66	106.0	105.5	125.73	126.73	115.88	102.48	105.71	103.92	105.37	125.01	124.38	108.54	99.38	106.79	105.2	106.85	133.59	129.86	118.35	109.39	108.48	103.21	111.11	140.46	130.97	113.55	102.7	105.17	112.6	110.0	131.21	142.2	122.99	108.01	119.31	117.75	121.82	143.78	136.9	120.08	107.88	109.71	108.65	113.35
sub-region	Taoyuan City	driving	桃園市
sub-region	Taranaki Region	driving		100.0	106.45	110.33	132.63	136.49	132.7	112.13	104.92	116.69	112.52	130.08	130.69	122.44	104.46	101.33	102.06	100.39	118.27	141.36	113.85	92.62	97.5	103.54	108.1	118.22	114.9	99.01	95.34	100.39	99.15	97.77	117.35	107.35	101.48	92.21	97.77	100.92	114.56	130.42	121.11	114.31	95.0	102.96	105.68	104.29	140.85
sub-region	Tarapacá Region	driving	Región de Tarapacá	100.0	96.13	99.33	101.63	132.73	131.78	100.45	96.69	112.02	111.23	113.19	127.91	131.44	93.66	101.85	107.92	106.46	111.12	136.72	133.3	98.2	114.99	119.03	133.18	141.38	145.03	132.0	119.2	127.01	126.56	130.43	140.82	173.78	175.63	119.48	125.21	128.52	126.67	126.5	141.04	138.41	107.3	106.79	116.11	117.07	119.2
sub-region	Tasman District	driving		100.0	109.9	113.29	107.48	108.03	99.55	93.94	96.43	96.4	102.56	104.98	89.03	94.46	92.28	90.07	79.72	81.9	79.99	89.34	84.77	83.21	88.16	87.68	94.84	99.86	96.75	104.78	92.49	93.22	91.55	90.1	94.12	102.28	91.87	81.9	80.82	86.57	92.0	101.38	92.63	95.67	93.94	85.95	87.61	90.76	87.33
sub-region	Tasmania	driving		100.0	98.14	99.51	104.89	103.25	91.7	91.58	90.81	91.85	88.86	94.3	90.26	79.25	72.23	76.46	78.58	79.39	82.14	78.82	71.38	76.29	75.69	74.98	85.13	86.01	81.07	78.59	71.33	77.39	80.11	81.13	90.39	90.62	80.38	81.33	80.45	79.54	82.53	88.15	89.01	80.75	79.79	83.12	82.08	82.54	86.33
sub-region	Tel Aviv District	driving	מחוז תל אביב	100.0	102.07	104.68	113.41	85.68	85.74	89.64	90.83	93.61	98.65	103.33	78.98	85.67	95.62	95.04	100.28	100.43	105.14	82.86	83.16	102.45	99.19	99.71	94.94	108.65	81.98	81.63	97.06	100.37	101.36	106.55	123.7	107.68	102.95	111.21	110.42	110.79	101.34	123.27	103.29	95.44	111.35	109.49	112.43	108.58	129.85
sub-region	Tennessee	driving		100.0	102.07	101.38	108.97	129.6	121.24	91.22	101.07	99.69	100.58	104.65	120.3	116.52	81.04	96.09	100.33	100.07	107.62	125.82	118.92	85.62	98.37	99.63	99.95	107.1	114.71	112.82	90.6	100.26	105.51	104.51	118.19	146.97	137.3	101.5	111.2	104.83	109.0	108.27	135.27	133.91	92.91	102.47	110.97	111.1	120.29
sub-region	Texas	driving		100.0	102.47	104.35	107.19	124.73	120.87	89.42	101.07	102.99	99.24	106.38	126.85	122.04	84.18	99.03	99.64	100.96	105.27	125.67	124.39	83.6	98.96	101.6	93.07	106.34	126.41	126.41	86.79	101.32	102.89	107.8	119.75	147.05	132.12	99.7	108.72	107.64	107.89	112.02	136.89	135.54	93.13	106.59	112.85	113.29	126.01
sub-region	The Free Hanseatic City of Bremen	driving	Bremen	100.0	100.72	100.46	105.46	134.06	99.16	87.99	95.58	104.16	95.58	107.35	105.85	97.69	92.25	95.11	100.32	97.58	103.68	118.79	106.4	92.55	105.41	136.38	110.91	105.38	116.85	112.85	90.98	106.12	107.43	104.9	106.71	116.26	106.85	92.65	100.65	106.04	133.01	111.82	116.63	109.32	89.87	106.18	110.04	107.94	102.91
sub-region	Thuringia	driving	Thüringen	100.0	100.94	103.92	103.86	116.26	112.75	114.53	103.13	101.89	101.31	105.52	111.99	109.19	112.08	103.86	105.02	104.81	103.86	121.5	117.22	121.39	108.51	109.36	105.47	109.31	131.45	127.83	119.58	108.15	105.96	108.54	111.93	128.47	124.02	120.12	109.44	110.95	112.67	110.25	118.8	112.7	111.62	109.85	107.66	109.04	110.6
sub-region	Tipperary	driving		100.0	119.96	115.29	118.32	129.24	145.8	135.34	110.67	118.74	120.92	131.76	147.94	188.74	159.12	105.0	117.61	125.59	131.76	144.83	142.82	150.88	110.29	114.24	122.39	119.96	140.0	136.64	105.29	113.36	111.6	127.18	120.88	163.15	157.23	148.45	132.1	141.64	143.99	151.43	179.66	154.37	161.72	118.7	114.5	123.91	130.92
sub-region	Tlaxcala	driving		100.0	100.35	93.34	113.94	136.98	146.99	137.65	102.36	93.78	93.97	94.53	138.32	160.81	140.09	106.38	95.19	106.62	99.37	136.59	184.21	138.13	142.46	100.98	90.51	95.63	122.33	148.17	129.46	105.28	88.42	95.9	103.78	137.81	159.87	131.94	106.03	113.08	87.04	118.51	148.72	180.5	150.69	108.9	90.04	97.79	101.85
sub-region	Tocantins	driving		100.0	106.42	110.77	113.8	122.25	127.81	103.73	99.88	104.06	99.83	105.88	118.65	124.7	85.33	94.65	101.95	97.6	98.67	125.61	135.97	85.45	93.24	95.94	100.66	102.98	118.86	142.73	85.91	102.78	108.16	97.43	101.57	117.99	142.93	93.08	101.78	96.97	96.02	114.01	144.3	143.02	85.74	83.13	85.62	92.21	91.38
sub-region	Tochigi Prefecture	driving	栃木県	100.0	96.39	98.85	103.7	131.33	139.54	104.19	98.88	100.72	97.68	104.19	142.47	144.7	101.97	87.51	96.73	102.6	101.22	138.15	141.67	108.04	102.5	103.53	107.28	106.51	141.65	158.44	124.01	134.63	112.69	110.82	109.17	145.39	144.99	118.42	114.35	113.47	113.39	115.56	156.92	187.55	152.22	124.85	106.36	109.01	102.74
sub-region	Tokushima Prefecture	driving	徳島県	100.0	102.35	101.93	109.59	132.53	137.25	100.4	102.27	104.69	104.08	107.79	138.94	143.42	109.38	107.51	101.79	100.92	104.35	127.18	136.56	101.13	104.37	105.51	107.19	111.33	145.62	166.63	118.33	136.04	118.12	113.65	119.89	146.57	144.41	119.56	113.73	114.31	122.34	127.87	162.94	198.5	164.44	128.11	119.38	114.02	104.4
sub-region	Tokyo (Prefecture)	driving	東京都	100.0	98.75	100.52	105.42	109.7	113.76	103.76	101.09	100.3	100.97	105.17	119.31	113.59	98.48	90.02	99.71	105.08	105.54	121.38	116.25	106.64	102.5	103.58	100.61	104.59	119.4	123.89	111.44	116.25	106.66	107.31	110.77	123.74	112.3	108.38	107.25	105.69	107.01	112.62	123.99	124.86	111.06	104.98	98.15	100.2	98.65
sub-region	Tolna County	driving	Tolna megye	100.0	101.09	106.93	120.53	121.99	106.57	96.44	110.68	114.78	107.39	116.06	126.64	105.47	108.67	116.33	109.49	104.65	103.92	117.15	122.08	116.7	102.46	105.29	107.66	117.06	135.95	120.89	111.31	98.72	103.28	106.57	112.04	144.07	131.48	114.87	106.66	110.68	109.95	114.69	143.98	142.88	146.72	101.0	108.12	115.97	109.95
sub-region	Tottori Prefecture	driving	鳥取県	100.0	99.05	96.42	99.78	123.82	135.69	102.87	98.88	93.0	101.21	99.26	135.12	138.37	95.07	92.85	98.22	97.79	94.29	127.95	136.86	99.91	104.51	103.3	96.12	101.47	137.21	152.92	121.43	133.97	113.87	109.59	116.34	142.78	139.79	110.39	100.53	108.64	115.62	123.12	160.66	203.74	184.7	125.24	117.91	110.64	106.42
sub-region	Toyama Prefecture	driving	富山県	100.0	105.87	106.73	113.43	142.5	142.66	105.6	103.17	107.54	109.01	109.99	149.11	144.2	108.35	105.13	103.81	103.14	106.87	141.36	149.0	109.29	107.36	107.94	111.45	116.02	144.57	152.37	125.14	137.8	121.28	123.07	121.55	155.2	155.21	125.67	124.49	127.49	123.41	130.45	153.23	152.9	146.01	131.75	118.81	116.36	117.78
sub-region	Trang Province	driving	ตรัง	100.0	90.98	90.45	94.63	136.34	134.15	94.03	90.58	84.62	97.28	93.7	162.47	168.57	130.9	98.21	97.21	81.7	94.69	122.35	130.24	107.82	93.1	94.1	102.32	106.9	171.15	158.49	171.29	106.37	95.16	100.2	110.21	145.62	148.28	104.31	102.25	86.21	101.13	124.87	140.58	146.29	105.31	87.4	93.44	102.19	102.45
sub-region	Trat Province	driving	ตราด	100.0	95.52	105.67	110.43	130.56	112.26	101.83	99.82	108.78	109.88	117.66	149.04	141.45	113.36	112.53	103.39	102.65	99.73	124.98	111.44	97.35	93.23	86.64	98.17	99.91	171.64	174.02	144.92	108.78	100.37	98.44	114.73	120.77	120.04	106.31	97.62	96.89	86.55	95.06	112.08	127.08	103.48	93.6	78.77	84.08	83.71
sub-region	Trenčín Region	driving	Trenčiansky kraj	100.0	112.43	109.39	110.5	127.16	117.35	119.7	101.12	111.43	108.81	109.2	136.09	115.74	109.39	102.54	120.82	108.54	105.23	130.63	119.16	122.28	110.62	109.08	111.97	116.39	136.05	131.28	121.39	103.66	106.5	114.47	114.97	142.48	143.17	129.01	115.81	113.81	114.7	123.82	152.83	130.9	130.51	111.85	113.66	117.7	114.16
sub-region	Trnava Region	driving	Trnavský kraj	100.0	97.33	92.8	98.01	103.05	99.55	87.82	90.3	93.19	94.83	94.44	117.57	91.35	91.92	91.12	97.38	99.08	96.58	101.78	93.4	93.89	94.63	94.94	91.82	97.77	113.35	105.06	102.62	91.7	93.4	99.9	103.3	124.21	118.08	112.53	95.43	101.25	102.69	99.65	112.28	99.04	97.15	95.86	95.33	99.34	99.71
sub-region	Tuscany Region	driving	Toscana	100.0	100.45	108.02	106.34	109.73	125.09	114.55	103.62	100.6	105.07	104.95	110.61	127.18	115.95	100.09	102.38	105.07	105.5	114.7	127.59	118.67	108.45	106.2	109.15	108.55	117.52	129.51	120.48	107.17	108.37	114.62	115.87	137.73	156.97	141.66	115.11	114.36	117.06	120.55	131.27	154.85	133.11	107.72	98.58	93.32	92.29
sub-region	Tyrol	driving	Tirol	100.0	98.66	105.98	111.03	144.45	173.24	156.68	102.77	106.39	113.51	120.9	166.06	200.74	164.75	105.87	112.64	114.65	112.74	168.49	231.78	166.86	138.57	134.11	136.95	123.38	195.57	314.46	188.2	130.38	127.49	120.87	126.45	229.87	325.16	185.12	134.2	124.21	141.1	134.74	254.61	350.33	176.62	141.06	135.46	131.31	131.82
sub-region	Ubon Ratchathani Province	driving	อุบลราชธานี	100.0	91.87	107.72	100.61	134.37	141.99	104.1	89.18	89.41	93.03	98.57	128.95	136.88	102.36	91.14	84.62	88.04	93.01	129.4	132.25	107.29	99.06	95.54	97.56	106.85	151.22	153.81	139.04	102.14	95.17	101.28	100.82	131.66	123.33	98.37	91.42	105.81	110.76	106.42	140.14	142.46	111.74	94.66	92.32	89.02	93.89
sub-region	Udon Thani Province	driving	อุดรธานี	100.0	94.39	102.19	100.05	147.42	157.96	115.4	111.58	106.04	111.69	107.91	150.44	156.88	117.0	105.14	95.84	91.36	92.11	127.08	137.79	106.41	100.26	104.46	93.54	116.49	199.36	180.46	136.4	106.86	95.25	97.75	100.87	145.32	162.63	106.65	88.07	97.46	93.8	97.61	150.3	150.45	117.31	95.47	99.98	96.81	100.57
sub-region	Umbria Region	driving		100.0	105.01	99.3	104.84	115.31	130.02	118.82	101.69	107.11	102.08	105.08	115.49	127.11	115.0	101.61	108.19	103.14	104.49	119.76	129.77	120.22	99.35	101.46	99.92	103.42	114.64	132.4	134.05	106.31	111.21	111.18	116.08	146.6	167.31	161.79	111.11	112.04	115.26	116.61	132.25	162.33	147.23	110.33	103.9	97.74	101.0
sub-region	Upper Austria	driving	Oberösterreich	100.0	98.48	100.36	98.8	108.83	98.55	96.04	100.21	99.04	99.36	99.71	114.07	99.2	95.87	110.76	104.92	99.93	101.42	112.94	118.85	101.71	104.28	103.45	109.01	108.5	120.92	125.81	108.3	105.85	108.6	110.93	110.47	122.23	116.03	104.09	101.58	103.84	106.2	101.6	111.79	106.27	98.04	100.58	96.41	100.31	107.85
sub-region	Upper Normandy Region	driving	Haute-Normandie	100.0	105.37	109.45	103.25	113.73	116.3	96.09	99.71	98.94	100.94	103.8	111.14	112.98	91.51	96.55	100.19	102.97	104.71	112.47	119.88	92.1	97.28	99.62	104.82	103.93	115.76	120.95	95.56	103.01	106.47	110.35	108.84	122.52	118.74	101.1	111.99	109.9	110.01	113.41	120.66	112.01	93.08	103.04	102.79	103.1	100.88
sub-region	Uppsala County	driving	Uppsala län	100.0	101.06	102.59	111.21	117.65	125.77	126.38	109.53	109.25	113.13	112.54	120.84	126.79	124.71	105.82	108.35	109.89	110.17	118.38	130.18	127.2	108.82	109.62	110.55	109.13	122.63	128.85	128.88	103.59	110.16	111.13	112.75	121.1	128.15	126.0	99.98	99.53	111.18	107.74	122.35	135.35	141.45	111.75	114.77	117.6	131.16
sub-region	Utah	driving		100.0	107.09	111.13	117.41	138.33	136.51	77.89	112.5	106.73	106.64	119.41	138.79	144.88	78.96	106.86	107.73	110.93	114.46	137.4	139.25	74.28	91.09	112.41	109.02	121.32	140.41	142.31	80.44	109.52	113.12	117.3	132.87	162.84	152.69	90.07	134.73	116.29	121.16	130.04	156.31	156.76	90.93	115.77	118.96	121.11	128.81
sub-region	Uthai Thani Province	driving	อุทัยธานี
sub-region	Uttaradit Province	driving	อุตรดิตถ์
sub-region	Uusimaa	driving		100.0	101.99	105.92	102.93	107.83	112.76	105.25	100.24	103.54	101.3	100.42	110.63	113.08	102.34	95.6	99.88	99.03	98.89	109.66	111.66	104.0	97.72	101.27	99.52	99.19	109.92	115.37	103.68	100.83	102.37	103.84	108.17	116.36	105.35	95.48	93.48	95.4	98.33	97.26	102.06	100.53	103.51	103.51	104.28	109.02	107.41
sub-region	Valencian Community	driving	Comunidad Valenciana	100.0	99.5	104.92	110.18	124.83	121.64	93.08	100.66	97.4	102.42	115.31	133.23	134.58	111.37	105.37	108.67	109.46	113.95	133.59	139.31	118.07	111.69	115.29	115.79	119.45	138.99	141.68	118.22	111.56	117.55	116.71	123.51	154.0	152.9	127.57	118.45	122.01	124.05	128.09	147.99	150.96	121.95	118.66	120.71	118.01	125.42
sub-region	Valparaíso Region	driving	Región de Valparaíso	100.0	94.37	91.47	104.47	137.16	163.0	147.28	97.78	95.85	92.18	95.82	131.48	156.32	141.41	100.27	90.59	87.22	95.47	134.87	171.99	140.21	114.3	106.26	110.81	119.25	164.89	179.88	161.47	129.11	115.28	116.13	124.16	184.85	189.02	155.15	131.5	114.59	120.28	125.42	165.69	184.09	154.25	119.93	107.87	106.6	122.17
sub-region	Vas County	driving	Vas megye	100.0	109.63	99.81	102.61	122.64	119.55	101.45	101.55	102.03	110.55	102.37	117.61	131.83	121.19	104.26	100.58	109.19	101.26	125.83	128.74	120.17	103.87	105.52	111.51	107.69	135.85	142.33	124.09	110.79	107.6	108.13	114.95	127.19	138.17	141.36	119.64	106.14	112.05	118.82	138.9	148.72	135.85	104.89	108.27	106.29	97.48
sub-region	Veneto Region	driving		100.0	102.24	106.34	108.2	119.84	138.98	124.09	106.4	106.31	107.56	107.54	118.95	133.97	117.31	101.48	102.68	107.23	107.28	121.36	136.7	121.76	100.46	101.99	104.64	106.61	123.73	144.09	130.5	106.76	108.09	114.41	117.17	141.85	162.91	143.47	112.08	114.16	119.61	127.44	144.49	147.0	116.32	93.9	88.91	86.3	86.01
sub-region	Veracruz	driving		100.0	100.29	100.39	105.14	143.44	144.63	102.8	96.64	100.05	96.51	104.64	122.51	139.3	98.59	98.76	99.6	103.74	108.52	140.6	160.01	123.43	122.35	97.61	107.03	104.13	123.16	136.22	99.59	97.76	99.75	99.61	109.49	144.88	145.53	107.22	95.2	98.38	97.66	109.1	146.31	182.39	160.36	124.27	104.48	86.26	93.93
sub-region	Vermont	driving		100.0	98.15	99.64	95.85	149.74	153.92	135.7	139.88	95.35	96.3	104.81	141.27	145.1	118.95	92.8	92.78	95.55	102.88	133.76	144.45	111.79	94.45	91.64	96.65	90.64	114.9	149.69	137.87	99.79	98.71	103.02	108.02	163.8	186.92	164.58	157.73	123.36	125.74	132.67	165.37	164.4	138.02	105.01	101.74	103.77	106.26
sub-region	Veszprém County	driving	Veszprém megye	100.0	112.41	109.59	110.64	120.73	122.45	109.32	103.68	100.32	111.82	106.45	117.09	137.14	126.45	102.32	100.23	103.64	99.18	119.64	144.77	132.64	102.09	100.45	110.91	101.73	135.64	149.73	147.5	114.32	109.86	110.86	123.68	141.77	167.82	155.23	105.64	110.64	114.95	118.91	138.55	159.64	143.77	111.64	113.18	108.95	102.82
sub-region	Victoria	driving		100.0	103.31	105.04	112.16	108.73	88.66	102.25	107.4	109.49	110.12	119.81	112.01	92.29	85.55	99.4	104.69	104.37	101.94	100.35	85.1	96.42	100.63	104.79	108.9	113.67	112.72	91.26	97.18	101.85	107.25	111.72	125.98	114.74	92.12	101.72	104.28	107.26	110.71	117.35	122.07	102.38	99.43	106.83	107.35	109.64	115.92
sub-region	Virgin Islands	driving		100.0	96.05	102.97	100.47	106.88	110.52	100.24	98.48	94.37	98.68	90.49	98.62	113.39	94.27	92.18	96.9	95.45	96.02	102.56	107.69	95.92	94.3	97.37	104.76	104.55	100.57	112.92	104.79	101.35	101.96	103.68	115.45	122.97	132.92	121.85	116.12	118.18	111.53	116.05	113.73	115.48	107.42	109.71	116.26	111.47	108.74
sub-region	Virginia	driving		100.0	103.25	106.03	108.04	124.79	107.39	92.57	101.16	98.56	99.69	102.94	119.84	118.55	86.05	96.64	97.87	97.32	102.68	122.11	118.75	85.53	95.47	99.59	97.61	101.07	120.24	118.46	92.56	98.59	101.4	103.84	113.34	142.04	130.84	101.01	109.36	102.86	105.61	106.36	126.15	131.42	99.11	99.09	103.79	108.84	115.14
sub-region	Vorarlberg	driving		100.0	100.44	108.85	110.39	132.28	141.56	128.84	105.14	111.82	113.6	113.52	137.82	157.08	135.48	106.74	106.32	108.62	107.14	138.49	164.65	131.78	126.01	117.97	117.56	124.85	175.83	227.92	154.65	123.13	119.63	115.55	122.25	176.17	292.14	148.13	123.27	123.86	130.31	127.19	199.04	307.98	139.71	127.7	121.48	122.11	119.4
sub-region	Vysočina Region	driving	Kraj Vysočina	100.0	107.7	113.11	117.66	130.07	119.32	125.62	98.61	109.43	121.81	112.51	125.32	123.7	119.71	107.97	109.39	111.78	121.54	134.65	112.74	118.85	100.76	115.57	119.25	112.18	136.38	122.04	118.29	107.14	122.2	125.56	130.97	143.71	136.67	134.95	106.87	110.36	120.28	129.77	154.36	136.61	130.57	112.28	121.67	122.2	131.5
sub-region	Värmland County	driving		100.0	104.56	120.37	145.62	130.86	157.44	193.36	114.34	113.12	120.57	151.4	151.73	203.48	202.05	115.79	110.63	124.14	160.39	135.82	171.15	223.42	115.75	113.28	128.63	160.63	147.09	213.09	288.96	125.33	130.72	149.36	207.37	195.27	290.46	338.4	126.01	131.99	141.77	182.36	165.25	213.4	227.56	124.1	127.45	131.59	168.66
sub-region	Västerbotten County	driving		100.0	101.78	105.0	126.85	125.93	135.01	123.93	108.27	113.67	112.48	121.6	125.91	125.71	127.29	105.1	113.91	117.24	119.42	139.4	136.03	128.98	110.99	109.34	115.9	116.25	138.84	138.46	129.66	111.22	111.89	124.55	127.76	133.09	141.07	143.86	111.62	116.1	118.11	121.29	142.52	155.97	151.31	123.93	132.57	132.71	139.89
sub-region	Västernorrland County	driving		100.0	106.93	109.23	111.94	123.88	121.92	119.51	104.5	103.27	108.25	109.82	123.42	134.96	133.48	108.34	117.68	114.81	129.97	142.77	129.93	125.82	102.8	107.22	120.3	124.1	147.91	139.7	137.81	115.16	116.2	119.75	126.2	139.92	156.63	152.88	114.7	128.21	124.94	126.44	163.12	191.81	193.58	128.74	128.6	141.51	151.51
sub-region	Västmanland County	driving		100.0	104.92	109.02	110.59	118.71	125.12	134.17	110.91	111.88	113.05	116.0	127.27	141.61	131.48	112.41	108.38	114.44	113.63	125.46	135.88	131.68	111.14	109.7	115.67	115.16	135.21	136.48	129.68	107.43	114.14	114.74	121.89	137.09	140.23	136.92	113.6	116.64	126.73	121.72	146.67	167.41	167.46	116.87	122.31	130.71	158.62
sub-region	Västra Götaland County	driving		100.0	102.94	105.21	106.31	110.43	124.35	116.1	104.27	105.54	108.88	109.72	120.32	132.63	117.43	105.31	106.71	111.03	109.39	118.4	132.12	121.78	105.41	107.43	109.3	110.1	120.96	130.53	119.03	106.47	106.72	110.27	111.17	120.25	133.45	126.82	109.18	110.66	119.75	120.71	127.97	139.12	123.41	111.44	114.89	114.91	116.12
sub-region	Waikato Region	driving		100.0	102.39	111.6	135.81	118.46	120.34	103.95	98.27	102.82	107.73	157.87	156.24	124.15	174.35	99.52	96.27	94.34	110.17	102.06	94.91	85.46	89.16	107.13	109.95	116.75	128.87	136.11	95.71	94.52	96.69	99.82	128.73	118.42	109.7	94.82	93.15	97.71	101.86	126.11	118.8	111.78	92.71	92.93	97.21	97.84	120.93
sub-region	Wakayama Prefecture	driving	和歌山県	100.0	94.95	99.19	99.25	131.5	144.0	106.07	102.19	102.16	97.56	101.41	130.6	127.16	101.55	96.51	102.36	101.0	95.28	134.58	149.52	114.02	106.21	108.1	108.28	108.2	148.06	175.71	131.55	151.56	119.35	108.89	109.0	131.41	128.32	111.03	107.62	108.75	107.61	118.52	132.29	175.49	163.07	113.34	107.43	111.03	104.05
sub-region	Wales	driving		100.0	103.34	101.63	102.28	108.58	104.98	94.53	101.07	103.35	106.86	102.76	111.85	109.32	92.89	99.46	102.75	102.51	104.61	119.09	105.71	95.38	102.14	110.84	104.48	104.54	115.42	102.03	94.69	106.14	106.55	105.95	105.3	121.13	108.59	117.91	127.91	125.39	122.25	117.99	133.33	113.96	103.93	108.38	108.16	109.32	105.7
sub-region	Walloon Brabant Province	driving	Province de Brabant Wallon	100.0	99.96	103.51	101.95	113.44	111.69	99.51	107.44	106.92	109.37	109.48	113.13	111.7	95.74	102.04	99.98	106.29	105.1	115.32	117.62	100.68	106.15	104.0	111.37	109.66	119.61	127.39	98.68	108.78	110.24	114.21	119.42	128.1	123.01	98.79	112.68	133.06	116.09	120.54	122.15	111.24	95.02	110.58	114.12	106.32	111.13
sub-region	Warmia-Masuria Province	driving	Województwo Warminsko-Mazurskie	100.0	94.96	105.09	101.47	121.58	107.9	115.24	106.45	103.91	107.24	109.83	127.44	104.56	107.09	101.14	98.82	102.66	106.1	113.84	107.0	113.67	98.86	95.33	98.77	104.23	123.67	123.69	120.03	103.9	103.36	107.2	111.67	142.05	124.06	116.3	112.15	110.38	113.86	112.64	132.84	122.66	111.71	100.61	92.56	98.84	100.72
sub-region	Washington	driving		100.0	95.32	103.22	119.2	141.93	135.37	104.16	119.63	131.56	132.95	136.53	149.26	142.16	105.37	121.84	127.13	125.97	132.19	153.5	141.86	98.16	120.37	124.02	134.65	145.01	158.97	149.42	115.2	125.43	129.13	131.5	140.26	169.8	149.8	120.39	137.6	132.34	133.44	139.06	155.94	150.87	111.07	121.32	128.95	134.48	143.39
sub-region	Waterford	driving		100.0	123.55	141.09	128.58	143.96	145.56	131.17	132.08	131.03	127.11	132.7	143.75	149.62	151.85	113.35	115.58	153.39	149.76	146.61	145.42	159.96	121.94	123.27	130.61	129.28	148.43	115.72	121.31	116.7	129.49	135.5	144.16	163.17	141.3	129.7	147.66	153.95	155.7	163.73	179.04	178.2	146.54	137.67	127.95	119.99	148.01
sub-region	Wellington Region	driving		100.0	103.08	101.06	116.37	118.01	106.77	95.34	104.84	107.19	108.84	114.97	125.32	117.28	100.75	102.68	105.25	109.32	115.45	114.02	101.24	100.96	108.19	123.27	116.86	112.16	115.02	122.2	110.92	108.16	114.71	116.44	133.15	131.64	119.33	112.5	117.33	116.18	116.6	128.86	139.07	124.25	115.04	119.64	121.16	150.61	127.74
sub-region	West Coast Region	driving		100.0	97.81	101.14	99.43	103.75	100.35	98.35	104.19	97.81	99.46	87.84	92.89	89.93	92.73	88.28	85.17	79.23	89.14	89.11	98.83	93.62	85.55	93.05	109.24	109.27	103.14	106.61	98.22	107.46	100.16	99.71	94.47	91.71	90.73	90.5	89.58	84.22	84.6	86.57	80.34	85.11	89.58	94.82	88.35	91.04	83.71
sub-region	West Flanders Province	driving	Provincie West-Vlaanderen	100.0	100.79	105.17	103.55	115.52	127.01	113.7	103.18	102.52	111.71	105.95	120.01	131.46	113.1	105.09	106.34	113.87	111.7	127.82	130.41	114.03	108.22	105.87	113.94	114.88	125.19	141.54	98.71	105.01	107.59	113.18	113.2	132.74	153.79	120.39	116.53	117.46	127.84	136.2	137.45	141.88	127.23	124.39	122.88	120.89	115.23
sub-region	West Pomeranian Province	driving	Województwo Zachodniopomorskie	100.0	102.13	106.05	107.07	121.71	113.28	104.35	102.79	101.93	101.67	109.16	120.92	123.03	107.08	103.54	105.88	102.99	112.57	126.56	118.47	108.81	111.5	109.13	118.31	121.84	143.4	137.27	126.01	114.89	114.69	115.28	124.74	141.93	138.3	132.99	120.1	120.63	120.97	120.13	138.53	121.38	116.84	111.36	112.86	109.77	109.81
sub-region	West Virginia	driving		100.0	100.57	101.48	104.47	122.67	103.25	86.84	103.61	96.93	98.67	106.07	120.71	112.79	84.21	94.75	96.32	96.74	103.8	122.53	117.69	86.9	97.71	98.24	99.27	113.86	116.92	111.41	94.08	103.42	106.79	106.83	114.75	137.8	132.93	103.39	111.04	109.52	107.78	117.06	134.81	128.55	103.85	105.73	109.76	110.73	114.16
sub-region	Western Australia	driving		100.0	102.06	103.07	108.53	105.62	91.98	97.49	100.68	103.07	105.3	111.77	106.9	83.39	83.86	93.8	101.41	103.43	105.38	105.76	88.36	88.67	91.63	94.68	97.04	101.88	108.99	93.98	97.75	96.5	99.0	100.87	108.63	115.84	96.6	93.02	97.78	100.0	101.89	107.18	113.03	96.42	94.41	97.85	101.8	103.77	113.31
sub-region	Western Cape	driving	WC	100.0	101.48	100.99	103.37	103.06	91.83	86.32	104.95	110.22	111.12	113.09	120.95	103.44	97.37	108.49	115.07	118.55	128.2	137.54	117.73	119.07	134.35	127.37	126.2	132.01	144.92	122.7	112.54	115.92	126.99	127.13	134.62	149.23	118.24	110.71	118.1	121.67	121.68	122.89	132.45	106.51	103.97	108.66	113.92	121.51	125.23
sub-region	Westmeath	driving		100.0	125.09	118.67	125.21	140.0	145.33	130.79	120.85	113.27	132.67	120.48	141.39	144.91	129.09	109.82	104.06	110.36	112.0	143.82	141.7	128.3	105.64	114.3	123.45	126.67	147.7	148.06	117.94	119.45	95.88	115.82	117.82	162.36	149.7	136.42	138.12	140.42	131.94	154.67	194.61	171.82	147.09	113.09	117.76	116.36	121.94
sub-region	Wexford	driving		100.0	98.57	117.78	116.79	125.92	150.69	119.48	104.18	100.99	109.85	114.47	135.88	144.63	125.15	113.54	110.95	128.07	137.53	151.29	156.19	162.47	111.01	121.35	114.36	127.9	144.58	142.1	117.23	104.13	111.12	124.11	127.3	140.56	149.04	154.82	150.14	161.53	151.07	164.89	183.21	168.08	133.68	117.17	118.11	134.12	120.69
sub-region	Wicklow	driving		100.0	112.53	107.55	105.96	108.48	137.11	144.51	118.41	121.66	128.95	109.64	113.0	148.05	138.45	107.47	111.73	123.83	113.5	119.39	135.42	142.17	108.95	115.81	108.81	110.87	122.82	136.9	112.17	107.26	113.47	116.86	115.6	126.39	125.6	138.77	123.65	131.23	130.14	128.34	140.36	147.73	136.61	111.62	121.41	123.47	112.71
sub-region	Wisconsin	driving		100.0	109.36	102.32	108.86	123.89	106.48	94.47	105.99	103.9	102.53	106.13	128.73	129.56	96.04	96.24	102.07	102.07	108.02	134.65	140.27	94.82	96.74	101.37	103.59	111.29	130.38	140.27	90.36	103.0	106.25	106.8	118.19	145.05	146.91	111.82	106.53	109.1	106.81	115.76	146.23	153.15	111.9	102.8	104.85	107.92	118.31
sub-region	Wyoming	driving		100.0	106.23	105.81	109.13	132.67	144.87	108.89	109.73	104.25	99.99	108.51	126.14	128.77	104.69	96.86	103.72	102.64	114.73	140.41	133.89	104.56	81.46	98.74	108.45	103.73	116.19	126.56	106.97	105.0	110.16	113.02	118.17	145.87	151.31	130.14	128.44	110.26	110.25	122.36	142.95	139.43	118.64	118.98	117.48	118.1	127.34
sub-region	Yala Province	driving	ยะลา
sub-region	Yamagata Prefecture	driving	山形県	100.0	102.16	105.4	108.37	132.75	135.61	102.1	104.15	100.67	104.0	107.53	145.54	156.26	108.01	103.81	102.57	110.01	109.45	143.27	147.36	108.62	111.59	108.81	107.8	111.9	143.32	161.96	124.75	128.72	114.5	116.62	114.66	146.31	152.76	118.54	120.55	113.52	120.53	127.05	165.03	184.98	164.32	126.78	125.35	114.29	111.29
sub-region	Yamaguchi Prefecture	driving	山口県	100.0	97.35	97.65	109.56	136.0	147.83	110.68	101.87	101.63	105.18	110.02	144.02	148.1	102.6	97.9	98.97	101.77	101.76	137.92	144.49	108.6	104.98	108.17	107.31	112.1	148.27	179.38	132.37	155.33	118.87	114.63	117.23	144.42	144.99	116.69	110.16	116.5	121.16	121.74	158.8	208.68	182.93	130.46	113.72	116.21	105.25
sub-region	Yamanashi Prefecture	driving	山梨県	100.0	93.8	91.72	98.01	115.0	132.93	101.28	99.27	98.17	90.86	98.74	135.02	132.14	93.89	80.22	87.39	102.33	100.03	133.84	137.8	106.89	104.39	106.92	100.9	101.86	141.75	165.79	133.68	138.13	115.11	109.01	108.39	136.78	138.91	119.11	111.62	112.24	109.91	114.89	158.49	208.23	187.64	130.07	108.14	111.25	103.01
sub-region	Yasothon Province	driving	ยโสธร
sub-region	Yucatán	driving		100.0	99.9	102.61	102.55	126.36	142.27	94.6	95.61	100.79	97.06	101.95	123.37	134.63	93.48	94.94	93.62	98.14	105.86	137.28	154.1	126.27	100.7	102.33	99.58	98.05	119.49	137.55	92.0	94.59	100.73	104.31	108.9	139.17	144.52	104.21	97.29	97.96	103.45	106.11	123.32	132.55	102.15	106.05	96.54	92.5	101.64
sub-region	Yukon Territory	driving		100.0	96.19	93.38	91.12	110.24	105.35	91.84	86.85	97.46	98.64	94.83	97.91	104.99	93.83	94.83	100.63	94.92	92.84	125.66	115.68	88.03	90.21	103.54	89.76	102.54	127.29	130.83	105.44	101.72	95.56	96.83	101.54	124.03	105.62	118.22	110.06	113.24	105.17	98.73	113.78	122.48	105.71	95.01	98.01	104.35	88.4
sub-region	Zacatecas	driving		100.0	91.63	89.77	97.75	102.7	116.42	92.21	90.51	87.85	87.54	96.06	106.6	107.19	87.75	85.95	82.49	83.74	95.82	108.5	124.75	104.1	95.49	80.31	79.4	82.13	97.55	101.68	78.95	81.14	82.49	84.98	95.28	110.75	111.06	90.27	79.1	79.88	81.23	83.67	105.24	109.3	91.93	78.02	80.63	77.24	85.78
sub-region	Zala County	driving	Zala megye	100.0	104.12	94.67	94.67	116.48	112.03	107.75	93.35	101.65	106.43	103.74	117.64	119.01	119.45	99.18	107.31	98.02	109.62	123.74	129.78	116.98	95.33	101.32	104.95	108.52	122.03	136.1	118.96	102.09	105.99	106.48	109.56	125.33	139.95	131.37	109.01	104.4	121.54	123.9	142.31	151.15	134.18	103.57	97.36	102.8	102.53
sub-region	Zeeland	driving		100.0	102.57	103.76	103.24	110.71	112.95	105.84	103.92	108.43	109.08	106.62	109.33	113.04	105.03	105.04	104.62	109.76	108.68	119.6	119.25	104.34	100.16	110.66	106.37	105.85	120.28	115.92	97.75	106.24	105.67	113.03	112.86	123.59	128.72	106.56	113.06	113.32	116.36	123.46	139.33	134.56	114.15	131.22	118.08	121.36	118.29
sub-region	Zlín Region	driving	Zlínský kraj	100.0	100.28	114.79	109.6	137.44	132.27	113.43	110.01	104.5	121.74	114.48	133.95	121.39	114.41	102.72	109.53	114.1	112.91	123.27	124.56	122.33	109.35	103.91	112.04	128.54	146.89	126.69	128.47	107.4	117.48	128.96	124.21	144.87	147.7	132.87	119.26	111.86	118.88	127.04	154.68	140.4	125.47	114.03	117.2	117.86	123.48
sub-region	Île-de-France Region	driving		100.0	102.06	103.61	110.01	107.47	113.34	89.5	85.89	85.31	85.36	87.2	101.79	96.32	75.05	77.63	80.16	83.73	83.37	90.88	100.71	78.52	78.21	79.35	84.24	86.09	93.69	92.0	72.76	76.91	77.67	80.31	82.46	92.11	92.72	75.62	79.19	82.03	81.19	83.47	91.56	97.57	79.29	81.51	84.71	86.43	86.1
sub-region	Örebro County	driving	Örebro län	100.0	101.7	105.33	108.03	115.57	123.96	127.89	109.62	103.41	115.19	109.92	126.21	133.71	125.9	102.88	103.82	111.68	110.36	124.27	129.33	131.95	106.41	109.37	113.58	112.41	133.47	137.2	131.11	111.81	116.36	117.78	122.43	137.7	155.37	142.45	106.61	109.26	120.85	128.09	136.17	140.12	143.57	116.33	115.64	121.45	129.54
sub-region	Östergötland County	driving		100.0	96.87	98.81	103.48	109.64	113.5	114.85	104.57	103.44	103.81	100.91	116.92	120.93	115.37	106.51	105.25	103.45	104.74	118.34	131.25	121.02	103.94	104.91	104.99	105.86	122.12	128.46	119.83	104.85	108.68	111.48	110.92	129.54	136.5	116.1	105.11	106.53	110.42	114.71	123.49	123.31	119.25	105.65	108.23	110.92	110.72
sub-region	Ústí nad Labem Region	driving	Ústecký kraj	100.0	101.57	107.63	112.87	120.32	126.19	113.47	102.87	103.33	101.39	107.19	117.03	119.72	106.29	109.65	106.24	110.9	103.51	118.62	123.55	116.79	106.4	117.06	115.08	116.12	123.01	134.71	120.23	103.0	121.75	118.44	113.88	133.53	142.1	125.42	109.49	114.84	114.88	120.12	136.42	137.11	119.52	110.27	107.01	111.98	114.12
sub-region	Žilina Region	driving	Žilinský kraj	100.0	102.76	108.09	114.07	136.77	126.23	131.46	103.8	108.25	113.94	119.18	148.16	139.89	139.17	125.2	120.71	116.55	118.77	160.78	136.9	159.5	138.05	128.8	117.34	133.73	161.39	155.75	152.25	117.65	123.11	126.28	138.99	169.02	189.02	177.09	140.22	146.32	151.4	144.82	206.28	159.32	164.1	128.42	116.7	112.64	133.02
[truncated: 79 more columns]
