# Supplementary material for: Environmental spatial heterogeneity of the impacts of COVID-19 on the top-20 metropolitan cities of Asia-Pacific
Source: Sci Rep. 2021 Oct 13;11:20339. doi: 10.1038/s41598-021-99546-9 (PMC8514535; doi:10.1038/s41598-021-99546-9)
Supplement: Supplementary file 1 — Supplementary Information 1. [file 41598_2021_99546_MOESM1_ESM.zip › Data files/Mobility/Global_Mobility_Report-Asia.xlsx]

## Sheet: Global_Mobility_Report-Asia
country_region_code	country_region	sub_region_1	sub_region_2	date	retail	grocery	parks	transit	workplace	residential	City
AE	United Arab Emirates			2020-02-15	0	4	5	0	2	1
AE	United Arab Emirates			2020-02-16	1	4	4	1	2	1
AE	United Arab Emirates			2020-02-17	-1	1	5	1	2	1
AE	United Arab Emirates			2020-02-18	-2	1	5	0	2	1
AE	United Arab Emirates			2020-02-19	-2	0	4	-1	2	1
AE	United Arab Emirates			2020-02-20	-2	1	6	1	1	1
AE	United Arab Emirates			2020-02-21	-3	2	6	0	-1	1
AE	United Arab Emirates			2020-02-22	-2	2	4	-2	3	1
AE	United Arab Emirates			2020-02-23	-1	3	3	-1	4	1
AE	United Arab Emirates			2020-02-24	-3	0	5	-1	3	1
AE	United Arab Emirates			2020-02-25	-3	2	3	-2	3	1
AE	United Arab Emirates			2020-02-26	-2	1	-3	-2	3	1
AE	United Arab Emirates			2020-02-27	1	5	-1	-1	3	1
AE	United Arab Emirates			2020-02-28	1	5	-1	-1	1	1
AE	United Arab Emirates			2020-02-29	2	7	-1	-1	5	0
AE	United Arab Emirates			2020-03-01	3	10	2	-1	4	1
AE	United Arab Emirates			2020-03-02	0	7	1	-2	4	1
AE	United Arab Emirates			2020-03-03	0	6	0	-5	4	1
AE	United Arab Emirates			2020-03-04	-1	7	-2	-5	3	2
AE	United Arab Emirates			2020-03-05	-3	6	-2	-5	3	2
AE	United Arab Emirates			2020-03-06	-7	5	-8	-9	0	3
AE	United Arab Emirates			2020-03-07	-3	6	1	-8	4	2
AE	United Arab Emirates			2020-03-08	1	8	6	-9	-1	3
AE	United Arab Emirates			2020-03-09	-3	4	4	-10	-1	4
AE	United Arab Emirates			2020-03-10	-4	6	3	-11	-2	4
AE	United Arab Emirates			2020-03-11	-4	5	0	-12	-2	4
AE	United Arab Emirates			2020-03-12	-8	6	-6	-15	-3	5
AE	United Arab Emirates			2020-03-13	-16	3	-15	-20	-2	5
AE	United Arab Emirates			2020-03-14	-12	4	-12	-17	2	4
AE	United Arab Emirates			2020-03-15	-6	11	-11	-15	-4	5
AE	United Arab Emirates			2020-03-16	-11	8	-14	-17	-6	6
AE	United Arab Emirates			2020-03-17	-16	5	-18	-22	-9	7
AE	United Arab Emirates			2020-03-18	-19	2	-19	-25	-11	9
AE	United Arab Emirates			2020-03-19	-24	-1	-26	-31	-12	11
AE	United Arab Emirates			2020-03-20	-37	-11	-45	-44	-12	11
AE	United Arab Emirates			2020-03-21	-32	-12	-37	-42	-8	10
AE	United Arab Emirates			2020-03-22	-30	-13	-36	-45	-17	13
AE	United Arab Emirates			2020-03-23	-27	14	-38	-46	-20	14
AE	United Arab Emirates			2020-03-24	-39	-6	-43	-53	-28	17
AE	United Arab Emirates			2020-03-25	-50	-18	-47	-60	-35	21
AE	United Arab Emirates			2020-03-26	-55	-13	-54	-67	-40	25
AE	United Arab Emirates			2020-03-27	-80	-60	-80	-84	-52	25
AE	United Arab Emirates			2020-03-28	-72	-47	-68	-80	-56	28
AE	United Arab Emirates			2020-03-29	-55	-26	-53	-69	-45	26
AE	United Arab Emirates			2020-03-30	-57	-27	-53	-69	-46	25
AE	United Arab Emirates			2020-03-31	-56	-26	-53	-69	-46	25
AE	United Arab Emirates			2020-04-01	-56	-24	-53	-70	-46	25
AE	United Arab Emirates			2020-04-02	-58	-25	-56	-71	-47	28
AE	United Arab Emirates			2020-04-03	-69	-39	-75	-79	-44	22
AE	United Arab Emirates			2020-04-04	-58	-27	-58	-72	-37	21
AE	United Arab Emirates			2020-04-05	-61	-30	-58	-79	-57	31
AE	United Arab Emirates			2020-04-06	-63	-32	-58	-78	-56	30
AE	United Arab Emirates			2020-04-07	-63	-30	-73	-78	-55	30
AE	United Arab Emirates			2020-04-08	-63	-30	-74	-78	-55	30
AE	United Arab Emirates			2020-04-09	-64	-31	-76	-79	-55	33
AE	United Arab Emirates			2020-04-10	-74	-46	-86	-84	-49	23
AE	United Arab Emirates			2020-04-11	-64	-32	-77	-79	-45	24
AE	United Arab Emirates			2020-04-12	-60	-28	-74	-79	-55	30
AE	United Arab Emirates			2020-04-13	-62	-30	-73	-78	-55	30
AE	United Arab Emirates			2020-04-14	-62	-31	-74	-78	-55	30
AE	United Arab Emirates			2020-04-15	-63	-32	-74	-78	-56	31
AE	United Arab Emirates			2020-04-16	-63	-32	-74	-79	-55	34
AE	United Arab Emirates			2020-04-17	-73	-45	-85	-84	-48	23
AE	United Arab Emirates			2020-04-18	-66	-39	-78	-78	-45	24
AE	United Arab Emirates			2020-04-19	-62	-35	-74	-78	-54	30
AE	United Arab Emirates			2020-04-20	-63	-37	-74	-78	-55	30
AE	United Arab Emirates			2020-04-21	-63	-35	-74	-78	-55	30
AE	United Arab Emirates			2020-04-22	-62	-33	-75	-77	-55	30
AE	United Arab Emirates			2020-04-23	-62	-29	-76	-77	-55	32
AE	United Arab Emirates			2020-04-24	-72	-40	-86	-80	-47	24
AE	United Arab Emirates			2020-04-25	-62	-32	-77	-74	-41	25
AE	United Arab Emirates			2020-04-26	-56	-26	-73	-69	-49	30
AE	United Arab Emirates			2020-04-27	-57	-28	-73	-68	-48	30
AE	United Arab Emirates			2020-04-28	-56	-26	-72	-67	-48	28
AE	United Arab Emirates			2020-04-29	-55	-24	-72	-67	-47	29
AE	United Arab Emirates			2020-04-30	-57	-26	-71	-66	-47	31
AE	United Arab Emirates			2020-05-01	-66	-36	-83	-73	-41	22
AE	United Arab Emirates			2020-05-02	-56	-26	-72	-66	-34	22
AE	United Arab Emirates			2020-05-03	-51	-22	-68	-65	-45	27
AE	United Arab Emirates			2020-05-04	-52	-24	-68	-65	-45	28
AE	United Arab Emirates			2020-05-05	-53	-23	-68	-64	-45	27
AE	United Arab Emirates			2020-05-06	-51	-20	-67	-62	-44	28
AE	United Arab Emirates			2020-05-07	-53	-23	-68	-63	-44	30
AE	United Arab Emirates			2020-05-08	-63	-35	-81	-72	-38	21
AE	United Arab Emirates			2020-05-09	-53	-25	-70	-63	-31	22
AE	United Arab Emirates	Abu Dhabi		2020-02-15	1	6	-2	-1	2	1
AE	United Arab Emirates	Abu Dhabi		2020-02-16	-2	5	2	-2	2	1
AE	United Arab Emirates	Abu Dhabi		2020-02-17	-3	2	4	-3	2	1
AE	United Arab Emirates	Abu Dhabi		2020-02-18	-3	2	1	-2	2	1
AE	United Arab Emirates	Abu Dhabi		2020-02-19	-3	1	0	-1	2	1
AE	United Arab Emirates	Abu Dhabi		2020-02-20	-2	2	3	-3	1	1
AE	United Arab Emirates	Abu Dhabi		2020-02-21	0	5	8	-5	-1	1
AE	United Arab Emirates	Abu Dhabi		2020-02-22	-1	4	2	-2	3	1
AE	United Arab Emirates	Abu Dhabi		2020-02-23	-2	4	2	-3	3	1
AE	United Arab Emirates	Abu Dhabi		2020-02-24	-3	2	6	-5	3	1
AE	United Arab Emirates	Abu Dhabi		2020-02-25	-3	2	2	-3	2	1
AE	United Arab Emirates	Abu Dhabi		2020-02-26	-3	2	-5	-3	2	1
AE	United Arab Emirates	Abu Dhabi		2020-02-27	2	7	-2	-4	2	1
AE	United Arab Emirates	Abu Dhabi		2020-02-28	2	9	-3	-2	1	1
AE	United Arab Emirates	Abu Dhabi		2020-02-29	3	10	-3	1	4	0
AE	United Arab Emirates	Abu Dhabi		2020-03-01	2	12	2	-2	3	1
AE	United Arab Emirates	Abu Dhabi		2020-03-02	1	10	2	-4	3	1
AE	United Arab Emirates	Abu Dhabi		2020-03-03	0	7	-1	-5	3	1
AE	United Arab Emirates	Abu Dhabi		2020-03-04	-1	9	-5	-5	3	2
AE	United Arab Emirates	Abu Dhabi		2020-03-05	-2	8	-5	-8	2	3
AE	United Arab Emirates	Abu Dhabi		2020-03-06	-5	8	-9	-15	1	3
AE	United Arab Emirates	Abu Dhabi		2020-03-07	-2	8	-2	-10	4	2
AE	United Arab Emirates	Abu Dhabi		2020-03-08	-1	9	5	-13	-2	3
AE	United Arab Emirates	Abu Dhabi		2020-03-09	-3	7	4	-14	-3	4
AE	United Arab Emirates	Abu Dhabi		2020-03-10	-3	7	2	-15	-4	4
AE	United Arab Emirates	Abu Dhabi		2020-03-11	-4	7	0	-12	-4	4
AE	United Arab Emirates	Abu Dhabi		2020-03-12	-8	7	-7	-18	-5	5
AE	United Arab Emirates	Abu Dhabi		2020-03-13	-13	7	-16	-24	-1	5
AE	United Arab Emirates	Abu Dhabi		2020-03-14	-10	5	-12	-20	2	4
AE	United Arab Emirates	Abu Dhabi		2020-03-15	-9	9	-10	-18	-5	5
AE	United Arab Emirates	Abu Dhabi		2020-03-16	-12	7	-10	-19	-7	6
AE	United Arab Emirates	Abu Dhabi		2020-03-17	-16	3	-14	-20	-9	7
AE	United Arab Emirates	Abu Dhabi		2020-03-18	-17	2	-14	-24	-10	8
AE	United Arab Emirates	Abu Dhabi		2020-03-19	-21	0	-23	-33	-11	10
AE	United Arab Emirates	Abu Dhabi		2020-03-20	-31	-6	-40	-46	-9	10
AE	United Arab Emirates	Abu Dhabi		2020-03-21	-26	-6	-31	-42	-5	9
AE	United Arab Emirates	Abu Dhabi		2020-03-22	-27	-9	-30	-44	-14	11
AE	United Arab Emirates	Abu Dhabi		2020-03-23	-22	15	-32	-45	-17	11
AE	United Arab Emirates	Abu Dhabi		2020-03-24	-34	-3	-37	-48	-23	14
AE	United Arab Emirates	Abu Dhabi		2020-03-25	-46	-17	-41	-57	-30	18
AE	United Arab Emirates	Abu Dhabi		2020-03-26	-49	-11	-48	-67	-34	22
AE	United Arab Emirates	Abu Dhabi		2020-03-27	-76	-55	-74	-83	-45	23
AE	United Arab Emirates	Abu Dhabi		2020-03-28	-66	-41	-60	-77	-46	24
AE	United Arab Emirates	Abu Dhabi		2020-03-29	-51	-24	-46	-67	-39	22
AE	United Arab Emirates	Abu Dhabi		2020-03-30	-52	-24	-46	-67	-40	21
AE	United Arab Emirates	Abu Dhabi		2020-03-31	-51	-23	-45	-67	-40	21
AE	United Arab Emirates	Abu Dhabi		2020-04-01	-50	-22	-45	-67	-41	21
AE	United Arab Emirates	Abu Dhabi		2020-04-02	-53	-21	-51	-72	-41	25
AE	United Arab Emirates	Abu Dhabi		2020-04-03	-63	-34	-70	-82	-38	20
AE	United Arab Emirates	Abu Dhabi		2020-04-04	-52	-23	-52	-76	-29	19
AE	United Arab Emirates	Abu Dhabi		2020-04-05	-50	-19	-45	-71	-42	22
AE	United Arab Emirates	Abu Dhabi		2020-04-06	-52	-21	-46	-71	-42	23
AE	United Arab Emirates	Abu Dhabi		2020-04-07	-53	-19	-66	-70	-44	23
AE	United Arab Emirates	Abu Dhabi		2020-04-08	-54	-21	-66	-71	-44	24
AE	United Arab Emirates	Abu Dhabi		2020-04-09	-56	-22	-70	-75	-45	27
AE	United Arab Emirates	Abu Dhabi		2020-04-10	-65	-34	-81	-82	-41	21
AE	United Arab Emirates	Abu Dhabi		2020-04-11	-54	-21	-71	-76	-33	20
AE	United Arab Emirates	Abu Dhabi		2020-04-12	-52	-20	-67	-74	-45	24
AE	United Arab Emirates	Abu Dhabi		2020-04-13	-53	-21	-66	-74	-46	24
AE	United Arab Emirates	Abu Dhabi		2020-04-14	-54	-23	-67	-72	-47	25
AE	United Arab Emirates	Abu Dhabi		2020-04-15	-54	-23	-67	-73	-47	25
AE	United Arab Emirates	Abu Dhabi		2020-04-16	-54	-23	-66	-75	-47	28
AE	United Arab Emirates	Abu Dhabi		2020-04-17	-62	-32	-78	-82	-40	20
AE	United Arab Emirates	Abu Dhabi		2020-04-18	-54	-31	-68	-76	-34	20
AE	United Arab Emirates	Abu Dhabi		2020-04-19	-53	-32	-64	-75	-46	24
AE	United Arab Emirates	Abu Dhabi		2020-04-20	-54	-32	-63	-74	-47	24
AE	United Arab Emirates	Abu Dhabi		2020-04-21	-54	-32	-64	-74	-47	24
AE	United Arab Emirates	Abu Dhabi		2020-04-22	-53	-29	-65	-75	-47	24
AE	United Arab Emirates	Abu Dhabi		2020-04-23	-53	-26	-67	-77	-47	27
AE	United Arab Emirates	Abu Dhabi		2020-04-24	-65	-35	-81	-83	-41	22
AE	United Arab Emirates	Abu Dhabi		2020-04-25	-57	-32	-70	-78	-36	23
AE	United Arab Emirates	Abu Dhabi		2020-04-26	-55	-31	-65	-75	-48	28
AE	United Arab Emirates	Abu Dhabi		2020-04-27	-56	-31	-65	-75	-48	27
AE	United Arab Emirates	Abu Dhabi		2020-04-28	-55	-30	-65	-74	-48	26
AE	United Arab Emirates	Abu Dhabi		2020-04-29	-54	-28	-63	-74	-47	27
AE	United Arab Emirates	Abu Dhabi		2020-04-30	-56	-29	-63	-76	-47	29
AE	United Arab Emirates	Abu Dhabi		2020-05-01	-63	-35	-77	-82	-38	20
AE	United Arab Emirates	Abu Dhabi		2020-05-02	-53	-27	-62	-77	-33	21
AE	United Arab Emirates	Abu Dhabi		2020-05-03	-51	-27	-57	-76	-45	26
AE	United Arab Emirates	Abu Dhabi		2020-05-04	-52	-27	-57	-75	-46	26
AE	United Arab Emirates	Abu Dhabi		2020-05-05	-52	-27	-57	-74	-46	26
AE	United Arab Emirates	Abu Dhabi		2020-05-06	-50	-24	-56	-73	-45	26
AE	United Arab Emirates	Abu Dhabi		2020-05-07	-53	-26	-58	-75	-45	29
AE	United Arab Emirates	Abu Dhabi		2020-05-08	-61	-37	-74	-82	-35	20
AE	United Arab Emirates	Abu Dhabi		2020-05-09	-51	-28	-59	-76	-30	21
AE	United Arab Emirates	Ajman		2020-02-15	1	3	-1	24	3	1
AE	United Arab Emirates	Ajman		2020-02-16	0	2	1	21	2	1
AE	United Arab Emirates	Ajman		2020-02-17	-1	-1	3	20	3	1
AE	United Arab Emirates	Ajman		2020-02-18	-2	1	7	17	2	1
AE	United Arab Emirates	Ajman		2020-02-19	-2	-1	5	11	2	1
AE	United Arab Emirates	Ajman		2020-02-20	-1	0	7	9	2	1
AE	United Arab Emirates	Ajman		2020-02-21	0	1	10	25	-2	1
AE	United Arab Emirates	Ajman		2020-02-22	-1	1	3	17	4	1
AE	United Arab Emirates	Ajman		2020-02-23	-1	0	4	25	3	1
AE	United Arab Emirates	Ajman		2020-02-24	-3	-1	2	11	4	1
AE	United Arab Emirates	Ajman		2020-02-25	-1	0	7	10	3	1
AE	United Arab Emirates	Ajman		2020-02-26	-1	-2	-6	9	2	1
AE	United Arab Emirates	Ajman		2020-02-27	2	2	-6	2	3	1
AE	United Arab Emirates	Ajman		2020-02-28	4	3	9	18	-1	1
AE	United Arab Emirates	Ajman		2020-02-29	4	6	-6	18	4	1
AE	United Arab Emirates	Ajman		2020-03-01	4	7	1	20	3	1
AE	United Arab Emirates	Ajman		2020-03-02	3	6	-1	16	4	1
AE	United Arab Emirates	Ajman		2020-03-03	3	5	1	19	3	1
AE	United Arab Emirates	Ajman		2020-03-04	2	4	-1	17	2	2
AE	United Arab Emirates	Ajman		2020-03-05	1	5	-5	7	2	2
AE	United Arab Emirates	Ajman		2020-03-06	1	6	-4	25	-1	3
AE	United Arab Emirates	Ajman		2020-03-07	3	5	4	24	4	2
AE	United Arab Emirates	Ajman		2020-03-08	4	4	20	21	-3	3
AE	United Arab Emirates	Ajman		2020-03-09	2	6	17	18	-2	3
AE	United Arab Emirates	Ajman		2020-03-10	2	8	19	22	-4	4
AE	United Arab Emirates	Ajman		2020-03-11	2	4	15	11	-4	4
AE	United Arab Emirates	Ajman		2020-03-12	-2	6	7	6	-3	5
AE	United Arab Emirates	Ajman		2020-03-13	-6	5	-3	9	-2	5
AE	United Arab Emirates	Ajman		2020-03-14	-5	4	-4	5	2	3
AE	United Arab Emirates	Ajman		2020-03-15	-2	9	4	14	-3	5
AE	United Arab Emirates	Ajman		2020-03-16	-3	7	-1	1	-4	5
AE	United Arab Emirates	Ajman		2020-03-17	-8	5	-3	-1	-6	6
AE	United Arab Emirates	Ajman		2020-03-18	-11	2	-5	-8	-8	7
AE	United Arab Emirates	Ajman		2020-03-19	-16	-2	-16	-15	-8	10
AE	United Arab Emirates	Ajman		2020-03-20	-26	-7	-37	-18	-10	10
AE	United Arab Emirates	Ajman		2020-03-21	-23	-11	-32	-18	-5	9
AE	United Arab Emirates	Ajman		2020-03-22	-27	-13	-40	-16	-13	11
AE	United Arab Emirates	Ajman		2020-03-23	-17	13	-46	-18	-15	11
AE	United Arab Emirates	Ajman		2020-03-24	-31	-5	-45	-23	-22	14
AE	United Arab Emirates	Ajman		2020-03-25	-40	-17	-52	-34	-28	17
AE	United Arab Emirates	Ajman		2020-03-26	-45	-17	-67	-45	-33	22
AE	United Arab Emirates	Ajman		2020-03-27	-74	-60	-84	-66	-50	23
AE	United Arab Emirates	Ajman		2020-03-28	-64	-46	-70	-57	-54	27
AE	United Arab Emirates	Ajman		2020-03-29	-47	-26	-57	-40	-38	22
AE	United Arab Emirates	Ajman		2020-03-30	-49	-28	-59	-46	-38	22
AE	United Arab Emirates	Ajman		2020-03-31	-47	-25	-54	-44	-38	21
AE	United Arab Emirates	Ajman		2020-04-01	-46	-24	-57	-45	-39	21
AE	United Arab Emirates	Ajman		2020-04-02	-48	-25	-66	-50	-39	24
AE	United Arab Emirates	Ajman		2020-04-03	-60	-37	-81	-48	-39	20
AE	United Arab Emirates	Ajman		2020-04-04	-48	-25	-64	-45	-30	18
AE	United Arab Emirates	Ajman		2020-04-05	-45	-20	-58	-45	-46	26
AE	United Arab Emirates	Ajman		2020-04-06	-49	-26	-61	-50	-45	26
AE	United Arab Emirates	Ajman		2020-04-07	-49	-25	-74	-40	-46	25
AE	United Arab Emirates	Ajman		2020-04-08	-50	-27	-76	-47	-46	25
AE	United Arab Emirates	Ajman		2020-04-09	-50	-27	-81	-52	-46	28
AE	United Arab Emirates	Ajman		2020-04-10	-62	-42	-91	-56	-43	21
AE	United Arab Emirates	Ajman		2020-04-11	-49	-27	-81	-48	-37	21
AE	United Arab Emirates	Ajman		2020-04-12	-45	-25	-77	-43	-46	25
AE	United Arab Emirates	Ajman		2020-04-13	-46	-27	-78	-43	-45	25
AE	United Arab Emirates	Ajman		2020-04-14	-46	-26	-80	-45	-46	26
AE	United Arab Emirates	Ajman		2020-04-15	-48	-27	-82	-47	-47	26
AE	United Arab Emirates	Ajman		2020-04-16	-49	-26	-83	-50	-46	29
AE	United Arab Emirates	Ajman		2020-04-17	-60	-40	-91	-54	-40	21
AE	United Arab Emirates	Ajman		2020-04-18	-50	-28	-86	-18	-37	22
AE	United Arab Emirates	Ajman		2020-04-19	-45	-24	-80	-26	-45	26
AE	United Arab Emirates	Ajman		2020-04-20	-46	-23	-82	-28	-44	26
AE	United Arab Emirates	Ajman		2020-04-21	-46	-21	-81	-24	-45	25
AE	United Arab Emirates	Ajman		2020-04-22	-43	-18	-82	-22	-45	25
AE	United Arab Emirates	Ajman		2020-04-23	-43	-14	-85	-15	-45	27
AE	United Arab Emirates	Ajman		2020-04-24	-62	-34	-92		-40	22
AE	United Arab Emirates	Ajman		2020-04-25	-53	-28	-83	-21	-37	24
AE	United Arab Emirates	Ajman		2020-04-26	-46	-22	-80	-22	-43	27
AE	United Arab Emirates	Ajman		2020-04-27	-47	-22	-80	-28	-42	27
AE	United Arab Emirates	Ajman		2020-04-28	-44	-19	-78	-21	-42	25
AE	United Arab Emirates	Ajman		2020-04-29	-44	-19	-77	-20	-41	27
AE	United Arab Emirates	Ajman		2020-04-30	-46	-21	-72	-19	-40	29
AE	United Arab Emirates	Ajman		2020-05-01	-54	-31	-85		-35	20
AE	United Arab Emirates	Ajman		2020-05-02	-44	-21	-69	-14	-31	21
AE	United Arab Emirates	Ajman		2020-05-03	-41	-17	-63	-20	-39	25
AE	United Arab Emirates	Ajman		2020-05-04	-41	-17	-65	-21	-39	25
AE	United Arab Emirates	Ajman		2020-05-05	-42	-17	-64	-23	-40	24
AE	United Arab Emirates	Ajman		2020-05-06	-40	-14	-63	-24	-39	25
AE	United Arab Emirates	Ajman		2020-05-07	-43	-18	-71	-18	-38	27
AE	United Arab Emirates	Ajman		2020-05-08	-53	-29	-83	-15	-31	20
AE	United Arab Emirates	Ajman		2020-05-09	-43	-17	-68	-13	-27	21
AE	United Arab Emirates	Dubai		2020-02-15	-1	3	5	0	3	0
AE	United Arab Emirates	Dubai		2020-02-16	1	4	6	1	1	1
AE	United Arab Emirates	Dubai		2020-02-17	0	1	7	0	1	1
AE	United Arab Emirates	Dubai		2020-02-18	-1	1	8	0	1	1
AE	United Arab Emirates	Dubai		2020-02-19	-1	0	6	-1	1	1
AE	United Arab Emirates	Dubai		2020-02-20	0	1	8	1	0	1
AE	United Arab Emirates	Dubai		2020-02-21	-4	4	5	1	-1	1
AE	United Arab Emirates	Dubai		2020-02-22	-4	3	3	-2	4	1
AE	United Arab Emirates	Dubai		2020-02-23	-2	4	4	-1	4	1
AE	United Arab Emirates	Dubai		2020-02-24	-3	1	5	-1	4	1
AE	United Arab Emirates	Dubai		2020-02-25	-3	2	3	-3	4	1
AE	United Arab Emirates	Dubai		2020-02-26	-2	2	-3	-2	3	1
AE	United Arab Emirates	Dubai		2020-02-27	1	5	-1	-2	3	1
AE	United Arab Emirates	Dubai		2020-02-28	0	6	-3	-1	2	1
AE	United Arab Emirates	Dubai		2020-02-29	0	8	-3	-2	5	0
AE	United Arab Emirates	Dubai		2020-03-01	1	10	0	-1	5	1
AE	United Arab Emirates	Dubai		2020-03-02	-1	8	0	-3	5	1
AE	United Arab Emirates	Dubai		2020-03-03	-2	7	-1	-5	4	1
AE	United Arab Emirates	Dubai		2020-03-04	-3	8	-3	-6	4	2
AE	United Arab Emirates	Dubai		2020-03-05	-4	7	-2	-6	4	2
AE	United Arab Emirates	Dubai		2020-03-06	-10	5	-10	-10	0	3
AE	United Arab Emirates	Dubai		2020-03-07	-5	7	0	-8	4	2
AE	United Arab Emirates	Dubai		2020-03-08	-1	7	3	-10	1	3
AE	United Arab Emirates	Dubai		2020-03-09	-4	5	1	-11	0	4
AE	United Arab Emirates	Dubai		2020-03-10	-6	6	0	-12	-1	4
AE	United Arab Emirates	Dubai		2020-03-11	-6	6	-3	-13	-1	4
AE	United Arab Emirates	Dubai		2020-03-12	-10	6	-8	-16	-1	5
AE	United Arab Emirates	Dubai		2020-03-13	-22	2	-19	-21	-2	5
AE	United Arab Emirates	Dubai		2020-03-14	-16	4	-16	-18	1	4
AE	United Arab Emirates	Dubai		2020-03-15	-10	13	-15	-16	-3	5
AE	United Arab Emirates	Dubai		2020-03-16	-14	12	-19	-18	-7	7
AE	United Arab Emirates	Dubai		2020-03-17	-20	7	-23	-23	-10	9
AE	United Arab Emirates	Dubai		2020-03-18	-23	3	-26	-27	-12	10
AE	United Arab Emirates	Dubai		2020-03-19	-29	0	-30	-32	-14	12
AE	United Arab Emirates	Dubai		2020-03-20	-46	-12	-51	-45	-16	12
AE	United Arab Emirates	Dubai		2020-03-21	-40	-15	-45	-43	-10	11
AE	United Arab Emirates	Dubai		2020-03-22	-36	-14	-42	-45	-20	15
AE	United Arab Emirates	Dubai		2020-03-23	-34	16	-43	-48	-24	16
AE	United Arab Emirates	Dubai		2020-03-24	-48	-7	-49	-54	-33	20
AE	United Arab Emirates	Dubai		2020-03-25	-58	-20	-53	-62	-41	25
AE	United Arab Emirates	Dubai		2020-03-26	-63	-13	-59	-68	-47	30
AE	United Arab Emirates	Dubai		2020-03-27	-85	-63	-84	-85	-59	27
AE	United Arab Emirates	Dubai		2020-03-28	-80	-51	-74	-82	-63	32
AE	United Arab Emirates	Dubai		2020-03-29	-64	-28	-58	-71	-52	30
AE	United Arab Emirates	Dubai		2020-03-30	-65	-29	-59	-71	-52	30
AE	United Arab Emirates	Dubai		2020-03-31	-65	-28	-59	-71	-53	30
AE	United Arab Emirates	Dubai		2020-04-01	-65	-27	-59	-72	-53	31
AE	United Arab Emirates	Dubai		2020-04-02	-67	-29	-61	-73	-54	34
AE	United Arab Emirates	Dubai		2020-04-03	-78	-41	-79	-80	-52	24
AE	United Arab Emirates	Dubai		2020-04-04	-69	-31	-64	-73	-45	24
AE	United Arab Emirates	Dubai		2020-04-05	-78	-45	-70	-82	-70	40
AE	United Arab Emirates	Dubai		2020-04-06	-78	-44	-69	-81	-68	39
AE	United Arab Emirates	Dubai		2020-04-07	-77	-41	-77	-80	-66	38
AE	United Arab Emirates	Dubai		2020-04-08	-76	-41	-77	-81	-65	38
AE	United Arab Emirates	Dubai		2020-04-09	-77	-41	-78	-81	-65	40
AE	United Arab Emirates	Dubai		2020-04-10	-85	-55	-89	-86	-59	27
AE	United Arab Emirates	Dubai		2020-04-11	-78	-44	-81	-81	-56	30
AE	United Arab Emirates	Dubai		2020-04-12	-75	-39	-77	-81	-65	37
AE	United Arab Emirates	Dubai		2020-04-13	-76	-40	-76	-81	-65	37
AE	United Arab Emirates	Dubai		2020-04-14	-76	-41	-77	-81	-65	37
AE	United Arab Emirates	Dubai		2020-04-15	-76	-43	-78	-81	-65	38
AE	United Arab Emirates	Dubai		2020-04-16	-76	-42	-78	-81	-64	41
AE	United Arab Emirates	Dubai		2020-04-17	-84	-56	-88	-85	-58	27
AE	United Arab Emirates	Dubai		2020-04-18	-80	-50	-82	-81	-55	30
AE	United Arab Emirates	Dubai		2020-04-19	-76	-46	-78	-81	-63	37
AE	United Arab Emirates	Dubai		2020-04-20	-77	-47	-78	-80	-64	37
AE	United Arab Emirates	Dubai		2020-04-21	-77	-46	-79	-80	-64	37
AE	United Arab Emirates	Dubai		2020-04-22	-76	-44	-79	-80	-64	37
AE	United Arab Emirates	Dubai		2020-04-23	-76	-40	-80	-79	-64	40
AE	United Arab Emirates	Dubai		2020-04-24	-79	-44	-88	-81	-54	26
AE	United Arab Emirates	Dubai		2020-04-25	-70	-35	-80	-75	-47	28
AE	United Arab Emirates	Dubai		2020-04-26	-62	-28	-75	-70	-53	33
AE	United Arab Emirates	Dubai		2020-04-27	-63	-29	-75	-69	-52	33
AE	United Arab Emirates	Dubai		2020-04-28	-61	-27	-74	-67	-51	32
AE	United Arab Emirates	Dubai		2020-04-29	-61	-26	-74	-67	-50	33
AE	United Arab Emirates	Dubai		2020-04-30	-62	-26	-73	-66	-50	35
AE	United Arab Emirates	Dubai		2020-05-01	-71	-38	-85	-73	-46	23
AE	United Arab Emirates	Dubai		2020-05-02	-62	-29	-76	-65	-38	24
AE	United Arab Emirates	Dubai		2020-05-03	-57	-25	-71	-65	-48	31
AE	United Arab Emirates	Dubai		2020-05-04	-58	-25	-71	-65	-48	31
AE	United Arab Emirates	Dubai		2020-05-05	-58	-25	-71	-64	-48	31
AE	United Arab Emirates	Dubai		2020-05-06	-57	-21	-70	-62	-47	31
AE	United Arab Emirates	Dubai		2020-05-07	-59	-23	-71	-62	-47	33
AE	United Arab Emirates	Dubai		2020-05-08	-70	-36	-83	-72	-43	23
AE	United Arab Emirates	Dubai		2020-05-09	-59	-27	-73	-62	-34	23
AE	United Arab Emirates	Fujairah		2020-02-15	-3	-1	3		6	0
AE	United Arab Emirates	Fujairah		2020-02-16	-5	-2	0		4	1
AE	United Arab Emirates	Fujairah		2020-02-17	-7	-2	-4		2	1
AE	United Arab Emirates	Fujairah		2020-02-18	-5	2	-9		2	1
AE	United Arab Emirates	Fujairah		2020-02-19	-8	-2	9		3	0
AE	United Arab Emirates	Fujairah		2020-02-20	-8	-2	9		1	1
AE	United Arab Emirates	Fujairah		2020-02-21	-8	-7	-8		3	2
AE	United Arab Emirates	Fujairah		2020-02-22	-5	-4	12		5	1
AE	United Arab Emirates	Fujairah		2020-02-23	-5	-5	12		3	1
AE	United Arab Emirates	Fujairah		2020-02-24	-8	-2	0		3	1
AE	United Arab Emirates	Fujairah		2020-02-25	-6	1	4		3	1
AE	United Arab Emirates	Fujairah		2020-02-26	-8	-1	9		3	1
AE	United Arab Emirates	Fujairah		2020-02-27	-6	1	-10		2	1
AE	United Arab Emirates	Fujairah		2020-02-28	-2	-6	-7		4	1
AE	United Arab Emirates	Fujairah		2020-02-29	0	0	3		7	0
AE	United Arab Emirates	Fujairah		2020-03-01	0	7	8		5	0
AE	United Arab Emirates	Fujairah		2020-03-02	-1	9	3		5	0
AE	United Arab Emirates	Fujairah		2020-03-03	-4	6	-4		4	1
AE	United Arab Emirates	Fujairah		2020-03-04	-3	1	7		3	2
AE	United Arab Emirates	Fujairah		2020-03-05	-5	3	1		5	2
AE	United Arab Emirates	Fujairah		2020-03-06	-5	-3	-6		5	3
AE	United Arab Emirates	Fujairah		2020-03-07	-2	0	8		8	2
AE	United Arab Emirates	Fujairah		2020-03-08	-1	5	10		-2	2
AE	United Arab Emirates	Fujairah		2020-03-09	-4	4	8		-2	2
AE	United Arab Emirates	Fujairah		2020-03-10	-5	7	5		-3	4
AE	United Arab Emirates	Fujairah		2020-03-11	-2	3	14		-4	3
AE	United Arab Emirates	Fujairah		2020-03-12	-7	1	4		-4	5
AE	United Arab Emirates	Fujairah		2020-03-13	-9	-5	-2		4	5
AE	United Arab Emirates	Fujairah		2020-03-14	-8	-2	9		5	3
AE	United Arab Emirates	Fujairah		2020-03-15	-7	2	1		-3	4
AE	United Arab Emirates	Fujairah		2020-03-16	-11	1	-3		-6	5
AE	United Arab Emirates	Fujairah		2020-03-17	-14	1	-11		-6	6
AE	United Arab Emirates	Fujairah		2020-03-18	-17	-4	-7		-7	7
AE	United Arab Emirates	Fujairah		2020-03-19	-23	-8	-15		-7	10
AE	United Arab Emirates	Fujairah		2020-03-20	-30	-19	-34		-3	10
AE	United Arab Emirates	Fujairah		2020-03-21	-25	-15	-14		-1	8
AE	United Arab Emirates	Fujairah		2020-03-22	-29	-17	-17		-11	11
AE	United Arab Emirates	Fujairah		2020-03-23	-20	4	-26		-12	10
AE	United Arab Emirates	Fujairah		2020-03-24	-31	-8	-30		-16	12
AE	United Arab Emirates	Fujairah		2020-03-25	-40	-21	-27		-21	14
AE	United Arab Emirates	Fujairah		2020-03-26	-46	-25	-42		-24	19
AE	United Arab Emirates	Fujairah		2020-03-27	-70	-57	-69		-39
AE	United Arab Emirates	Fujairah		2020-03-28	-58	-43	-41		-36	21
AE	United Arab Emirates	Fujairah		2020-03-29	-45	-27	-28		-28	17
AE	United Arab Emirates	Fujairah		2020-03-30	-48	-26	-30		-29	16
AE	United Arab Emirates	Fujairah		2020-03-31	-44	-24	-26		-29	17
AE	United Arab Emirates	Fujairah		2020-04-01	-43	-24	-28		-30	16
AE	United Arab Emirates	Fujairah		2020-04-02	-47	-26	-40		-30	20
AE	United Arab Emirates	Fujairah		2020-04-03	-57	-40	-64		-30	18
AE	United Arab Emirates	Fujairah		2020-04-04	-44	-27	-36		-19	15
AE	United Arab Emirates	Fujairah		2020-04-05	-39	-21	-29		-29	17
AE	United Arab Emirates	Fujairah		2020-04-06	-43	-21	-32		-31	18
AE	United Arab Emirates	Fujairah		2020-04-07	-43	-20	-41		-32	18
AE	United Arab Emirates	Fujairah		2020-04-08	-44	-22	-38		-32	19
AE	United Arab Emirates	Fujairah		2020-04-09	-48	-28	-48		-34	22
AE	United Arab Emirates	Fujairah		2020-04-10	-57	-40	-69		-31	19
AE	United Arab Emirates	Fujairah		2020-04-11	-43	-26	-45		-22	16
AE	United Arab Emirates	Fujairah		2020-04-12	-41	-22	-36		-31	18
AE	United Arab Emirates	Fujairah		2020-04-13	-42	-20	-40		-30	18
AE	United Arab Emirates	Fujairah		2020-04-14	-42	-20	-41		-31	18
AE	United Arab Emirates	Fujairah		2020-04-15	-41	-23	-35		-31	18
AE	United Arab Emirates	Fujairah		2020-04-16	-46	-22	-43		-30	21
AE	United Arab Emirates	Fujairah		2020-04-17	-54	-36	-64		-26	18
AE	United Arab Emirates	Fujairah		2020-04-18	-44	-30	-46	-35	-19	15
AE	United Arab Emirates	Fujairah		2020-04-19	-41	-25	-34	-37	-30	17
AE	United Arab Emirates	Fujairah		2020-04-20	-42	-24	-39	-40	-31	17
AE	United Arab Emirates	Fujairah		2020-04-21	-42	-23	-39	-34	-31	17
AE	United Arab Emirates	Fujairah		2020-04-22	-39	-20	-37	-37	-31	17
AE	United Arab Emirates	Fujairah		2020-04-23	-42	-20	-48	-36	-30	20
AE	United Arab Emirates	Fujairah		2020-04-24	-57	-39	-72		-30	20
AE	United Arab Emirates	Fujairah		2020-04-25	-48	-29	-51	-41	-22	19
AE	United Arab Emirates	Fujairah		2020-04-26	-45	-27	-40	-44	-31	21
AE	United Arab Emirates	Fujairah		2020-04-27	-46	-22	-46	-42	-32	21
AE	United Arab Emirates	Fujairah		2020-04-28	-44	-19	-45	-38	-31	19
AE	United Arab Emirates	Fujairah		2020-04-29	-42	-19	-45	-38	-32	21
AE	United Arab Emirates	Fujairah		2020-04-30	-49	-23	-50	-37	-31	23
AE	United Arab Emirates	Fujairah		2020-05-01	-54	-35	-68		-20	19
AE	United Arab Emirates	Fujairah		2020-05-02	-44	-23	-45	-31	-19	17
AE	United Arab Emirates	Fujairah		2020-05-03	-40	-17	-43	-36	-29	18
AE	United Arab Emirates	Fujairah		2020-05-04	-43	-18	-42	-33	-30	18
AE	United Arab Emirates	Fujairah		2020-05-05	-43	-16	-44	-39	-29	18
AE	United Arab Emirates	Fujairah		2020-05-06	-41	-14	-44	-34	-29	18
AE	United Arab Emirates	Fujairah		2020-05-07	-43	-20	-50	-35	-28	23
AE	United Arab Emirates	Fujairah		2020-05-08	-52	-35	-67	-54	-19	18
AE	United Arab Emirates	Fujairah		2020-05-09	-41	-23	-42	-41	-17	16
AE	United Arab Emirates	Ras al Khaimah		2020-02-15	2	2	15	-6	2	0
AE	United Arab Emirates	Ras al Khaimah		2020-02-16	0	2	0	-2	1	1
AE	United Arab Emirates	Ras al Khaimah		2020-02-17	-3	-2	-1	2	2	1
AE	United Arab Emirates	Ras al Khaimah		2020-02-18	-3	-2	5	-2	2	1
AE	United Arab Emirates	Ras al Khaimah		2020-02-19	0	-3	0	-8	2	1
AE	United Arab Emirates	Ras al Khaimah		2020-02-20	-2	-3	3	-7	1	1
AE	United Arab Emirates	Ras al Khaimah		2020-02-21	-2	-1	18	-4	1	2
AE	United Arab Emirates	Ras al Khaimah		2020-02-22	-1	0	11	-8	2	1
AE	United Arab Emirates	Ras al Khaimah		2020-02-23	-2	-2	3	-10	3	1
AE	United Arab Emirates	Ras al Khaimah		2020-02-24	-3	-4	-2	0	3	1
AE	United Arab Emirates	Ras al Khaimah		2020-02-25	-4	-1	4	-8	2	1
AE	United Arab Emirates	Ras al Khaimah		2020-02-26	-1	0	-1	-8	2	1
AE	United Arab Emirates	Ras al Khaimah		2020-02-27	2	1	8	-7	1	1
AE	United Arab Emirates	Ras al Khaimah		2020-02-28	2	4	26	-8	1	1
AE	United Arab Emirates	Ras al Khaimah		2020-02-29	3	9	8	-8	3	0
AE	United Arab Emirates	Ras al Khaimah		2020-03-01	5	6	-1	2	4	0
AE	United Arab Emirates	Ras al Khaimah		2020-03-02	2	3	1	-4	3	1
AE	United Arab Emirates	Ras al Khaimah		2020-03-03	1	3	2	-2	3	1
AE	United Arab Emirates	Ras al Khaimah		2020-03-04	2	5	-1	2	2	2
AE	United Arab Emirates	Ras al Khaimah		2020-03-05	1	5	-1	3	3	3
AE	United Arab Emirates	Ras al Khaimah		2020-03-06	-3	5	10	2	2	3
AE	United Arab Emirates	Ras al Khaimah		2020-03-07	2	4	7	-4	4	1
AE	United Arab Emirates	Ras al Khaimah		2020-03-08	4	5	6	-7	-4	3
AE	United Arab Emirates	Ras al Khaimah		2020-03-09	2	3	8	0	-5	3
AE	United Arab Emirates	Ras al Khaimah		2020-03-10	2	3	8	-2	-6	4
AE	United Arab Emirates	Ras al Khaimah		2020-03-11	3	6	5	-2	-6	4
AE	United Arab Emirates	Ras al Khaimah		2020-03-12	-2	3	7	-7	-6	5
AE	United Arab Emirates	Ras al Khaimah		2020-03-13	-7	4	13	-4	0	5
AE	United Arab Emirates	Ras al Khaimah		2020-03-14	-4	7	12	-10	2	3
AE	United Arab Emirates	Ras al Khaimah		2020-03-15	0	6	9	-13	-6	4
AE	United Arab Emirates	Ras al Khaimah		2020-03-16	-6	3	6	-4	-7	5
AE	United Arab Emirates	Ras al Khaimah		2020-03-17	-11	0	10	-12	-8	6
AE	United Arab Emirates	Ras al Khaimah		2020-03-18	-11	-2	0	-14	-8	7
AE	United Arab Emirates	Ras al Khaimah		2020-03-19	-17	-6	-5	-22	-10	9
AE	United Arab Emirates	Ras al Khaimah		2020-03-20	-27	-10	-20	-32	-7	10
AE	United Arab Emirates	Ras al Khaimah		2020-03-21	-19	-7	-13	-32	-4	8
AE	United Arab Emirates	Ras al Khaimah		2020-03-22	-30	-22	-15	-45	-15	10
AE	United Arab Emirates	Ras al Khaimah		2020-03-23	-17	7	-17	-28	-17	10
AE	United Arab Emirates	Ras al Khaimah		2020-03-24	-27	-6	-21	-38	-20	12
AE	United Arab Emirates	Ras al Khaimah		2020-03-25	-35	-14	-24	-50	-23	15
AE	United Arab Emirates	Ras al Khaimah		2020-03-26	-44	-20	-34	-55	-28	19
AE	United Arab Emirates	Ras al Khaimah		2020-03-27	-73	-56	-67	-86	-40	22
AE	United Arab Emirates	Ras al Khaimah		2020-03-28	-60	-40	-44	-64	-42	21
AE	United Arab Emirates	Ras al Khaimah		2020-03-29	-45	-26	-28	-67	-31	18
AE	United Arab Emirates	Ras al Khaimah		2020-03-30	-46	-26	-29	-66	-33	17
AE	United Arab Emirates	Ras al Khaimah		2020-03-31	-44	-23	-25	-62	-32	17
AE	United Arab Emirates	Ras al Khaimah		2020-04-01	-42	-21	-31	-56	-33	18
AE	United Arab Emirates	Ras al Khaimah		2020-04-02	-46	-24	-34	-71	-33	21
AE	United Arab Emirates	Ras al Khaimah		2020-04-03	-56	-34	-58	-76	-32	18
AE	United Arab Emirates	Ras al Khaimah		2020-04-04	-43	-22	-32	-62	-23	15
AE	United Arab Emirates	Ras al Khaimah		2020-04-05	-38	-18	-23	-67	-33	18
AE	United Arab Emirates	Ras al Khaimah		2020-04-06	-42	-19	-22	-57	-35	18
AE	United Arab Emirates	Ras al Khaimah		2020-04-07	-45	-19	-40	-62	-34	18
AE	United Arab Emirates	Ras al Khaimah		2020-04-08	-44	-18	-46	-60	-34	19
AE	United Arab Emirates	Ras al Khaimah		2020-04-09	-48	-24	-46	-60	-36	22
AE	United Arab Emirates	Ras al Khaimah		2020-04-10	-59	-33	-67	-74	-33	19
AE	United Arab Emirates	Ras al Khaimah		2020-04-11	-45	-20	-47	-60	-26	16
AE	United Arab Emirates	Ras al Khaimah		2020-04-12	-41	-17	-41	-60	-35	18
AE	United Arab Emirates	Ras al Khaimah		2020-04-13	-43	-20	-37	-47	-34	19
AE	United Arab Emirates	Ras al Khaimah		2020-04-14	-44	-20	-34	-56	-34	18
AE	United Arab Emirates	Ras al Khaimah		2020-04-15	-44	-22	-42	-50	-34	19
AE	United Arab Emirates	Ras al Khaimah		2020-04-16	-47	-24	-49	-59	-34	22
AE	United Arab Emirates	Ras al Khaimah		2020-04-17	-57	-31	-68	-74	-30	18
AE	United Arab Emirates	Ras al Khaimah		2020-04-18	-46	-25	-52	-58	-24	16
AE	United Arab Emirates	Ras al Khaimah		2020-04-19	-42	-22	-43	-58	-32	18
AE	United Arab Emirates	Ras al Khaimah		2020-04-20	-44	-24	-41	-52	-33	18
AE	United Arab Emirates	Ras al Khaimah		2020-04-21	-43	-22	-42	-58	-33	18
AE	United Arab Emirates	Ras al Khaimah		2020-04-22	-41	-20	-43	-56	-34	18
AE	United Arab Emirates	Ras al Khaimah		2020-04-23	-43	-21	-48	-58	-34	21
AE	United Arab Emirates	Ras al Khaimah		2020-04-24	-60	-34	-70	-74	-33	21
AE	United Arab Emirates	Ras al Khaimah		2020-04-25	-49	-28	-54	-60	-26	19
AE	United Arab Emirates	Ras al Khaimah		2020-04-26	-45	-24	-47	-65	-34	21
AE	United Arab Emirates	Ras al Khaimah		2020-04-27	-44	-23	-46	-60	-34	21
AE	United Arab Emirates	Ras al Khaimah		2020-04-28	-44	-22	-43	-60	-33	19
AE	United Arab Emirates	Ras al Khaimah		2020-04-29	-42	-19	-47	-57	-34	21
AE	United Arab Emirates	Ras al Khaimah		2020-04-30	-46	-26	-50	-59	-34	24
AE	United Arab Emirates	Ras al Khaimah		2020-05-01	-55	-33	-70	-73	-30	20
AE	United Arab Emirates	Ras al Khaimah		2020-05-02	-44	-22	-51	-55	-25	18
AE	United Arab Emirates	Ras al Khaimah		2020-05-03	-40	-20	-47	-62	-32	20
AE	United Arab Emirates	Ras al Khaimah		2020-05-04	-43	-22	-43	-51	-33	20
AE	United Arab Emirates	Ras al Khaimah		2020-05-05	-43	-21	-49	-56	-32	20
AE	United Arab Emirates	Ras al Khaimah		2020-05-06	-38	-15	-47	-56	-33	21
AE	United Arab Emirates	Ras al Khaimah		2020-05-07	-43	-22	-52	-62	-32	24
AE	United Arab Emirates	Ras al Khaimah		2020-05-08	-53	-31	-67	-71	-29	19
AE	United Arab Emirates	Ras al Khaimah		2020-05-09	-43	-20	-47	-61	-21	17
AE	United Arab Emirates	Sharjah		2020-02-15	2	6	11	0	3	0
AE	United Arab Emirates	Sharjah		2020-02-16	3	6	5	0	3	1
AE	United Arab Emirates	Sharjah		2020-02-17	-1	2	2	-2	3	1
AE	United Arab Emirates	Sharjah		2020-02-18	-1	2	5	-2	3	1
AE	United Arab Emirates	Sharjah		2020-02-19	-1	1	3	-3	3	1
AE	United Arab Emirates	Sharjah		2020-02-20	-1	2	4	1	2	1
AE	United Arab Emirates	Sharjah		2020-02-21	0	0	4	0	-1	1
AE	United Arab Emirates	Sharjah		2020-02-22	0	1	5	-6	3	1
AE	United Arab Emirates	Sharjah		2020-02-23	3	3	4	-2	4	1
AE	United Arab Emirates	Sharjah		2020-02-24	0	0	6	-2	4	1
AE	United Arab Emirates	Sharjah		2020-02-25	-1	1	4	-4	3	1
AE	United Arab Emirates	Sharjah		2020-02-26	0	-1	-2	-2	3	1
AE	United Arab Emirates	Sharjah		2020-02-27	3	4	2	2	2	1
AE	United Arab Emirates	Sharjah		2020-02-28	3	1	1	-2	0	1
AE	United Arab Emirates	Sharjah		2020-02-29	4	3	4	-1	5	0
AE	United Arab Emirates	Sharjah		2020-03-01	8	7	6	1	4	1
AE	United Arab Emirates	Sharjah		2020-03-02	3	4	5	-3	5	1
AE	United Arab Emirates	Sharjah		2020-03-03	3	5	3	-3	4	1
AE	United Arab Emirates	Sharjah		2020-03-04	2	4	1	-5	4	1
AE	United Arab Emirates	Sharjah		2020-03-05	1	4	0	0	4	2
AE	United Arab Emirates	Sharjah		2020-03-06	-1	3	-5	0	-1	3
AE	United Arab Emirates	Sharjah		2020-03-07	2	3	6	-2	4	2
AE	United Arab Emirates	Sharjah		2020-03-08	6	6	11	-5	-1	3
AE	United Arab Emirates	Sharjah		2020-03-09	1	2	7	-7	-2	3
AE	United Arab Emirates	Sharjah		2020-03-10	0	3	9	-6	-2	4
AE	United Arab Emirates	Sharjah		2020-03-11	0	3	4	-9	-2	4
AE	United Arab Emirates	Sharjah		2020-03-12	-1	4	-4	-7	-3	5
AE	United Arab Emirates	Sharjah		2020-03-13	-6	-1	-10	-11	-2	5
AE	United Arab Emirates	Sharjah		2020-03-14	-4	1	-8	-13	2	4
AE	United Arab Emirates	Sharjah		2020-03-15	2	8	-6	-8	-3	5
AE	United Arab Emirates	Sharjah		2020-03-16	-4	5	-10	-7	-5	6
AE	United Arab Emirates	Sharjah		2020-03-17	-8	4	-16	-16	-7	7
AE	United Arab Emirates	Sharjah		2020-03-18	-10	-1	-17	-23	-8	8
AE	United Arab Emirates	Sharjah		2020-03-19	-14	-3	-27	-33	-9	10
AE	United Arab Emirates	Sharjah		2020-03-20	-27	-15	-46	-42	-11	11
AE	United Arab Emirates	Sharjah		2020-03-21	-24	-15	-32	-43	-6	9
AE	United Arab Emirates	Sharjah		2020-03-22	-23	-14	-33	-53	-14	12
AE	United Arab Emirates	Sharjah		2020-03-23	-18	15	-33	-51	-17	12
AE	United Arab Emirates	Sharjah		2020-03-24	-31	-6	-40	-57	-24	16
AE	United Arab Emirates	Sharjah		2020-03-25	-40	-18	-46	-62	-30	19
AE	United Arab Emirates	Sharjah		2020-03-26	-45	-14	-53	-67	-36	23
AE	United Arab Emirates	Sharjah		2020-03-27	-77	-63	-82	-85	-48	23
AE	United Arab Emirates	Sharjah		2020-03-28	-69	-51	-69	-82	-58	27
AE	United Arab Emirates	Sharjah		2020-03-29	-45	-25	-51	-66	-40	23
AE	United Arab Emirates	Sharjah		2020-03-30	-46	-27	-51	-65	-41	23
AE	United Arab Emirates	Sharjah		2020-03-31	-45	-25	-52	-66	-41	22
AE	United Arab Emirates	Sharjah		2020-04-01	-43	-25	-50	-68	-41	23
AE	United Arab Emirates	Sharjah		2020-04-02	-46	-25	-54	-70	-41	25
AE	United Arab Emirates	Sharjah		2020-04-03	-61	-41	-73	-78	-37	19
AE	United Arab Emirates	Sharjah		2020-04-04	-47	-26	-55	-71	-31	18
AE	United Arab Emirates	Sharjah		2020-04-05	-45	-19	-51	-71	-51	27
AE	United Arab Emirates	Sharjah		2020-04-06	-48	-25	-54	-73	-50	27
AE	United Arab Emirates	Sharjah		2020-04-07	-47	-22	-82	-71	-49	27
AE	United Arab Emirates	Sharjah		2020-04-08	-47	-23	-83	-71	-49	26
AE	United Arab Emirates	Sharjah		2020-04-09	-48	-24	-84	-71	-49	29
AE	United Arab Emirates	Sharjah		2020-04-10	-64	-44	-91	-81	-41	21
AE	United Arab Emirates	Sharjah		2020-04-11	-49	-26	-85	-73	-39	21
AE	United Arab Emirates	Sharjah		2020-04-12	-43	-20	-83	-70	-50	27
AE	United Arab Emirates	Sharjah		2020-04-13	-45	-22	-82	-71	-49	27
AE	United Arab Emirates	Sharjah		2020-04-14	-45	-23	-82	-71	-50	27
AE	United Arab Emirates	Sharjah		2020-04-15	-46	-26	-82	-72	-50	28
AE	United Arab Emirates	Sharjah		2020-04-16	-47	-25	-83	-72	-50	30
AE	United Arab Emirates	Sharjah		2020-04-17	-63	-44	-90	-80	-39	20
AE	United Arab Emirates	Sharjah		2020-04-18	-50	-31	-84	-74	-39	21
AE	United Arab Emirates	Sharjah		2020-04-19	-43	-22	-81	-71	-48	27
AE	United Arab Emirates	Sharjah		2020-04-20	-45	-26	-81	-71	-49	27
AE	United Arab Emirates	Sharjah		2020-04-21	-46	-23	-81	-71	-49	27
AE	United Arab Emirates	Sharjah		2020-04-22	-44	-21	-81	-71	-49	27
AE	United Arab Emirates	Sharjah		2020-04-23	-43	-16	-83	-71	-48	29
AE	United Arab Emirates	Sharjah		2020-04-24	-63	-38	-91	-79	-41	21
AE	United Arab Emirates	Sharjah		2020-04-25	-53	-29	-84	-75	-37	23
AE	United Arab Emirates	Sharjah		2020-04-26	-46	-20	-82	-71	-45	28
AE	United Arab Emirates	Sharjah		2020-04-27	-47	-23	-81	-71	-45	28
AE	United Arab Emirates	Sharjah		2020-04-28	-46	-21	-81	-69	-44	26
AE	United Arab Emirates	Sharjah		2020-04-29	-46	-20	-81	-71	-44	27
AE	United Arab Emirates	Sharjah		2020-04-30	-49	-21	-82	-70	-43	29
AE	United Arab Emirates	Sharjah		2020-05-01	-60	-36	-89	-77	-36	20
AE	United Arab Emirates	Sharjah		2020-05-02	-48	-24	-83	-72	-32	20
AE	United Arab Emirates	Sharjah		2020-05-03	-40	-14	-79	-68	-41	25
AE	United Arab Emirates	Sharjah		2020-05-04	-42	-17	-79	-67	-41	25
AE	United Arab Emirates	Sharjah		2020-05-05	-42	-16	-79	-67	-41	25
AE	United Arab Emirates	Sharjah		2020-05-06	-41	-14	-79	-67	-41	26
AE	United Arab Emirates	Sharjah		2020-05-07	-41	-17	-81	-69	-40	28
AE	United Arab Emirates	Sharjah		2020-05-08	-54	-34	-88	-75	-32	19
AE	United Arab Emirates	Sharjah		2020-05-09	-42	-22	-81	-69	-29	20
AE	United Arab Emirates	Umm Al Quawain		2020-02-15	3	10			2	2
AE	United Arab Emirates	Umm Al Quawain		2020-02-16	0	3			4	2
AE	United Arab Emirates	Umm Al Quawain		2020-02-17	0	3			3	1
AE	United Arab Emirates	Umm Al Quawain		2020-02-18	0	1			6	1
AE	United Arab Emirates	Umm Al Quawain		2020-02-19	-1	-1			3	1
AE	United Arab Emirates	Umm Al Quawain		2020-02-20	-5	-2			3	2
AE	United Arab Emirates	Umm Al Quawain		2020-02-21	3	3			2
AE	United Arab Emirates	Umm Al Quawain		2020-02-22	-2	5			8	2
AE	United Arab Emirates	Umm Al Quawain		2020-02-23	-4	-1			5	2
AE	United Arab Emirates	Umm Al Quawain		2020-02-24	-5	2			6	2
AE	United Arab Emirates	Umm Al Quawain		2020-02-25	-4	0			6	2
AE	United Arab Emirates	Umm Al Quawain		2020-02-26	-4	0			3	2
AE	United Arab Emirates	Umm Al Quawain		2020-02-27	-4	2			1	2
AE	United Arab Emirates	Umm Al Quawain		2020-02-28	1	3			2
AE	United Arab Emirates	Umm Al Quawain		2020-02-29	4	12			4	1
AE	United Arab Emirates	Umm Al Quawain		2020-03-01	4	10			4	2
AE	United Arab Emirates	Umm Al Quawain		2020-03-02	4	7			4	1
AE	United Arab Emirates	Umm Al Quawain		2020-03-03	3	2			5	2
AE	United Arab Emirates	Umm Al Quawain		2020-03-04	0	8			3	2
AE	United Arab Emirates	Umm Al Quawain		2020-03-05	-2	10			4	3
AE	United Arab Emirates	Umm Al Quawain		2020-03-06	0	12			-1
AE	United Arab Emirates	Umm Al Quawain		2020-03-07	4	12			3	2
AE	United Arab Emirates	Umm Al Quawain		2020-03-08	2	8			-2	2
AE	United Arab Emirates	Umm Al Quawain		2020-03-09	-1	8			-3	4
AE	United Arab Emirates	Umm Al Quawain		2020-03-10	-1	7			0	4
AE	United Arab Emirates	Umm Al Quawain		2020-03-11	2	10			-2	4
AE	United Arab Emirates	Umm Al Quawain		2020-03-12	-5	7			-1	5
AE	United Arab Emirates	Umm Al Quawain		2020-03-13	-4	8			1
AE	United Arab Emirates	Umm Al Quawain		2020-03-14	0	9			5	4
AE	United Arab Emirates	Umm Al Quawain		2020-03-15	-1	10			0	5
AE	United Arab Emirates	Umm Al Quawain		2020-03-16	-4	9			-2	5
AE	United Arab Emirates	Umm Al Quawain		2020-03-17	-6	9			-1	5
AE	United Arab Emirates	Umm Al Quawain		2020-03-18	-12	2			-7	7
AE	United Arab Emirates	Umm Al Quawain		2020-03-19	-20	-3			-6	9
AE	United Arab Emirates	Umm Al Quawain		2020-03-20	-23	-9			-11
AE	United Arab Emirates	Umm Al Quawain		2020-03-21	-18	-4			-2
AE	United Arab Emirates	Umm Al Quawain		2020-03-22	-21	-13			-9	11
AE	United Arab Emirates	Umm Al Quawain		2020-03-23	-14	10			-12	10
AE	United Arab Emirates	Umm Al Quawain		2020-03-24	-23	-6			-16	13
AE	United Arab Emirates	Umm Al Quawain		2020-03-25	-31	-13			-20	15
AE	United Arab Emirates	Umm Al Quawain		2020-03-26	-41	-11			-24	19
AE	United Arab Emirates	Umm Al Quawain		2020-03-27	-71	-59			-38
AE	United Arab Emirates	Umm Al Quawain		2020-03-28	-58	-39			-46
AE	United Arab Emirates	Umm Al Quawain		2020-03-29	-40	-18			-27
AE	United Arab Emirates	Umm Al Quawain		2020-03-30	-36	-22			-28
AE	United Arab Emirates	Umm Al Quawain		2020-03-31	-38	-21			-26
AE	United Arab Emirates	Umm Al Quawain		2020-04-01	-39	-18			-29
AE	United Arab Emirates	Umm Al Quawain		2020-04-02	-42	-19			-29
AE	United Arab Emirates	Umm Al Quawain		2020-04-03	-52	-36			-27
AE	United Arab Emirates	Umm Al Quawain		2020-04-04	-40	-15			-20
AE	United Arab Emirates	Umm Al Quawain		2020-04-05	-34	-11			-33
AE	United Arab Emirates	Umm Al Quawain		2020-04-06	-38	-17			-33
AE	United Arab Emirates	Umm Al Quawain		2020-04-07	-36	-18			-32
AE	United Arab Emirates	Umm Al Quawain		2020-04-08	-39	-19			-34
AE	United Arab Emirates	Umm Al Quawain		2020-04-09	-44	-22			-34
AE	United Arab Emirates	Umm Al Quawain		2020-04-10	-54	-34			-29
AE	United Arab Emirates	Umm Al Quawain		2020-04-11	-39	-15			-23
AE	United Arab Emirates	Umm Al Quawain		2020-04-12	-38	-15			-34
AE	United Arab Emirates	Umm Al Quawain		2020-04-13	-37	-15			-34
AE	United Arab Emirates	Umm Al Quawain		2020-04-14	-40	-22			-31
AE	United Arab Emirates	Umm Al Quawain		2020-04-15	-37	-22			-33
AE	United Arab Emirates	Umm Al Quawain		2020-04-16	-42	-23			-35
AE	United Arab Emirates	Umm Al Quawain		2020-04-17	-56	-39			-22
AE	United Arab Emirates	Umm Al Quawain		2020-04-18	-41	-18			-22
AE	United Arab Emirates	Umm Al Quawain		2020-04-19	-35	-20			-32
AE	United Arab Emirates	Umm Al Quawain		2020-04-20	-37	-23			-32
AE	United Arab Emirates	Umm Al Quawain		2020-04-21	-37	-24			-30
AE	United Arab Emirates	Umm Al Quawain		2020-04-22	-36	-18			-32
AE	United Arab Emirates	Umm Al Quawain		2020-04-23	-39	-17			-32
AE	United Arab Emirates	Umm Al Quawain		2020-04-24	-59	-34			-29
AE	United Arab Emirates	Umm Al Quawain		2020-04-25	-45	-20			-24
AE	United Arab Emirates	Umm Al Quawain		2020-04-26	-40	-20			-32
AE	United Arab Emirates	Umm Al Quawain		2020-04-27	-41	-21			-33
AE	United Arab Emirates	Umm Al Quawain		2020-04-28	-38	-20			-31
AE	United Arab Emirates	Umm Al Quawain		2020-04-29	-36	-21			-31
AE	United Arab Emirates	Umm Al Quawain		2020-04-30	-40	-21			-30
AE	United Arab Emirates	Umm Al Quawain		2020-05-01	-53	-33			-27
AE	United Arab Emirates	Umm Al Quawain		2020-05-02	-37	-17			-22
AE	United Arab Emirates	Umm Al Quawain		2020-05-03	-35	-16			-29
AE	United Arab Emirates	Umm Al Quawain		2020-05-04	-35	-18			-29
AE	United Arab Emirates	Umm Al Quawain		2020-05-05	-36	-19			-28
AE	United Arab Emirates	Umm Al Quawain		2020-05-06	-32	-14			-27
AE	United Arab Emirates	Umm Al Quawain		2020-05-07	-39	-17			-29
AE	United Arab Emirates	Umm Al Quawain		2020-05-08	-52	-32			-20
AE	United Arab Emirates	Umm Al Quawain		2020-05-09	-38	-11			-15
AF	Afghanistan			2020-02-15	-9	-10	0	-2	-28	5
AF	Afghanistan			2020-02-16	3	11	1	10	4	0
AF	Afghanistan			2020-02-17	6	11	2	9	5	-1
AF	Afghanistan			2020-02-18	3	5	3	9	6	-1
AF	Afghanistan			2020-02-19	-1	3	1	0	5	1
AF	Afghanistan			2020-02-20	-2	3	-1	4	6	1
AF	Afghanistan			2020-02-21	0	9	4	7	6	0
AF	Afghanistan			2020-02-22	2	5	6	7	6	0
AF	Afghanistan			2020-02-23	2	6	2	7	6	1
AF	Afghanistan			2020-02-24	3	13	4	9	7	0
AF	Afghanistan			2020-02-25	2	5	1	9	7	0
AF	Afghanistan			2020-02-26	-1	5	2	3	5	1
AF	Afghanistan			2020-02-27	-1	0	1	3	7	2
AF	Afghanistan			2020-02-28	-2	5	1	4	5	2
AF	Afghanistan			2020-02-29	-1	1	0	4	6	1
AF	Afghanistan			2020-03-01	3	10	2	10	9	0
AF	Afghanistan			2020-03-02	5	7	3	8	8	-1
AF	Afghanistan			2020-03-03	3	6	2	7	8	0
AF	Afghanistan			2020-03-04	-2	4	1	-1	7	1
AF	Afghanistan			2020-03-05	3	5	2	4	10	1
AF	Afghanistan			2020-03-06	3	9	8	4	8	1
AF	Afghanistan			2020-03-07	0	5	4	4	7	1
AF	Afghanistan			2020-03-08	5	8	4	7	7	0
AF	Afghanistan			2020-03-09	-15	-10	-4	-9	-22	6
AF	Afghanistan			2020-03-10	0	0	1	6	6	1
AF	Afghanistan			2020-03-11	2	-1	2	0	3	1
AF	Afghanistan			2020-03-12	1	-4	1	-2	6	1
AF	Afghanistan			2020-03-13	3	9	6	4	5	0
AF	Afghanistan			2020-03-14	6	2	5	5	3	0
AF	Afghanistan			2020-03-15	1	12	5	6	3	0
AF	Afghanistan			2020-03-16	1	14	2	4	1	1
AF	Afghanistan			2020-03-17	0	6	3	-3	1	0
AF	Afghanistan			2020-03-18	0	7	5	-6	-1	1
AF	Afghanistan			2020-03-19	-3	3	5	-6	-2	2
AF	Afghanistan			2020-03-20	-15	1	7	-19	-7	1
AF	Afghanistan			2020-03-21	-23	-13	1	-24	-36	6
AF	Afghanistan			2020-03-22	-12	9	-2	-14	-6	1
AF	Afghanistan			2020-03-23	-11	7	0	-17	-3	2
AF	Afghanistan			2020-03-24	-15	0	-1	-18	-5	3
AF	Afghanistan			2020-03-25	-18	-1	-3	-23	-10	6
AF	Afghanistan			2020-03-26	-18	0	-4	-23	-10	7
AF	Afghanistan			2020-03-27	-20	5	-2	-16	-2	5
AF	Afghanistan			2020-03-28	-36	-20	-7	-32	-27	11
AF	Afghanistan			2020-03-29	-38	-21	-13	-34	-33	10
AF	Afghanistan			2020-03-30	-41	-25	-15	-39	-37	11
AF	Afghanistan			2020-03-31	-43	-29	-14	-42	-38	12
AF	Afghanistan			2020-04-01	-44	-24	-9	-38	-37	11
AF	Afghanistan			2020-04-02	-44	-25	-10	-35	-35	13
AF	Afghanistan			2020-04-03	-38	-13	-8	-32	-12	6
AF	Afghanistan			2020-04-04	-43	-20	-11	-38	-34	10
AF	Afghanistan			2020-04-05	-45	-22	-13	-36	-38	12
AF	Afghanistan			2020-04-06	-45	-20	-11	-40	-40	11
AF	Afghanistan			2020-04-07	-41	-24	-11	-46	-39	10
AF	Afghanistan			2020-04-08	-47	-30	-12	-52	-42	14
AF	Afghanistan			2020-04-09	-49	-35	-13	-51	-40	17
AF	Afghanistan			2020-04-10	-41	-22	-10	-48	-16	11
AF	Afghanistan			2020-04-11	-46	-32	-12	-50	-38	16
AF	Afghanistan			2020-04-12	-48	-29	-18	-49	-41	15
AF	Afghanistan			2020-04-13	-46	-27	-13	-51	-41	14
AF	Afghanistan			2020-04-14	-48	-32	-14	-52	-42	15
AF	Afghanistan			2020-04-15	-42	-31	-10	-51	-42	14
AF	Afghanistan			2020-04-16	-46	-34	-13	-51	-39	16
AF	Afghanistan			2020-04-17	-41	-21	-12	-51	-13	11
AF	Afghanistan			2020-04-18	-43	-25	-15	-50	-36	14
AF	Afghanistan			2020-04-19	-43	-26	-16	-49	-40	13
AF	Afghanistan			2020-04-20	-42	-17	-13	-50	-38	12
AF	Afghanistan			2020-04-21	-41	-21	-13	-48	-40	11
AF	Afghanistan			2020-04-22	-42	-18	-14	-49	-38	11
AF	Afghanistan			2020-04-23	-43	-23	-16	-45	-37	13
AF	Afghanistan			2020-04-24	-45	-19	-25	-50	-9	14
AF	Afghanistan			2020-04-25	-48	-27	-23	-49	-33	18
AF	Afghanistan			2020-04-26	-47	-27	-23	-48	-37	17
AF	Afghanistan			2020-04-27	-49	-28	-22	-53	-47	16
AF	Afghanistan			2020-04-28	-45	-27	-19	-47	-35	13
AF	Afghanistan			2020-04-29	-42	-20	-16	-46	-34	14
AF	Afghanistan			2020-04-30	-47	-30	-19	-48	-33	17
AF	Afghanistan			2020-05-01	-45	-21	-23	-50	-8	13
AF	Afghanistan			2020-05-02	-47	-27	-22	-49	-33	16
AF	Afghanistan			2020-05-03	-49	-30	-27	-49	-38	16
AF	Afghanistan			2020-05-04	-45	-23	-22	-49	-35	14
AF	Afghanistan			2020-05-05	-45	-28	-21	-48	-36	15
AF	Afghanistan			2020-05-06	-44	-23	-20	-47	-34	15
AF	Afghanistan			2020-05-07	-44	-25	-21	-45	-32	16
AF	Afghanistan			2020-05-08	-39	-13	-18	-42	-3	10
AF	Afghanistan			2020-05-09	-40	-17	-20	-41	-30	12
AG	Antigua and Barbuda			2020-02-15	-6	-1	-6	-1	0	3
AG	Antigua and Barbuda			2020-02-16	-7	-2	0	3	3
AG	Antigua and Barbuda			2020-02-17	0	-3	3	-3	0	3
AG	Antigua and Barbuda			2020-02-18	-1	-6	3	5	5	1
AG	Antigua and Barbuda			2020-02-19	-2	-1	1	0	2	1
AG	Antigua and Barbuda			2020-02-20	1	-2	0	-2	-1	1
AG	Antigua and Barbuda			2020-02-21	-2	1	2	-2	-9	3
AG	Antigua and Barbuda			2020-02-22	-5	0	7	-4	5	0
AG	Antigua and Barbuda			2020-02-23	1	3	14	-7	-1
AG	Antigua and Barbuda			2020-02-24	-6	1	-1	-5	1	1
AG	Antigua and Barbuda			2020-02-25	1	0	1	-3	2	1
AG	Antigua and Barbuda			2020-02-26	-5	1	-3	-10	2	2
AG	Antigua and Barbuda			2020-02-27	2	1	0	2	0	1
AG	Antigua and Barbuda			2020-02-28	4	4	5	13	3	0
AG	Antigua and Barbuda			2020-02-29	5	7	7	8	6	-1
AG	Antigua and Barbuda			2020-03-01	3	9	12	9	2
AG	Antigua and Barbuda			2020-03-02	8	8	8	11	2	0
AG	Antigua and Barbuda			2020-03-03	6	5	3	-1	3	1
AG	Antigua and Barbuda			2020-03-04	3	4	4	1	2	0
AG	Antigua and Barbuda			2020-03-05	5	4	3	0	2	2
AG	Antigua and Barbuda			2020-03-06	0	8	-1	5	5	0
AG	Antigua and Barbuda			2020-03-07	1	6	5	6	7	0
AG	Antigua and Barbuda			2020-03-08	3	2	13	3	1
AG	Antigua and Barbuda			2020-03-09	-4	4	1	-3	2	1
AG	Antigua and Barbuda			2020-03-10	5	4	1	0	4	1
AG	Antigua and Barbuda			2020-03-11	-2	9	2	-7	5	0
AG	Antigua and Barbuda			2020-03-12	7	14	6	-5	2	1
AG	Antigua and Barbuda			2020-03-13	0	19	0	4	5	0
AG	Antigua and Barbuda			2020-03-14	-11	2	-4	-10	1	4
AG	Antigua and Barbuda			2020-03-15	-12	-2	-10	-10	-7
AG	Antigua and Barbuda			2020-03-16	-15	-5	-8	-10	-15	9
AG	Antigua and Barbuda			2020-03-17	-19	-7	-16	-18	-15	11
AG	Antigua and Barbuda			2020-03-18	-20	-9	-14	-19	-19	10
AG	Antigua and Barbuda			2020-03-19	-18	-3	-15	-20	-21	12
AG	Antigua and Barbuda			2020-03-20	-19	-2	-18	-18	-20	13
AG	Antigua and Barbuda			2020-03-21	-24	0	-17	-26	-13
AG	Antigua and Barbuda			2020-03-22	-38	-18	-29	-39	-22
AG	Antigua and Barbuda			2020-03-23	-24	-14	-22	-27	-26	14
AG	Antigua and Barbuda			2020-03-24	-29	-9	-31	-30	-28	17
AG	Antigua and Barbuda			2020-03-25	-23	-5	-24	-35	-27	14
AG	Antigua and Barbuda			2020-03-26	-25	-8	-25	-31	-31	17
AG	Antigua and Barbuda			2020-03-27	-22	2	-22	-36	-29	17
AG	Antigua and Barbuda			2020-03-28	-35	-7	-29	-54	-37
AG	Antigua and Barbuda			2020-03-29	-46	-21	-30	-67	-48
AG	Antigua and Barbuda			2020-03-30	-39	-15	-29	-47	-44	23
AG	Antigua and Barbuda			2020-03-31	-32	3	-27	-51	-48	22
AG	Antigua and Barbuda			2020-04-01	-25	15	-19	-49	-53	16
AG	Antigua and Barbuda			2020-04-02	-87	-75	-75	-89	-82
AG	Antigua and Barbuda			2020-04-03	-86	-68	-70	-86	-81
AG	Antigua and Barbuda			2020-04-04	-82	-63	-67	-86	-73
AG	Antigua and Barbuda			2020-04-05	-78	-55	-65	-83	-66
AG	Antigua and Barbuda			2020-04-06	-80	-59	-61	-84	-80
AG	Antigua and Barbuda			2020-04-07	-78	-53	-61	-84	-79
AG	Antigua and Barbuda			2020-04-08	-78	-50	-61	-82	-79
AG	Antigua and Barbuda			2020-04-09	-66	-34	-57	-74	-76
AG	Antigua and Barbuda			2020-04-10	-95	-95	-80	-94	-91
AG	Antigua and Barbuda			2020-04-11	-70	-45	-56	-83	-68
AG	Antigua and Barbuda			2020-04-12	-74	-52	-60	-83	-65
AG	Antigua and Barbuda			2020-04-13	-85	-69	-62	-90	-86
AG	Antigua and Barbuda			2020-04-14	-74	-52	-59	-81	-75
AG	Antigua and Barbuda			2020-04-15	-68	-46	-59	-77	-73
AG	Antigua and Barbuda			2020-04-16	-67	-48	-55	-78	-73
AG	Antigua and Barbuda			2020-04-17	-67	-47	-55	-74	-69
AG	Antigua and Barbuda			2020-04-18	-72	-50	-54	-65	-63
AG	Antigua and Barbuda			2020-04-19	-69	-50	-55	-79	-59
AG	Antigua and Barbuda			2020-04-20	-68	-50	-49	-74	-68
AG	Antigua and Barbuda			2020-04-21	-66	-50	-53	-73	-69
AG	Antigua and Barbuda			2020-04-22	-65	-49	-53	-73	-66
AG	Antigua and Barbuda			2020-04-23	-55	-33	-39	-72	-63
AG	Antigua and Barbuda			2020-04-24	-55	-36	-40	-64	-59
AG	Antigua and Barbuda			2020-04-25	-57	-40	-38	-63	-54
AG	Antigua and Barbuda			2020-04-26	-62	-43	-42	-77	-53
AG	Antigua and Barbuda			2020-04-27	-51	-39	-39	-66	-56	31
AG	Antigua and Barbuda			2020-04-28	-53	-36	-40	-67	-56	27
AG	Antigua and Barbuda			2020-04-29	-49	-31	-38	-68	-55	29
AG	Antigua and Barbuda			2020-04-30	-42	-28	-39	-70	-55	29
AG	Antigua and Barbuda			2020-05-01	-45	-30	-35	-61	-52	29
AG	Antigua and Barbuda			2020-05-02	-49	-32	-32	-63	-47
AG	Antigua and Barbuda			2020-05-03	-56	-32	-41	-78	-50
AG	Antigua and Barbuda			2020-05-04	-71	-56	-40	-88	-82
AG	Antigua and Barbuda			2020-05-05	-42	-27	-34	-65	-51	28
AG	Antigua and Barbuda			2020-05-06	-40	-20	-27	-61	-49	29
AG	Antigua and Barbuda			2020-05-07	-39	-26	-31	-63	-51	31
AG	Antigua and Barbuda			2020-05-08	-39	-23	-26	-56	-48	28
AG	Antigua and Barbuda			2020-05-09	-41	-25	-25	-58	-45
AO	Angola			2020-02-15	3	-2	7	3	2	1
AO	Angola			2020-02-16	-4	0	-11	1	-5	2
AO	Angola			2020-02-17	-6	-4	2	-3	5	0
AO	Angola			2020-02-18	-3	-4	-4	-1	5	-1
AO	Angola			2020-02-19	-10	-12	-3	-7	4	1
AO	Angola			2020-02-20	-4	-5	0	-3	4	-1
AO	Angola			2020-02-21	-2	-1	3	0	5	0
AO	Angola			2020-02-22	0	2	14	4	-1	0
AO	Angola			2020-02-23	-1	2	5	-8	-6	1
AO	Angola			2020-02-24	-9	-8	3	-25	-63	12
AO	Angola			2020-02-25	-17	-20	-12	-28	-69	13
AO	Angola			2020-02-26	-3	-3	-2	-7	2	-1
AO	Angola			2020-02-27	2	3	5	-3	4	-1
AO	Angola			2020-02-28	6	7	8	0	4	0
AO	Angola			2020-02-29	7	10	9	4	5	0
AO	Angola			2020-03-01	5	16	-1	6	5	0
AO	Angola			2020-03-02	6	9	8	3	8	-1
AO	Angola			2020-03-03	4	7	8	0	8	-2
AO	Angola			2020-03-04	7	6	12	-3	8	-1
AO	Angola			2020-03-05	5	8	17	0	9	-2
AO	Angola			2020-03-06	6	6	10	-3	8	-1
AO	Angola			2020-03-07	7	7	18	4	3	-1
AO	Angola			2020-03-08	5	8	4	-3	0	0
AO	Angola			2020-03-09	0	3	7	-5	8	-1
AO	Angola			2020-03-10	1	3	3	-6	8	-2
AO	Angola			2020-03-11	1	0	5	-11	8	-1
AO	Angola			2020-03-12	1	2	10	-4	8	-2
AO	Angola			2020-03-13	2	1	5	-10	8	-1
AO	Angola			2020-03-14	2	2	8	-4	2	1
AO	Angola			2020-03-15	-5	2	-4	-8	-4	2
AO	Angola			2020-03-16	-4	0	1	-12	7	-1
AO	Angola			2020-03-17	-6	-3	0	-17	6	0
AO	Angola			2020-03-18	-4	1	-1	-12	5	0
AO	Angola			2020-03-19	-4	11	5	-5	5	0
AO	Angola			2020-03-20	-5	13	-5	-21	3	2
AO	Angola			2020-03-21	-10	16	-8	-8	-1	5
AO	Angola			2020-03-22	-33	-4	-29	-41	-10	13
AO	Angola			2020-03-23	-43	-25	-31	-52	-68	26
AO	Angola			2020-03-24	-26	-8	-21	-36	-14	12
AO	Angola			2020-03-25	-22	1	-24	-41	-22	15
AO	Angola			2020-03-26	-10	23	-9	-25	-27	11
AO	Angola			2020-03-27	-48	-22	-32	-52	-47	26
AO	Angola			2020-03-28	-51	-33	-28	-41	-22	20
AO	Angola			2020-03-29	-61	-40	-39	-57	-11	22
AO	Angola			2020-03-30	-55	-36	-35	-59	-54	30
AO	Angola			2020-03-31	-55	-37	-37	-62	-55	29
AO	Angola			2020-04-01	-55	-36	-40	-61	-55	28
AO	Angola			2020-04-02	-55	-35	-34	-60	-55	28
AO	Angola			2020-04-03	-58	-35	-41	-63	-53	32
AO	Angola			2020-04-04	-58	-40	-37	-56	-36	24
AO	Angola			2020-04-05	-62	-37	-48	-63	-17	22
AO	Angola			2020-04-06	-52	-33	-37	-59	-52	28
AO	Angola			2020-04-07	-53	-33	-41	-61	-54	28
AO	Angola			2020-04-08	-54	-36	-41	-62	-53	28
AO	Angola			2020-04-09	-51	-30	-34	-58	-53	27
AO	Angola			2020-04-10	-60	-37	-49	-65	-69	36
AO	Angola			2020-04-11	-53	-32	-37	-44	-31	22
AO	Angola			2020-04-12	-60	-36	-45	-56	-18	21
AO	Angola			2020-04-13	-55	-40	-39	-60	-51	29
AO	Angola			2020-04-14	-52	-35	-40	-57	-51	27
AO	Angola			2020-04-15	-54	-40	-41	-64	-52	29
AO	Angola			2020-04-16	-52	-34	-36	-59	-51	25
AO	Angola			2020-04-17	-56	-37	-43	-63	-50	31
AO	Angola			2020-04-18	-60	-41	-39	-61	-35	23
AO	Angola			2020-04-19	-63	-41	-47	-68	-18	21
AO	Angola			2020-04-20	-55	-39	-38	-67	-49	28
AO	Angola			2020-04-21	-53	-34	-37	-64	-49	27
AO	Angola			2020-04-22	-55	-40	-41	-68	-50	28
AO	Angola			2020-04-23	-51	-31	-36	-63	-49	26
AO	Angola			2020-04-24	-55	-34	-39	-65	-47	29
AO	Angola			2020-04-25	-47	-24	-27	-53	-24	18
AO	Angola			2020-04-26	-51	-23	-41	-63	-9	19
AO	Angola			2020-04-27	-37	-21	-26	-55	-33	21
AO	Angola			2020-04-28	-32	-11	-19	-45	-33	17
AO	Angola			2020-04-29	-31	-12	-22	-49	-32	20
AO	Angola			2020-04-30	-28	-6	-13	-39	-31	18
AO	Angola			2020-05-01	-51	-31	-38	-62	-64	31
AO	Angola			2020-05-02	-36	-15	-21	-41	-9	16
AO	Angola			2020-05-03	-53	-27	-40	-63	-4	19
AO	Angola			2020-05-04	-37	-25	-24	-54	-30	22
AO	Angola			2020-05-05	-33	-16	-26	-47	-32	19
AO	Angola			2020-05-06	-34	-22	-26	-51	-31	22
AO	Angola			2020-05-07	-33	-12	-19	-45	-30	19
AO	Angola			2020-05-08	-39	-20	-27	-52	-28	24
AO	Angola			2020-05-09	-35	-11	-19	-41	-5	16
AR	Argentina			2020-02-15	1	-3	-3	4	-1	0
AR	Argentina			2020-02-16	-6	-6	-14	-2	-4	2
AR	Argentina			2020-02-17	-10	-8	-23	-2	7	1
AR	Argentina			2020-02-18	3	3	-2	9	9	-1
AR	Argentina			2020-02-19	1	0	10	8	11	-2
AR	Argentina			2020-02-20	0	0	-8	7	9	-1
AR	Argentina			2020-02-21	3	4	-9	9	9	-1
AR	Argentina			2020-02-22	6	5	4	7	-1	0
AR	Argentina			2020-02-23	14	8	18	5	-2	0
AR	Argentina			2020-02-24	-10	-16	26	-27	-54	6
AR	Argentina			2020-02-25	-20	-17	1	-28	-50	7
AR	Argentina			2020-02-26	1	2	5	9	13	-2
AR	Argentina			2020-02-27	-1	0	-5	8	12	0
AR	Argentina			2020-02-28	3	2	-8	8	13	-1
AR	Argentina			2020-02-29	5	5	-8	6	2	1
AR	Argentina			2020-03-01	-3	3	-11	1	-2	2
AR	Argentina			2020-03-02	1	4	-8	7	16	-1
AR	Argentina			2020-03-03	0	5	-6	8	16	-1
AR	Argentina			2020-03-04	-1	3	-1	8	18	-2
AR	Argentina			2020-03-05	1	4	-9	10	18	-1
AR	Argentina			2020-03-06	6	8	-7	12	18	-2
AR	Argentina			2020-03-07	5	7	-10	8	3	1
AR	Argentina			2020-03-08	3	4	-12	3	-2	2
AR	Argentina			2020-03-09	1	5	-9	13	15	-1
AR	Argentina			2020-03-10	3	8	-9	14	18	-2
AR	Argentina			2020-03-11	-16	-7	-24	-6	15	0
AR	Argentina			2020-03-12	-4	8	-16	10	18	-1
AR	Argentina			2020-03-13	-5	10	-17	7	18	-1
AR	Argentina			2020-03-14	-19	5	-40	-19	-4	7
AR	Argentina			2020-03-15	-29	17	-44	-17	-10	9
AR	Argentina			2020-03-16	-27	8	-39	-17	1	6
AR	Argentina			2020-03-17	-41	-11	-54	-32	-12	11
AR	Argentina			2020-03-18	-43	-11	-49	-35	-19	12
AR	Argentina			2020-03-19	-42	5	-55	-35	-24	13
AR	Argentina			2020-03-20	-78	-40	-80	-72	-61	29
AR	Argentina			2020-03-21	-83	-49	-85	-75	-57	28
AR	Argentina			2020-03-22	-87	-61	-90	-81	-58	27
AR	Argentina			2020-03-23	-88	-64	-88	-85	-79	32
AR	Argentina			2020-03-24	-88	-64	-88	-85	-79	31
AR	Argentina			2020-03-25	-82	-50	-82	-77	-68	28
AR	Argentina			2020-03-26	-83	-52	-84	-77	-68	30
AR	Argentina			2020-03-27	-81	-49	-82	-75	-67	32
AR	Argentina			2020-03-28	-82	-48	-84	-75	-59	29
AR	Argentina			2020-03-29	-86	-61	-89	-80	-57	27
AR	Argentina			2020-03-30	-81	-51	-83	-77	-68	28
AR	Argentina			2020-03-31	-85	-59	-85	-82	-76	30
AR	Argentina			2020-04-01	-79	-46	-79	-75	-64	27
AR	Argentina			2020-04-02	-79	-47	-81	-74	-64	29
AR	Argentina			2020-04-03	-77	-41	-78	-71	-62	31
AR	Argentina			2020-04-04	-77	-41	-81	-71	-54	27
AR	Argentina			2020-04-05	-83	-54	-87	-76	-52	26
AR	Argentina			2020-04-06	-75	-41	-77	-70	-60	26
AR	Argentina			2020-04-07	-82	-30	-72	-64	-59	25
AR	Argentina			2020-04-08	-82	-28	-69	-63	-58	24
AR	Argentina			2020-04-09	-83	-30	-75	-67	-63	27
AR	Argentina			2020-04-10	-90	-58	-85	-79	-76	35
AR	Argentina			2020-04-11	-84	-34	-80	-67	-52	27
AR	Argentina			2020-04-12	-87	-51	-86	-74	-49	25
AR	Argentina			2020-04-13	-83	-40	-74	-67	-55	25
AR	Argentina			2020-04-14	-81	-31	-70	-63	-54	24
AR	Argentina			2020-04-15	-81	-31	-70	-62	-53	24
AR	Argentina			2020-04-16	-83	-31	-92	-61	-53	26
AR	Argentina			2020-04-17	-83	-29	-92	-61	-52	28
AR	Argentina			2020-04-18	-85	-36	-94	-65	-45	26
AR	Argentina			2020-04-19	-89	-53	-95	-73	-48	25
AR	Argentina			2020-04-20	-83	-37	-92	-62	-49	24
AR	Argentina			2020-04-21	-82	-34	-92	-61	-50	23
AR	Argentina			2020-04-22	-83	-34	-91	-61	-49	23
AR	Argentina			2020-04-23	-83	-35	-92	-62	-49	24
AR	Argentina			2020-04-24	-83	-34	-92	-63	-48	27
AR	Argentina			2020-04-25	-86	-39	-94	-68	-44	26
AR	Argentina			2020-04-26	-88	-52	-95	-72	-47	25
AR	Argentina			2020-04-27	-84	-40	-93	-64	-47	24
AR	Argentina			2020-04-28	-84	-41	-92	-68	-49	20
AR	Argentina			2020-04-29	-80	-27	-90	-57	-44	21
AR	Argentina			2020-04-30	-75	-20	-90	-56	-44	22
AR	Argentina			2020-05-01	-90	-71	-94	-78	-73	33
AR	Argentina			2020-05-02	-79	-26	-93	-60	-39	24
AR	Argentina			2020-05-03	-86	-48	-95	-71	-42	24
AR	Argentina			2020-05-04	-77	-32	-91	-61	-42	21
AR	Argentina			2020-05-05	-76	-28	-90	-58	-43	21
AR	Argentina			2020-05-06	-75	-25	-89	-55	-40	20
AR	Argentina			2020-05-07	-73	-23	-89	-55	-40	21
AR	Argentina			2020-05-08	-72	-18	-89	-53	-38	23
AR	Argentina			2020-05-09	-75	-20	-91	-53	-31	21
AR	Argentina	Buenos Aires		2020-02-15	6	1	6	9	-2	0
AR	Argentina	Buenos Aires		2020-02-16	2	-2	-15	3	-9	2
AR	Argentina	Buenos Aires		2020-02-17	-9	-14	-27	2	4	2
AR	Argentina	Buenos Aires		2020-02-18	9	9	23	11	7	-1
AR	Argentina	Buenos Aires		2020-02-19	8	5	29	10	6	-2
AR	Argentina	Buenos Aires		2020-02-20	3	2	-2	7	5	0
AR	Argentina	Buenos Aires		2020-02-21	3	2	-2	10	5	0
AR	Argentina	Buenos Aires		2020-02-22	6	4	3	8	-3	0
AR	Argentina	Buenos Aires		2020-02-23	18	6	17	9	-6	1
AR	Argentina	Buenos Aires		2020-02-24	-22	-21	18	-41	-70	9
AR	Argentina	Buenos Aires		2020-02-25	-32	-17	5	-44	-69	11
AR	Argentina	Buenos Aires		2020-02-26	3	7	16	11	8	-2
AR	Argentina	Buenos Aires		2020-02-27	4	6	4	10	7	0
AR	Argentina	Buenos Aires		2020-02-28	7	7	7	13	9	0
AR	Argentina	Buenos Aires		2020-02-29	16	15	5	13	-1	2
AR	Argentina	Buenos Aires		2020-03-01	10	17	1	8	-9	3
AR	Argentina	Buenos Aires		2020-03-02	7	12	1	6	11	-1
AR	Argentina	Buenos Aires		2020-03-03	9	19	15	10	12	-1
AR	Argentina	Buenos Aires		2020-03-04	11	18	19	10	12	-1
AR	Argentina	Buenos Aires		2020-03-05	10	19	8	12	10	-1
AR	Argentina	Buenos Aires		2020-03-06	14	18	11	15	12	-1
AR	Argentina	Buenos Aires		2020-03-07	20	21	16	19	0	1
AR	Argentina	Buenos Aires		2020-03-08	15	22	-5	11	-11	3
AR	Argentina	Buenos Aires		2020-03-09	11	16	23	21	12	-1
AR	Argentina	Buenos Aires		2020-03-10	13	20	15	14	14	-2
AR	Argentina	Buenos Aires		2020-03-11	-19	-13	-28	-1	9	2
AR	Argentina	Buenos Aires		2020-03-12	4	33	-1	11	12	-1
AR	Argentina	Buenos Aires		2020-03-13	1	31	0	8	12	0
AR	Argentina	Buenos Aires		2020-03-14	-22	21	-50	-17	-11	11
AR	Argentina	Buenos Aires		2020-03-15	-19	69	-30	-14	-18	11
AR	Argentina	Buenos Aires		2020-03-16	-25	24	-29	-22	-8	9
AR	Argentina	Buenos Aires		2020-03-17	-43	1	-48	-37	-25	16
AR	Argentina	Buenos Aires		2020-03-18	-46	4	-42	-43	-34	17
AR	Argentina	Buenos Aires		2020-03-19	-47	26	-48	-45	-40	17
AR	Argentina	Buenos Aires		2020-03-20	-89	-42	-85	-82	-77	39
AR	Argentina	Buenos Aires		2020-03-21	-90	-43	-88	-81	-70	33
AR	Argentina	Buenos Aires		2020-03-22	-91	-52	-92	-83	-69	31
AR	Argentina	Buenos Aires		2020-03-23	-93	-58	-92	-90	-90	39
AR	Argentina	Buenos Aires		2020-03-24	-94	-59	-91	-90	-90	39
AR	Argentina	Buenos Aires		2020-03-25	-89	-45	-83	-82	-81	36
AR	Argentina	Buenos Aires		2020-03-26	-90	-47	-85	-83	-81	38
AR	Argentina	Buenos Aires		2020-03-27	-89	-44	-85	-82	-80	41
AR	Argentina	Buenos Aires		2020-03-28	-89	-41	-88	-80	-71	33
AR	Argentina	Buenos Aires		2020-03-29	-90	-48	-91	-82	-69	31
AR	Argentina	Buenos Aires		2020-03-30	-89	-46	-87	-84	-82	37
AR	Argentina	Buenos Aires		2020-03-31	-92	-54	-90	-88	-89	38
AR	Argentina	Buenos Aires		2020-04-01	-88	-43	-83	-81	-79	35
AR	Argentina	Buenos Aires		2020-04-02	-87	-42	-85	-81	-80	37
AR	Argentina	Buenos Aires		2020-04-03	-87	-39	-83	-79	-78	40
AR	Argentina	Buenos Aires		2020-04-04	-87	-35	-86	-77	-68	32
AR	Argentina	Buenos Aires		2020-04-05	-88	-44	-89	-80	-66	30
AR	Argentina	Buenos Aires		2020-04-06	-86	-39	-82	-79	-77	35
AR	Argentina	Buenos Aires		2020-04-07	-89	-30	-80	-77	-77	35
AR	Argentina	Buenos Aires		2020-04-08	-88	-26	-78	-76	-77	34
AR	Argentina	Buenos Aires		2020-04-09	-89	-28	-83	-79	-81	37
AR	Argentina	Buenos Aires		2020-04-10	-93	-48	-88	-86	-88	43
AR	Argentina	Buenos Aires		2020-04-11	-89	-28	-84	-74	-67	32
AR	Argentina	Buenos Aires		2020-04-12	-89	-39	-88	-77	-65	30
AR	Argentina	Buenos Aires		2020-04-13	-88	-39	-81	-77	-74	34
AR	Argentina	Buenos Aires		2020-04-14	-86	-25	-76	-74	-73	33
AR	Argentina	Buenos Aires		2020-04-15	-86	-27	-77	-74	-72	33
AR	Argentina	Buenos Aires		2020-04-16	-88	-27	-93	-72	-73	34
AR	Argentina	Buenos Aires		2020-04-17	-87	-24	-93	-71	-71	38
AR	Argentina	Buenos Aires		2020-04-18	-89	-28	-96	-71	-62	31
AR	Argentina	Buenos Aires		2020-04-19	-90	-40	-97	-75	-63	29
AR	Argentina	Buenos Aires		2020-04-20	-87	-31	-92	-72	-70	32
AR	Argentina	Buenos Aires		2020-04-21	-87	-30	-93	-72	-70	32
AR	Argentina	Buenos Aires		2020-04-22	-88	-29	-92	-72	-69	32
AR	Argentina	Buenos Aires		2020-04-23	-88	-30	-94	-72	-69	34
AR	Argentina	Buenos Aires		2020-04-24	-88	-31	-93	-72	-68	37
AR	Argentina	Buenos Aires		2020-04-25	-90	-36	-96	-73	-61	31
AR	Argentina	Buenos Aires		2020-04-26	-88	-35	-96	-74	-61	29
AR	Argentina	Buenos Aires		2020-04-27	-87	-36	-94	-72	-67	32
AR	Argentina	Buenos Aires		2020-04-28	-89	-45	-95	-76	-70	29
AR	Argentina	Buenos Aires		2020-04-29	-84	-17	-91	-67	-66	30
AR	Argentina	Buenos Aires		2020-04-30	-82	-16	-91	-67	-66	31
AR	Argentina	Buenos Aires		2020-05-01	-92	-72	-96	-84	-86	42
AR	Argentina	Buenos Aires		2020-05-02	-84	-13	-94	-67	-55	29
AR	Argentina	Buenos Aires		2020-05-03	-87	-32	-96	-73	-58	28
AR	Argentina	Buenos Aires		2020-05-04	-84	-32	-93	-70	-65	31
AR	Argentina	Buenos Aires		2020-05-05	-82	-23	-90	-68	-65	30
AR	Argentina	Buenos Aires		2020-05-06	-82	-20	-90	-67	-64	30
AR	Argentina	Buenos Aires		2020-05-07	-81	-20	-89	-67	-64	31
AR	Argentina	Buenos Aires		2020-05-08	-81	-17	-89	-65	-62	34
AR	Argentina	Buenos Aires		2020-05-09	-82	-14	-92	-64	-51	28
AR	Argentina	Buenos Aires Province		2020-02-15	-1	-2	0	4	0	0
AR	Argentina	Buenos Aires Province		2020-02-16	-10	-7	-15	-4	-4	1
AR	Argentina	Buenos Aires Province		2020-02-17	-17	-14	-32	-5	5	2
AR	Argentina	Buenos Aires Province		2020-02-18	4	6	-6	10	8	-1
AR	Argentina	Buenos Aires Province		2020-02-19	-2	-2	10	8	9	-2
AR	Argentina	Buenos Aires Province		2020-02-20	1	4	-14	7	6	-1
AR	Argentina	Buenos Aires Province		2020-02-21	1	5	-18	8	7	-1
AR	Argentina	Buenos Aires Province		2020-02-22	4	7	0	6	-1	0
AR	Argentina	Buenos Aires Province		2020-02-23	13	9	15	4	-2	0
AR	Argentina	Buenos Aires Province		2020-02-24	-5	-14	34	-27	-54	7
AR	Argentina	Buenos Aires Province		2020-02-25	-16	-15	7	-30	-52	9
AR	Argentina	Buenos Aires Province		2020-02-26	-1	1	5	10	11	-3
AR	Argentina	Buenos Aires Province		2020-02-27	-1	1	-7	8	9	0
AR	Argentina	Buenos Aires Province		2020-02-28	0	1	-15	7	10	0
AR	Argentina	Buenos Aires Province		2020-02-29	3	4	-11	6	2	1
AR	Argentina	Buenos Aires Province		2020-03-01	-7	1	-16	1	-4	2
AR	Argentina	Buenos Aires Province		2020-03-02	-5	1	-12	8	12	-1
AR	Argentina	Buenos Aires Province		2020-03-03	-4	4	-11	9	13	-1
AR	Argentina	Buenos Aires Province		2020-03-04	-6	0	-4	8	14	-2
AR	Argentina	Buenos Aires Province		2020-03-05	-1	6	-15	11	12	-1
AR	Argentina	Buenos Aires Province		2020-03-06	4	8	-14	12	13	-2
AR	Argentina	Buenos Aires Province		2020-03-07	2	8	-14	8	2	1
AR	Argentina	Buenos Aires Province		2020-03-08	-3	1	-23	1	-5	2
AR	Argentina	Buenos Aires Province		2020-03-09	-5	3	-24	12	10	0
AR	Argentina	Buenos Aires Province		2020-03-10	0	9	-18	16	14	-2
AR	Argentina	Buenos Aires Province		2020-03-11	-28	-16	-43	-12	8	2
AR	Argentina	Buenos Aires Province		2020-03-12	-5	11	-21	13	14	-2
AR	Argentina	Buenos Aires Province		2020-03-13	-8	10	-25	8	15	-2
AR	Argentina	Buenos Aires Province		2020-03-14	-27	0	-54	-26	-8	9
AR	Argentina	Buenos Aires Province		2020-03-15	-32	18	-47	-18	-10	8
AR	Argentina	Buenos Aires Province		2020-03-16	-30	7	-43	-13	1	6
AR	Argentina	Buenos Aires Province		2020-03-17	-43	-11	-62	-30	-13	11
AR	Argentina	Buenos Aires Province		2020-03-18	-44	-10	-52	-31	-18	11
AR	Argentina	Buenos Aires Province		2020-03-19	-39	14	-57	-30	-24	12
AR	Argentina	Buenos Aires Province		2020-03-20	-78	-36	-82	-69	-63	30
AR	Argentina	Buenos Aires Province		2020-03-21	-83	-47	-88	-73	-60	28
AR	Argentina	Buenos Aires Province		2020-03-22	-89	-61	-92	-80	-61	26
AR	Argentina	Buenos Aires Province		2020-03-23	-89	-63	-90	-84	-81	33
AR	Argentina	Buenos Aires Province		2020-03-24	-88	-62	-90	-84	-81	32
AR	Argentina	Buenos Aires Province		2020-03-25	-83	-48	-84	-74	-70	29
AR	Argentina	Buenos Aires Province		2020-03-26	-83	-49	-86	-75	-71	31
AR	Argentina	Buenos Aires Province		2020-03-27	-81	-46	-84	-72	-69	33
AR	Argentina	Buenos Aires Province		2020-03-28	-83	-47	-87	-73	-62	29
AR	Argentina	Buenos Aires Province		2020-03-29	-88	-60	-91	-79	-60	26
AR	Argentina	Buenos Aires Province		2020-03-30	-83	-52	-86	-75	-71	30
AR	Argentina	Buenos Aires Province		2020-03-31	-85	-56	-88	-80	-79	31
AR	Argentina	Buenos Aires Province		2020-04-01	-80	-47	-83	-72	-67	28
AR	Argentina	Buenos Aires Province		2020-04-02	-78	-43	-83	-71	-67	30
AR	Argentina	Buenos Aires Province		2020-04-03	-77	-40	-81	-68	-65	32
AR	Argentina	Buenos Aires Province		2020-04-04	-79	-41	-84	-68	-57	28
AR	Argentina	Buenos Aires Province		2020-04-05	-84	-53	-89	-73	-56	25
AR	Argentina	Buenos Aires Province		2020-04-06	-76	-41	-81	-66	-63	27
AR	Argentina	Buenos Aires Province		2020-04-07	-83	-27	-76	-59	-62	26
AR	Argentina	Buenos Aires Province		2020-04-08	-82	-26	-72	-58	-61	25
AR	Argentina	Buenos Aires Province		2020-04-09	-83	-26	-78	-63	-66	29
AR	Argentina	Buenos Aires Province		2020-04-10	-89	-52	-86	-77	-77	36
AR	Argentina	Buenos Aires Province		2020-04-11	-85	-33	-83	-65	-56	27
AR	Argentina	Buenos Aires Province		2020-04-12	-88	-50	-89	-72	-53	24
AR	Argentina	Buenos Aires Province		2020-04-13	-85	-42	-79	-64	-59	27
AR	Argentina	Buenos Aires Province		2020-04-14	-82	-30	-75	-59	-57	25
AR	Argentina	Buenos Aires Province		2020-04-15	-82	-30	-73	-57	-56	24
AR	Argentina	Buenos Aires Province		2020-04-16	-83	-28	-94	-58	-57	27
AR	Argentina	Buenos Aires Province		2020-04-17	-83	-28	-94	-58	-55	29
AR	Argentina	Buenos Aires Province		2020-04-18	-86	-36	-95	-63	-49	26
AR	Argentina	Buenos Aires Province		2020-04-19	-89	-52	-97	-72	-52	24
AR	Argentina	Buenos Aires Province		2020-04-20	-84	-37	-93	-59	-52	24
AR	Argentina	Buenos Aires Province		2020-04-21	-83	-32	-93	-57	-53	24
AR	Argentina	Buenos Aires Province		2020-04-22	-83	-33	-92	-57	-52	23
AR	Argentina	Buenos Aires Province		2020-04-23	-83	-32	-93	-57	-52	25
AR	Argentina	Buenos Aires Province		2020-04-24	-84	-35	-94	-61	-53	29
AR	Argentina	Buenos Aires Province		2020-04-25	-87	-42	-96	-68	-50	27
AR	Argentina	Buenos Aires Province		2020-04-26	-89	-51	-97	-71	-50	24
AR	Argentina	Buenos Aires Province		2020-04-27	-85	-42	-94	-60	-51	25
AR	Argentina	Buenos Aires Province		2020-04-28	-86	-47	-95	-68	-55	23
AR	Argentina	Buenos Aires Province		2020-04-29	-80	-26	-92	-52	-48	22
AR	Argentina	Buenos Aires Province		2020-04-30	-75	-19	-92	-52	-48	23
AR	Argentina	Buenos Aires Province		2020-05-01	-89	-66	-96	-76	-75	34
AR	Argentina	Buenos Aires Province		2020-05-02	-79	-25	-94	-58	-43	24
AR	Argentina	Buenos Aires Province		2020-05-03	-86	-47	-96	-69	-46	23
AR	Argentina	Buenos Aires Province		2020-05-04	-78	-33	-92	-58	-46	23
AR	Argentina	Buenos Aires Province		2020-05-05	-77	-28	-92	-54	-47	22
AR	Argentina	Buenos Aires Province		2020-05-06	-75	-25	-91	-51	-45	21
AR	Argentina	Buenos Aires Province		2020-05-07	-73	-21	-91	-50	-45	23
AR	Argentina	Buenos Aires Province		2020-05-08	-72	-18	-91	-49	-43	24
AR	Argentina	Buenos Aires Province		2020-05-09	-75	-20	-92	-51	-37	22
AR	Argentina	Catamarca Province		2020-02-15	3	3	-4	-49	4	1
AR	Argentina	Catamarca Province		2020-02-16	-7	-7	-13	-51	-2	3
AR	Argentina	Catamarca Province		2020-02-17	-4	-1	-7	-53	25	-1
AR	Argentina	Catamarca Province		2020-02-18	-2	6	-4	-51	27	-1
AR	Argentina	Catamarca Province		2020-02-19	-1	3	2	-48	28	-2
AR	Argentina	Catamarca Province		2020-02-20	-3	-3	-2	-4	27	-1
AR	Argentina	Catamarca Province		2020-02-21	1	4	-7	64	24	-1
AR	Argentina	Catamarca Province		2020-02-22	3	10	-6	47	3	1
AR	Argentina	Catamarca Province		2020-02-23	-1	3	-6	21	-2	4
AR	Argentina	Catamarca Province		2020-02-24	-23	-16	2	-4	-44	5
AR	Argentina	Catamarca Province		2020-02-25	-25	-12	-15	12	-38	3
AR	Argentina	Catamarca Province		2020-02-26	1	5	4	47	26	-2
AR	Argentina	Catamarca Province		2020-02-27	0	12	-2	31	26	-1
AR	Argentina	Catamarca Province		2020-02-28	2	10	-1	42	24	-1
AR	Argentina	Catamarca Province		2020-02-29	6	16	-8	35	7	3
AR	Argentina	Catamarca Province		2020-03-01	-11	4	-19	31	1	7
AR	Argentina	Catamarca Province		2020-03-02	-1	9	5	29	39	-3
AR	Argentina	Catamarca Province		2020-03-03	-8	6	-3	31	40	-2
AR	Argentina	Catamarca Province		2020-03-04	-6	3	0	26	40	-2
AR	Argentina	Catamarca Province		2020-03-05	-4	6	2	32	39	-2
AR	Argentina	Catamarca Province		2020-03-06	3	17	8	59	39	-3
AR	Argentina	Catamarca Province		2020-03-07	3	17	-7	37	8	4
AR	Argentina	Catamarca Province		2020-03-08	-1	8	-11	26	4	4
AR	Argentina	Catamarca Province		2020-03-09	-2	11	5	41	35	-1
AR	Argentina	Catamarca Province		2020-03-10	-4	9	3	40	41	-4
AR	Argentina	Catamarca Province		2020-03-11	-5	5	-2	37	39	-2
AR	Argentina	Catamarca Province		2020-03-12	-10	2	-5	32	37	-2
AR	Argentina	Catamarca Province		2020-03-13	-5	10	-4	39	36	-1
AR	Argentina	Catamarca Province		2020-03-14	-13	4	-24	27	4	4
AR	Argentina	Catamarca Province		2020-03-15	-23	13	-26	8	2	9
AR	Argentina	Catamarca Province		2020-03-16	-25	5	-32	2	-10	8
AR	Argentina	Catamarca Province		2020-03-17	-28	1	-35	4	-12	8
AR	Argentina	Catamarca Province		2020-03-18	-30	-1	-38	8	-2	9
AR	Argentina	Catamarca Province		2020-03-19	-37	2	-45	-20	-14	12
AR	Argentina	Catamarca Province		2020-03-20	-66	-35	-69	-64	-46	25
AR	Argentina	Catamarca Province		2020-03-21	-70	-41	-76	-77	-42	27
AR	Argentina	Catamarca Province		2020-03-22	-75	-51	-80	-83	-40	30
AR	Argentina	Catamarca Province		2020-03-23	-78	-57	-80	-86	-65	29
AR	Argentina	Catamarca Province		2020-03-24	-76	-55	-79	-84	-65	27
AR	Argentina	Catamarca Province		2020-03-25	-71	-44	-75	-74	-56	24
AR	Argentina	Catamarca Province		2020-03-26	-69	-43	-73	-75	-53	25
AR	Argentina	Catamarca Province		2020-03-27	-67	-43	-69	-68	-51	27
AR	Argentina	Catamarca Province		2020-03-28	-66	-39	-72	-74	-41	27
AR	Argentina	Catamarca Province		2020-03-29	-71	-46	-78	-81	-35	29
AR	Argentina	Catamarca Province		2020-03-30	-68	-46	-73	-74	-53	25
AR	Argentina	Catamarca Province		2020-03-31	-73	-49	-77	-82	-61	25
AR	Argentina	Catamarca Province		2020-04-01	-65	-40	-68	-72	-49	23
AR	Argentina	Catamarca Province		2020-04-02	-67	-42	-69	-75	-49	24
AR	Argentina	Catamarca Province		2020-04-03	-61	-34	-62	-62	-44	25
AR	Argentina	Catamarca Province		2020-04-04	-58	-27	-65	-64	-34	24
AR	Argentina	Catamarca Province		2020-04-05	-66	-33	-74	-79	-29	27
AR	Argentina	Catamarca Province		2020-04-06	-60	-30	-63	-66	-42	22
AR	Argentina	Catamarca Province		2020-04-07	-72	-18	-57	-61	-42	20
AR	Argentina	Catamarca Province		2020-04-08	-70	-16	-55	-56	-40	20
AR	Argentina	Catamarca Province		2020-04-09	-71	-17	-60	-62	-47	22
AR	Argentina	Catamarca Province		2020-04-10	-82	-53	-77	-78	-62	29
AR	Argentina	Catamarca Province		2020-04-11	-71	-15	-64	-63	-31	23
AR	Argentina	Catamarca Province		2020-04-12	-73	-28	-74	-75	-21	24
AR	Argentina	Catamarca Province		2020-04-13	-71	-24	-57	-61	-34	21
AR	Argentina	Catamarca Province		2020-04-14	-70	-18	-54	-60	-31	19
AR	Argentina	Catamarca Province		2020-04-15	-69	-13	-58	-54	-31	19
AR	Argentina	Catamarca Province		2020-04-16	-74	-15	-90	-62	-31	21
AR	Argentina	Catamarca Province		2020-04-17	-73	-9	-90	-54	-29	22
AR	Argentina	Catamarca Province		2020-04-18	-76	-16	-91	-62	-24	22
AR	Argentina	Catamarca Province		2020-04-19	-78	-27	-92	-78	-24	25
AR	Argentina	Catamarca Province		2020-04-20	-73	-18	-90	-56	-27	19
AR	Argentina	Catamarca Province		2020-04-21	-74	-17	-90	-58	-27	18
AR	Argentina	Catamarca Province		2020-04-22	-74	-13	-90	-53	-26	18
AR	Argentina	Catamarca Province		2020-04-23	-75	-21	-90	-59	-26	20
AR	Argentina	Catamarca Province		2020-04-24	-74	-15	-90	-51	-23	20
AR	Argentina	Catamarca Province		2020-04-25	-73	-11	-90	-60	-18	20
AR	Argentina	Catamarca Province		2020-04-26	-77	-24	-92	-76	-19	24
AR	Argentina	Catamarca Province		2020-04-27	-73	-15	-90	-57	-22	19
AR	Argentina	Catamarca Province		2020-04-28	-73	-9	-90	-58	-22	14
AR	Argentina	Catamarca Province		2020-04-29	-69	-9	-89	-48	-20	17
AR	Argentina	Catamarca Province		2020-04-30	-64	0	-89	-48	-18	16
AR	Argentina	Catamarca Province		2020-05-01	-81	-52	-93	-81	-53	24
AR	Argentina	Catamarca Province		2020-05-02	-69	-11	-90	-54	-18	20
AR	Argentina	Catamarca Province		2020-05-03	-72	-19	-92	-79	-16	24
AR	Argentina	Catamarca Province		2020-05-04	-66	-8	-89	-46	-16	17
AR	Argentina	Catamarca Province		2020-05-05	-65	-4	-89	-48	-15	16
AR	Argentina	Catamarca Province		2020-05-06	-62	1	-88	-39	-15	15
AR	Argentina	Catamarca Province		2020-05-07	-60	-4	-88	-43	-14	16
AR	Argentina	Catamarca Province		2020-05-08	-56	8	-87	-22	-10	16
AR	Argentina	Catamarca Province		2020-05-09	-55	8	-87	-36	-4	16
AR	Argentina	Chaco Province		2020-02-15	-18	-19	-35	-21	-14	7
AR	Argentina	Chaco Province		2020-02-16	-2	-1	-12	-1	-1	3
AR	Argentina	Chaco Province		2020-02-17	2	-1	2	3	6	-1
AR	Argentina	Chaco Province		2020-02-18	-12	-13	-21	-9	-3	4
AR	Argentina	Chaco Province		2020-02-19	5	-3	15	3	8	-1
AR	Argentina	Chaco Province		2020-02-20	-1	-6	4	-2	6	0
AR	Argentina	Chaco Province		2020-02-21	-2	3	-3	5	5	0
AR	Argentina	Chaco Province		2020-02-22	2	2	-7	5	-1	0
AR	Argentina	Chaco Province		2020-02-23	3	4	-1	9	-1	0
AR	Argentina	Chaco Province		2020-02-24	-22	-15	-6	-18	-40	4
AR	Argentina	Chaco Province		2020-02-25	-21	-15	-17	3	-35	5
AR	Argentina	Chaco Province		2020-02-26	7	1	15	4	14	-2
AR	Argentina	Chaco Province		2020-02-27	-1	-4	-2	-10	13	0
AR	Argentina	Chaco Province		2020-02-28	-1	-4	-5	-10	13	-1
AR	Argentina	Chaco Province		2020-02-29	6	2	-3	-11	2	1
AR	Argentina	Chaco Province		2020-03-01	0	5	1	-7	1	2
AR	Argentina	Chaco Province		2020-03-02	5	3	4	-11	18	-1
AR	Argentina	Chaco Province		2020-03-03	5	1	1	-3	16	0
AR	Argentina	Chaco Province		2020-03-04	5	-1	11	-10	18	-1
AR	Argentina	Chaco Province		2020-03-05	4	0	2	-10	18	-1
AR	Argentina	Chaco Province		2020-03-06	8	8	8	-8	18	-2
AR	Argentina	Chaco Province		2020-03-07	11	9	1	-20	5	1
AR	Argentina	Chaco Province		2020-03-08	17	10	13	-14	5	1
AR	Argentina	Chaco Province		2020-03-09	6	7	7	-14	5	1
AR	Argentina	Chaco Province		2020-03-10	10	9	4	-11	17	-1
AR	Argentina	Chaco Province		2020-03-11	5	5	12	-15	18	-1
AR	Argentina	Chaco Province		2020-03-12	-2	1	-3	-15	17	0
AR	Argentina	Chaco Province		2020-03-13	-8	0	-11	-21	12	2
AR	Argentina	Chaco Province		2020-03-14	-11	-1	-20	-29	0	4
AR	Argentina	Chaco Province		2020-03-15	-27	0	-35	-33	-8	9
AR	Argentina	Chaco Province		2020-03-16	-29	1	-37	-35	-4	7
AR	Argentina	Chaco Province		2020-03-17	-38	-12	-49	-41	-16	10
AR	Argentina	Chaco Province		2020-03-18	-60	-30	-63	-63	-40	17
AR	Argentina	Chaco Province		2020-03-19	-62	-27	-67	-76	-46	19
AR	Argentina	Chaco Province		2020-03-20	-73	-42	-75	-87	-56	24
AR	Argentina	Chaco Province		2020-03-21	-75	-47	-79	-89	-52	23
AR	Argentina	Chaco Province		2020-03-22	-80	-63	-85	-92	-51	24
AR	Argentina	Chaco Province		2020-03-23	-81	-58	-83	-92	-70	25
AR	Argentina	Chaco Province		2020-03-24	-82	-64	-83	-90	-71	26
AR	Argentina	Chaco Province		2020-03-25	-75	-48	-76	-87	-61	23
AR	Argentina	Chaco Province		2020-03-26	-77	-54	-79	-89	-62	25
AR	Argentina	Chaco Province		2020-03-27	-80	-56	-79	-90	-64	28
AR	Argentina	Chaco Province		2020-03-28	-76	-49	-78	-89	-55	25
AR	Argentina	Chaco Province		2020-03-29	-79	-63	-83	-92	-48	24
AR	Argentina	Chaco Province		2020-03-30	-72	-47	-74	-90	-58	22
AR	Argentina	Chaco Province		2020-03-31	-77	-58	-79	-90	-67	24
AR	Argentina	Chaco Province		2020-04-01	-69	-42	-68	-86	-55	21
AR	Argentina	Chaco Province		2020-04-02	-76	-52	-78	-88	-61	25
AR	Argentina	Chaco Province		2020-04-03	-69	-40	-68	-86	-53	24
AR	Argentina	Chaco Province		2020-04-04	-67	-35	-70	-85	-44	21
AR	Argentina	Chaco Province		2020-04-05	-72	-51	-77	-90	-40	21
AR	Argentina	Chaco Province		2020-04-06	-64	-34	-64	-85	-49	20
AR	Argentina	Chaco Province		2020-04-07	-78	-24	-56	-77	-49	20
AR	Argentina	Chaco Province		2020-04-08	-77	-20	-51	-77	-48	18
AR	Argentina	Chaco Province		2020-04-09	-78	-24	-63	-79	-53	21
AR	Argentina	Chaco Province		2020-04-10	-90	-68	-82	-89	-69	28
AR	Argentina	Chaco Province		2020-04-11	-79	-28	-68	-81	-41	21
AR	Argentina	Chaco Province		2020-04-12	-82	-51	-78	-86	-36	21
AR	Argentina	Chaco Province		2020-04-13	-78	-33	-54	-81	-43	19
AR	Argentina	Chaco Province		2020-04-14	-77	-30	-54	-77	-44	19
AR	Argentina	Chaco Province		2020-04-15	-77	-29	-52	-75	-41	18
AR	Argentina	Chaco Province		2020-04-16	-80	-28	-91	-74	-42	20
AR	Argentina	Chaco Province		2020-04-17	-81	-27	-92	-76	-41	22
AR	Argentina	Chaco Province		2020-04-18	-82	-31	-92	-80	-35	20
AR	Argentina	Chaco Province		2020-04-19	-88	-62	-94	-87	-42	22
AR	Argentina	Chaco Province		2020-04-20	-81	-32	-91	-79	-38	18
AR	Argentina	Chaco Province		2020-04-21	-80	-29	-91	-75	-39	18
AR	Argentina	Chaco Province		2020-04-22	-80	-29	-90	-76	-37	17
AR	Argentina	Chaco Province		2020-04-23	-81	-31	-91	-75	-37	19
AR	Argentina	Chaco Province		2020-04-24	-81	-30	-91	-76	-37	20
AR	Argentina	Chaco Province		2020-04-25	-81	-30	-92	-79	-31	19
AR	Argentina	Chaco Province		2020-04-26	-88	-64	-95	-88	-44	22
AR	Argentina	Chaco Province		2020-04-27	-81	-31	-91	-79	-34	18
AR	Argentina	Chaco Province		2020-04-28	-78	-26	-90	-73	-34	14
AR	Argentina	Chaco Province		2020-04-29	-77	-23	-89	-73	-33	16
AR	Argentina	Chaco Province		2020-04-30	-74	-18	-90	-72	-32	17
AR	Argentina	Chaco Province		2020-05-01	-89	-71	-95	-88	-65	27
AR	Argentina	Chaco Province		2020-05-02	-76	-20	-92	-77	-27	18
AR	Argentina	Chaco Province		2020-05-03	-84	-52	-93	-85	-31	20
AR	Argentina	Chaco Province		2020-05-04	-74	-22	-90	-78	-29	16
AR	Argentina	Chaco Province		2020-05-05	-74	-24	-90	-72	-31	17
AR	Argentina	Chaco Province		2020-05-06	-71	-17	-89	-70	-28	15
AR	Argentina	Chaco Province		2020-05-07	-71	-18	-89	-70	-28	17
AR	Argentina	Chaco Province		2020-05-08	-70	-11	-89	-70	-26	17
AR	Argentina	Chaco Province		2020-05-09	-70	-8	-89	-71	-20	16
AR	Argentina	Chubut Province		2020-02-15	-1	-3	-24	-5	-2	3
AR	Argentina	Chubut Province		2020-02-16	-1	-3	-13	-9	-4	1
AR	Argentina	Chubut Province		2020-02-17	-3	0	-28	-2	5	0
AR	Argentina	Chubut Province		2020-02-18	-1	-4	-4	1	8	-1
AR	Argentina	Chubut Province		2020-02-19	-3	-4	-9	3	8	0
AR	Argentina	Chubut Province		2020-02-20	0	-1	-11	-1	7	0
AR	Argentina	Chubut Province		2020-02-21	5	6	-13	8	6	-1
AR	Argentina	Chubut Province		2020-02-22	5	-1	3	-5	-4	-1
AR	Argentina	Chubut Province		2020-02-23	8	-2	4	-16	-6	-1
AR	Argentina	Chubut Province		2020-02-24	-16	-13	-15	-31	-52	9
AR	Argentina	Chubut Province		2020-02-25	-17	-16	8	-26	-48	5
AR	Argentina	Chubut Province		2020-02-26	-7	-9	-4	-11	3	-2
AR	Argentina	Chubut Province		2020-02-27	-2	-4	-9	-2	11	0
AR	Argentina	Chubut Province		2020-02-28	-1	5	-19	2	11	0
AR	Argentina	Chubut Province		2020-02-29	-1	0	-7	-9	3	1
AR	Argentina	Chubut Province		2020-03-01	-5	-2	3	-11	-7	-2
AR	Argentina	Chubut Province		2020-03-02	-2	1	-24	-5	14	-1
AR	Argentina	Chubut Province		2020-03-03	-3	-1	-13	-4	14	-2
AR	Argentina	Chubut Province		2020-03-04	-4	-3	-8	1	14	-1
AR	Argentina	Chubut Province		2020-03-05	-2	2	-19	-9	14	-1
AR	Argentina	Chubut Province		2020-03-06	2	10	-25	-3	13	-1
AR	Argentina	Chubut Province		2020-03-07	-1	7	-33	-16	2	4
AR	Argentina	Chubut Province		2020-03-08	1	5	-20	-11	-2	2
AR	Argentina	Chubut Province		2020-03-09	-4	5	-37	-10	7	1
AR	Argentina	Chubut Province		2020-03-10	-2	3	-20	1	14	-1
AR	Argentina	Chubut Province		2020-03-11	-4	0	-10	-2	14	-1
AR	Argentina	Chubut Province		2020-03-12	-10	3	-28	-8	13	1
AR	Argentina	Chubut Province		2020-03-13	-15	9	-45	-6	12	2
AR	Argentina	Chubut Province		2020-03-14	-12	7	-40	-18	1	6
AR	Argentina	Chubut Province		2020-03-15	-23	9	-27	-18	-7	5
AR	Argentina	Chubut Province		2020-03-16	-33	-2	-54	-30	-5	8
AR	Argentina	Chubut Province		2020-03-17	-41	-17	-56	-26	-12	10
AR	Argentina	Chubut Province		2020-03-18	-48	-22	-63	-34	-21	14
AR	Argentina	Chubut Province		2020-03-19	-50	-14	-71	-47	-28	16
AR	Argentina	Chubut Province		2020-03-20	-79	-45	-86	-82	-58	29
AR	Argentina	Chubut Province		2020-03-21	-82	-51	-90	-86	-55	30
AR	Argentina	Chubut Province		2020-03-22	-87	-60	-92	-87	-55	26
AR	Argentina	Chubut Province		2020-03-23	-87	-59	-92	-90	-76	33
AR	Argentina	Chubut Province		2020-03-24	-87	-61	-90	-90	-76	31
AR	Argentina	Chubut Province		2020-03-25	-80	-53	-86	-86	-64	29
AR	Argentina	Chubut Province		2020-03-26	-81	-53	-87	-88	-64	30
AR	Argentina	Chubut Province		2020-03-27	-79	-47	-87	-86	-62	32
AR	Argentina	Chubut Province		2020-03-28	-79	-44	-89	-86	-55	30
AR	Argentina	Chubut Province		2020-03-29	-92	-91	-94	-93	-62	28
AR	Argentina	Chubut Province		2020-03-30	-78	-46	-89	-88	-64	29
AR	Argentina	Chubut Province		2020-03-31	-83	-55	-88	-90	-71	30
AR	Argentina	Chubut Province		2020-04-01	-77	-48	-84	-86	-59	27
AR	Argentina	Chubut Province		2020-04-02	-77	-49	-84	-86	-59	29
AR	Argentina	Chubut Province		2020-04-03	-75	-42	-84	-85	-57	30
AR	Argentina	Chubut Province		2020-04-04	-76	-40	-87	-84	-49	28
AR	Argentina	Chubut Province		2020-04-05	-86	-59	-92	-87	-51	25
AR	Argentina	Chubut Province		2020-04-06	-72	-41	-85	-86	-54	27
AR	Argentina	Chubut Province		2020-04-07	-82	-33	-75	-80	-53	24
AR	Argentina	Chubut Province		2020-04-08	-82	-32	-73	-80	-52	24
AR	Argentina	Chubut Province		2020-04-09	-82	-32	-77	-84	-59	27
AR	Argentina	Chubut Province		2020-04-10	-89	-50	-85	-88	-70	34
AR	Argentina	Chubut Province		2020-04-11	-85	-37	-86	-83	-47	28
AR	Argentina	Chubut Province		2020-04-12	-90	-53	-90	-87	-46	25
AR	Argentina	Chubut Province		2020-04-13	-83	-38	-79	-80	-48	25
AR	Argentina	Chubut Province		2020-04-14	-82	-36	-73	-78	-47	24
AR	Argentina	Chubut Province		2020-04-15	-83	-38	-74	-78	-48	25
AR	Argentina	Chubut Province		2020-04-16	-83	-36	-91	-77	-48	25
AR	Argentina	Chubut Province		2020-04-17	-83	-32	-92	-76	-47	28
AR	Argentina	Chubut Province		2020-04-18	-85	-39	-94	-85	-42	27
AR	Argentina	Chubut Province		2020-04-19	-89	-54	-95	-88	-47	25
AR	Argentina	Chubut Province		2020-04-20	-83	-40	-92	-83	-44	25
AR	Argentina	Chubut Province		2020-04-21	-81	-36	-90	-81	-44	23
AR	Argentina	Chubut Province		2020-04-22	-81	-36	-89	-81	-44	23
AR	Argentina	Chubut Province		2020-04-23	-82	-38	-90	-82	-43	24
AR	Argentina	Chubut Province		2020-04-24	-81	-31	-91	-81	-42	26
AR	Argentina	Chubut Province		2020-04-25	-84	-38	-94	-85	-40	26
AR	Argentina	Chubut Province		2020-04-26	-89	-51	-95	-88	-43	23
AR	Argentina	Chubut Province		2020-04-27	-82	-39	-93	-83	-40	24
AR	Argentina	Chubut Province		2020-04-28	-81	-37	-90	-80	-39	17
AR	Argentina	Chubut Province		2020-04-29	-79	-34	-89	-79	-37	21
AR	Argentina	Chubut Province		2020-04-30	-74	-27	-89	-81	-43	22
AR	Argentina	Chubut Province		2020-05-01	-90	-72	-93	-89	-71	32
AR	Argentina	Chubut Province		2020-05-02	-79	-35	-93	-84	-37	25
AR	Argentina	Chubut Province		2020-05-03	-85	-45	-94	-86	-40	23
AR	Argentina	Chubut Province		2020-05-04	-76	-37	-92	-82	-36	22
AR	Argentina	Chubut Province		2020-05-05	-71	-32	-89	-73	-33	20
AR	Argentina	Chubut Province		2020-05-06	-71	-31	-88	-78	-32	20
AR	Argentina	Chubut Province		2020-05-07	-69	-28	-88	-76	-32	20
AR	Argentina	Chubut Province		2020-05-08	-68	-22	-90	-76	-31	22
AR	Argentina	Chubut Province		2020-05-09	-73	-25	-92	-79	-27	23
AR	Argentina	Cordoba		2020-02-15	5	-4	-7	-1	0	0
AR	Argentina	Cordoba		2020-02-16	-11	-7	-25	-9	-6	3
AR	Argentina	Cordoba		2020-02-17	-15	-9	-26	-6	9	2
AR	Argentina	Cordoba		2020-02-18	2	4	-6	1	12	-1
AR	Argentina	Cordoba		2020-02-19	-3	-2	-6	-1	13	-1
AR	Argentina	Cordoba		2020-02-20	-4	-2	-10	-1	12	-1
AR	Argentina	Cordoba		2020-02-21	4	2	-6	8	13	-1
AR	Argentina	Cordoba		2020-02-22	12	9	8	11	0	0
AR	Argentina	Cordoba		2020-02-23	13	13	17	-5	-3	2
AR	Argentina	Cordoba		2020-02-24	-7	-15	32	-17	-53	6
AR	Argentina	Cordoba		2020-02-25	-12	-13	-10	-7	-45	6
AR	Argentina	Cordoba		2020-02-26	-2	2	-10	5	17	-2
AR	Argentina	Cordoba		2020-02-27	-7	-3	-13	-4	16	0
AR	Argentina	Cordoba		2020-02-28	0	-1	-13	-4	17	-1
AR	Argentina	Cordoba		2020-02-29	3	1	-15	-12	3	2
AR	Argentina	Cordoba		2020-03-01	-9	1	-21	-17	-3	4
AR	Argentina	Cordoba		2020-03-02	-8	-2	-18	-3	23	-1
AR	Argentina	Cordoba		2020-03-03	-6	-1	-20	-5	23	-2
AR	Argentina	Cordoba		2020-03-04	-9	-2	-20	-6	24	-2
AR	Argentina	Cordoba		2020-03-05	-9	-2	-19	-6	23	-2
AR	Argentina	Cordoba		2020-03-06	0	1	-15	-3	25	-3
AR	Argentina	Cordoba		2020-03-07	1	3	-19	-13	3	2
AR	Argentina	Cordoba		2020-03-08	-4	-1	-19	-17	-2	2
AR	Argentina	Cordoba		2020-03-09	-7	-3	-17	-4	22	-1
AR	Argentina	Cordoba		2020-03-10	-4	2	-19	-5	24	-3
AR	Argentina	Cordoba		2020-03-11	-19	-11	-35	-12	23	-1
AR	Argentina	Cordoba		2020-03-12	-12	1	-24	-10	23	-2
AR	Argentina	Cordoba		2020-03-13	-10	4	-22	-10	23	-2
AR	Argentina	Cordoba		2020-03-14	-17	7	-38	-25	0	6
AR	Argentina	Cordoba		2020-03-15	-43	2	-66	-42	-14	12
AR	Argentina	Cordoba		2020-03-16	-35	-2	-45	-34	-1	8
AR	Argentina	Cordoba		2020-03-17	-46	-20	-58	-43	-11	12
AR	Argentina	Cordoba		2020-03-18	-45	-15	-52	-44	-15	12
AR	Argentina	Cordoba		2020-03-19	-46	-1	-55	-48	-21	13
AR	Argentina	Cordoba		2020-03-20	-80	-46	-79	-81	-58	29
AR	Argentina	Cordoba		2020-03-21	-83	-52	-85	-85	-57	29
AR	Argentina	Cordoba		2020-03-22	-88	-66	-91	-90	-58	30
AR	Argentina	Cordoba		2020-03-23	-88	-67	-88	-90	-78	32
AR	Argentina	Cordoba		2020-03-24	-88	-67	-89	-89	-79	31
AR	Argentina	Cordoba		2020-03-25	-86	-58	-86	-87	-68	30
AR	Argentina	Cordoba		2020-03-26	-83	-55	-83	-86	-67	30
AR	Argentina	Cordoba		2020-03-27	-82	-53	-81	-85	-65	32
AR	Argentina	Cordoba		2020-03-28	-83	-52	-85	-87	-58	30
AR	Argentina	Cordoba		2020-03-29	-88	-66	-90	-91	-57	30
AR	Argentina	Cordoba		2020-03-30	-82	-56	-83	-86	-67	29
AR	Argentina	Cordoba		2020-03-31	-86	-64	-86	-89	-76	30
AR	Argentina	Cordoba		2020-04-01	-80	-50	-81	-84	-63	28
AR	Argentina	Cordoba		2020-04-02	-80	-51	-81	-84	-62	29
AR	Argentina	Cordoba		2020-04-03	-77	-46	-78	-83	-60	30
AR	Argentina	Cordoba		2020-04-04	-78	-45	-81	-84	-52	28
AR	Argentina	Cordoba		2020-04-05	-85	-60	-88	-89	-52	29
AR	Argentina	Cordoba		2020-04-06	-76	-48	-78	-82	-58	27
AR	Argentina	Cordoba		2020-04-07	-82	-37	-74	-78	-58	25
AR	Argentina	Cordoba		2020-04-08	-82	-34	-72	-78	-56	25
AR	Argentina	Cordoba		2020-04-09	-83	-34	-75	-80	-60	27
AR	Argentina	Cordoba		2020-04-10	-90	-64	-85	-88	-75	35
AR	Argentina	Cordoba		2020-04-11	-83	-37	-80	-82	-50	28
AR	Argentina	Cordoba		2020-04-12	-88	-57	-87	-88	-50	28
AR	Argentina	Cordoba		2020-04-13	-82	-44	-74	-81	-53	26
AR	Argentina	Cordoba		2020-04-14	-80	-37	-72	-78	-52	24
AR	Argentina	Cordoba		2020-04-15	-81	-35	-74	-78	-51	24
AR	Argentina	Cordoba		2020-04-16	-83	-35	-93	-78	-51	26
AR	Argentina	Cordoba		2020-04-17	-83	-34	-93	-77	-50	28
AR	Argentina	Cordoba		2020-04-18	-85	-41	-95	-81	-44	27
AR	Argentina	Cordoba		2020-04-19	-89	-58	-96	-88	-48	28
AR	Argentina	Cordoba		2020-04-20	-83	-44	-93	-79	-48	25
AR	Argentina	Cordoba		2020-04-21	-83	-40	-93	-77	-48	23
AR	Argentina	Cordoba		2020-04-22	-83	-39	-93	-77	-47	23
AR	Argentina	Cordoba		2020-04-23	-84	-41	-93	-78	-47	25
AR	Argentina	Cordoba		2020-04-24	-83	-38	-93	-78	-45	26
AR	Argentina	Cordoba		2020-04-25	-85	-40	-95	-82	-42	27
AR	Argentina	Cordoba		2020-04-26	-90	-60	-97	-89	-48	28
AR	Argentina	Cordoba		2020-04-27	-84	-45	-94	-80	-45	25
AR	Argentina	Cordoba		2020-04-28	-82	-39	-93	-77	-45	20
AR	Argentina	Cordoba		2020-04-29	-80	-33	-92	-75	-42	22
AR	Argentina	Cordoba		2020-04-30	-76	-24	-91	-74	-41	22
AR	Argentina	Cordoba		2020-05-01	-90	-78	-95	-88	-72	32
AR	Argentina	Cordoba		2020-05-02	-79	-31	-94	-79	-37	25
AR	Argentina	Cordoba		2020-05-03	-87	-53	-96	-87	-42	26
AR	Argentina	Cordoba		2020-05-04	-78	-39	-91	-77	-40	22
AR	Argentina	Cordoba		2020-05-05	-77	-34	-91	-76	-41	21
AR	Argentina	Cordoba		2020-05-06	-76	-32	-90	-75	-38	21
AR	Argentina	Cordoba		2020-05-07	-75	-31	-90	-75	-38	22
AR	Argentina	Cordoba		2020-05-08	-73	-27	-89	-76	-37	23
AR	Argentina	Cordoba		2020-05-09	-75	-26	-92	-76	-30	23
AR	Argentina	Corrientes		2020-02-15	-12	-11	-31	-6	-7	5
AR	Argentina	Corrientes		2020-02-16	-7	-6	-22	-9	-3	4
AR	Argentina	Corrientes		2020-02-17	-2	-3	-10	0	13	0
AR	Argentina	Corrientes		2020-02-18	-14	-11	-27	-5	5	2
AR	Argentina	Corrientes		2020-02-19	5	0	10	7	18	-3
AR	Argentina	Corrientes		2020-02-20	-2	-5	-1	0	15	-1
AR	Argentina	Corrientes		2020-02-21	5	0	-10	4	15	-1
AR	Argentina	Corrientes		2020-02-22	11	5	-2	8	0	0
AR	Argentina	Corrientes		2020-02-23	24	10	12	-4	-1	1
AR	Argentina	Corrientes		2020-02-24	2	-6	30	-13	-37	3
AR	Argentina	Corrientes		2020-02-25	-14	-15	-9	-4	-31	4
AR	Argentina	Corrientes		2020-02-26	3	0	2	5	20	-2
AR	Argentina	Corrientes		2020-02-27	-2	-4	-5	-5	19	-1
AR	Argentina	Corrientes		2020-02-28	3	-2	-13	-5	19	-1
AR	Argentina	Corrientes		2020-02-29	5	0	-16	-8	5	1
AR	Argentina	Corrientes		2020-03-01	-4	-1	-16	-14	3	3
AR	Argentina	Corrientes		2020-03-02	0	-1	-10	-7	28	-3
AR	Argentina	Corrientes		2020-03-03	-3	-2	-10	-9	27	-2
AR	Argentina	Corrientes		2020-03-04	-3	-1	-6	-12	31	-3
AR	Argentina	Corrientes		2020-03-05	-5	-4	-11	-10	29	-2
AR	Argentina	Corrientes		2020-03-06	-4	-3	-16	-10	29	-2
AR	Argentina	Corrientes		2020-03-07	-7	-4	-21	-17	4	2
AR	Argentina	Corrientes		2020-03-08	-6	-5	-18	-21	3	3
AR	Argentina	Corrientes		2020-03-09	-4	-3	-14	-10	28	-3
AR	Argentina	Corrientes		2020-03-10	-6	-2	-15	-14	30	-3
AR	Argentina	Corrientes		2020-03-11	-7	-2	-10	-9	31	-3
AR	Argentina	Corrientes		2020-03-12	-13	-4	-18	-14	27	-2
AR	Argentina	Corrientes		2020-03-13	-15	-4	-27	-23	26	-1
AR	Argentina	Corrientes		2020-03-14	-21	-8	-38	-32	1	5
AR	Argentina	Corrientes		2020-03-15	-34	-5	-47	-36	-7	9
AR	Argentina	Corrientes		2020-03-16	-31	-7	-48	-33	1	6
AR	Argentina	Corrientes		2020-03-17	-40	-19	-55	-38	-9	8
AR	Argentina	Corrientes		2020-03-18	-47	-26	-60	-45	-18	11
AR	Argentina	Corrientes		2020-03-19	-44	-13	-60	-48	-22	12
AR	Argentina	Corrientes		2020-03-20	-72	-49	-80	-78	-47	23
AR	Argentina	Corrientes		2020-03-21	-79	-57	-87	-86	-52	25
AR	Argentina	Corrientes		2020-03-22	-84	-68	-91	-91	-51	26
AR	Argentina	Corrientes		2020-03-23	-83	-66	-87	-91	-69	26
AR	Argentina	Corrientes		2020-03-24	-84	-68	-87	-91	-70	26
AR	Argentina	Corrientes		2020-03-25	-77	-57	-82	-85	-57	23
AR	Argentina	Corrientes		2020-03-26	-78	-59	-81	-84	-58	24
AR	Argentina	Corrientes		2020-03-27	-76	-55	-82	-84	-56	26
AR	Argentina	Corrientes		2020-03-28	-77	-52	-85	-85	-52	25
AR	Argentina	Corrientes		2020-03-29	-80	-63	-88	-89	-47	25
AR	Argentina	Corrientes		2020-03-30	-72	-52	-80	-86	-55	22
AR	Argentina	Corrientes		2020-03-31	-76	-59	-82	-86	-63	23
AR	Argentina	Corrientes		2020-04-01	-68	-48	-76	-81	-50	20
AR	Argentina	Corrientes		2020-04-02	-72	-54	-79	-83	-53	23
AR	Argentina	Corrientes		2020-04-03	-68	-45	-77	-82	-47	23
AR	Argentina	Corrientes		2020-04-04	-70	-45	-81	-84	-43	22
AR	Argentina	Corrientes		2020-04-05	-76	-56	-86	-88	-39	23
AR	Argentina	Corrientes		2020-04-06	-66	-44	-75	-81	-45	19
AR	Argentina	Corrientes		2020-04-07	-76	-34	-70	-77	-44	19
AR	Argentina	Corrientes		2020-04-08	-75	-29	-66	-75	-42	17
AR	Argentina	Corrientes		2020-04-09	-79	-35	-73	-81	-52	21
AR	Argentina	Corrientes		2020-04-10	-92	-76	-88	-91	-71	29
AR	Argentina	Corrientes		2020-04-11	-82	-44	-81	-84	-42	23
AR	Argentina	Corrientes		2020-04-12	-85	-57	-86	-89	-40	23
AR	Argentina	Corrientes		2020-04-13	-78	-43	-70	-78	-39	19
AR	Argentina	Corrientes		2020-04-14	-76	-37	-67	-76	-39	18
AR	Argentina	Corrientes		2020-04-15	-75	-34	-65	-70	-36	17
AR	Argentina	Corrientes		2020-04-16	-78	-37	-86	-73	-37	19
AR	Argentina	Corrientes		2020-04-17	-79	-35	-89	-76	-36	22
AR	Argentina	Corrientes		2020-04-18	-82	-40	-91	-78	-34	21
AR	Argentina	Corrientes		2020-04-19	-85	-54	-93	-87	-36	22
AR	Argentina	Corrientes		2020-04-20	-78	-40	-87	-77	-33	18
AR	Argentina	Corrientes		2020-04-21	-78	-39	-86	-74	-34	17
AR	Argentina	Corrientes		2020-04-22	-78	-37	-86	-72	-32	17
AR	Argentina	Corrientes		2020-04-23	-79	-40	-87	-72	-33	18
AR	Argentina	Corrientes		2020-04-24	-79	-38	-88	-74	-31	20
AR	Argentina	Corrientes		2020-04-25	-81	-40	-91	-79	-31	19
AR	Argentina	Corrientes		2020-04-26	-86	-56	-94	-89	-38	22
AR	Argentina	Corrientes		2020-04-27	-78	-40	-87	-76	-28	17
AR	Argentina	Corrientes		2020-04-28	-76	-34	-85	-69	-26	13
AR	Argentina	Corrientes		2020-04-29	-73	-28	-83	-70	-23	15
AR	Argentina	Corrientes		2020-04-30	-69	-19	-83	-66	-24	15
AR	Argentina	Corrientes		2020-05-01	-88	-72	-92	-88	-61	25
AR	Argentina	Corrientes		2020-05-02	-76	-31	-90	-77	-27	19
AR	Argentina	Corrientes		2020-05-03	-83	-49	-92	-86	-29	20
AR	Argentina	Corrientes		2020-05-04	-72	-34	-85	-74	-23	15
AR	Argentina	Corrientes		2020-05-05	-71	-31	-84	-71	-24	15
AR	Argentina	Corrientes		2020-05-06	-67	-21	-81	-68	-19	14
AR	Argentina	Corrientes		2020-05-07	-67	-25	-82	-65	-20	15
AR	Argentina	Corrientes		2020-05-08	-66	-20	-82	-68	-18	16
AR	Argentina	Corrientes		2020-05-09	-69	-21	-87	-72	-17	16
AR	Argentina	Entre Rios		2020-02-15	0	-4	0	0	1	1
AR	Argentina	Entre Rios		2020-02-16	-15	-9	-31	-3	-7	6
AR	Argentina	Entre Rios		2020-02-17	-6	-3	-25	8	9	2
AR	Argentina	Entre Rios		2020-02-18	3	3	-8	3	12	0
AR	Argentina	Entre Rios		2020-02-19	0	2	4	18	14	-2
AR	Argentina	Entre Rios		2020-02-20	0	1	-5	14	13	-1
AR	Argentina	Entre Rios		2020-02-21	4	6	-4	23	14	-1
AR	Argentina	Entre Rios		2020-02-22	16	17	25	27	1	0
AR	Argentina	Entre Rios		2020-02-23	41	27	56	-1	2	1
AR	Argentina	Entre Rios		2020-02-24	19	-3	127	-2	-46	2
AR	Argentina	Entre Rios		2020-02-25	-4	-12	42	8	-41	4
AR	Argentina	Entre Rios		2020-02-26	2	5	-2	24	14	-2
AR	Argentina	Entre Rios		2020-02-27	-2	-1	-10	11	13	0
AR	Argentina	Entre Rios		2020-02-28	-1	0	-13	5	15	0
AR	Argentina	Entre Rios		2020-02-29	0	2	-13	4	3	2
AR	Argentina	Entre Rios		2020-03-01	-5	-1	-16	-1	2	3
AR	Argentina	Entre Rios		2020-03-02	0	3	-16	4	17	0
AR	Argentina	Entre Rios		2020-03-03	-4	3	-18	1	15	0
AR	Argentina	Entre Rios		2020-03-04	-4	6	-13	10	16	-1
AR	Argentina	Entre Rios		2020-03-05	-3	3	-17	2	22	-2
AR	Argentina	Entre Rios		2020-03-06	-1	5	-14	8	23	-3
AR	Argentina	Entre Rios		2020-03-07	-2	2	-18	-1	4	2
AR	Argentina	Entre Rios		2020-03-08	-2	0	-14	2	3	3
AR	Argentina	Entre Rios		2020-03-09	-1	3	-16	3	16	0
AR	Argentina	Entre Rios		2020-03-10	-3	3	-21	3	23	-2
AR	Argentina	Entre Rios		2020-03-11	-11	2	-24	7	23	-2
AR	Argentina	Entre Rios		2020-03-12	-9	1	-23	2	18	0
AR	Argentina	Entre Rios		2020-03-13	-11	3	-26	-1	18	0
AR	Argentina	Entre Rios		2020-03-14	-21	4	-45	-16	1	6
AR	Argentina	Entre Rios		2020-03-15	-42	5	-62	-26	-9	13
AR	Argentina	Entre Rios		2020-03-16	-24	5	-44	-23	5	6
AR	Argentina	Entre Rios		2020-03-17	-46	-24	-66	-41	-9	11
AR	Argentina	Entre Rios		2020-03-18	-43	-9	-58	-37	-16	11
AR	Argentina	Entre Rios		2020-03-19	-40	8	-63	-41	-20	11
AR	Argentina	Entre Rios		2020-03-20	-76	-42	-83	-79	-50	24
AR	Argentina	Entre Rios		2020-03-21	-82	-53	-90	-83	-53	26
AR	Argentina	Entre Rios		2020-03-22	-88	-66	-93	-85	-56	29
AR	Argentina	Entre Rios		2020-03-23	-86	-65	-90	-86	-73	27
AR	Argentina	Entre Rios		2020-03-24	-87	-68	-90	-82	-74	27
AR	Argentina	Entre Rios		2020-03-25	-79	-48	-85	-79	-58	24
AR	Argentina	Entre Rios		2020-03-26	-80	-55	-86	-83	-59	25
AR	Argentina	Entre Rios		2020-03-27	-79	-54	-86	-86	-57	28
AR	Argentina	Entre Rios		2020-03-28	-81	-52	-90	-86	-54	27
AR	Argentina	Entre Rios		2020-03-29	-87	-65	-93	-90	-54	29
AR	Argentina	Entre Rios		2020-03-30	-77	-52	-85	-84	-58	23
AR	Argentina	Entre Rios		2020-03-31	-82	-62	-88	-84	-69	25
AR	Argentina	Entre Rios		2020-04-01	-74	-44	-82	-78	-53	22
AR	Argentina	Entre Rios		2020-04-02	-74	-46	-83	-80	-53	24
AR	Argentina	Entre Rios		2020-04-03	-71	-40	-82	-81	-50	25
AR	Argentina	Entre Rios		2020-04-04	-75	-42	-87	-78	-45	25
AR	Argentina	Entre Rios		2020-04-05	-83	-57	-91	-82	-46	27
AR	Argentina	Entre Rios		2020-04-06	-66	-38	-80	-75	-45	20
AR	Argentina	Entre Rios		2020-04-07	-79	-28	-75	-70	-46	20
AR	Argentina	Entre Rios		2020-04-08	-79	-23	-73	-65	-44	19
AR	Argentina	Entre Rios		2020-04-09	-82	-30	-78	-72	-53	22
AR	Argentina	Entre Rios		2020-04-10	-92	-68	-89	-85	-72	31
AR	Argentina	Entre Rios		2020-04-11	-84	-33	-85	-75	-42	24
AR	Argentina	Entre Rios		2020-04-12	-88	-53	-91	-82	-41	26
AR	Argentina	Entre Rios		2020-04-13	-81	-37	-78	-73	-41	20
AR	Argentina	Entre Rios		2020-04-14	-78	-29	-74	-69	-39	19
AR	Argentina	Entre Rios		2020-04-15	-79	-26	-74	-67	-37	19
AR	Argentina	Entre Rios		2020-04-16	-81	-30	-91	-70	-38	20
AR	Argentina	Entre Rios		2020-04-17	-81	-30	-92	-72	-37	23
AR	Argentina	Entre Rios		2020-04-18	-85	-36	-94	-74	-35	23
AR	Argentina	Entre Rios		2020-04-19	-89	-55	-96	-78	-40	25
AR	Argentina	Entre Rios		2020-04-20	-80	-33	-91	-71	-34	18
AR	Argentina	Entre Rios		2020-04-21	-80	-32	-91	-68	-34	18
AR	Argentina	Entre Rios		2020-04-22	-81	-30	-91	-68	-33	18
AR	Argentina	Entre Rios		2020-04-23	-81	-34	-91	-71	-34	19
AR	Argentina	Entre Rios		2020-04-24	-82	-33	-92	-72	-32	21
AR	Argentina	Entre Rios		2020-04-25	-86	-40	-95	-76	-33	23
AR	Argentina	Entre Rios		2020-04-26	-89	-55	-96	-84	-40	26
AR	Argentina	Entre Rios		2020-04-27	-83	-44	-94	-77	-33	20
AR	Argentina	Entre Rios		2020-04-28	-84	-43	-94	-77	-37	17
AR	Argentina	Entre Rios		2020-04-29	-78	-22	-91	-69	-27	17
AR	Argentina	Entre Rios		2020-04-30	-73	-16	-91	-70	-27	16
AR	Argentina	Entre Rios		2020-05-01	-89	-70	-94	-86	-63	26
AR	Argentina	Entre Rios		2020-05-02	-79	-23	-94	-75	-26	20
AR	Argentina	Entre Rios		2020-05-03	-87	-48	-95	-82	-33	23
AR	Argentina	Entre Rios		2020-05-04	-76	-32	-92	-73	-28	18
AR	Argentina	Entre Rios		2020-05-05	-73	-22	-91	-66	-25	16
AR	Argentina	Entre Rios		2020-05-06	-71	-16	-90	-62	-23	15
AR	Argentina	Entre Rios		2020-05-07	-69	-18	-89	-64	-23	16
AR	Argentina	Entre Rios		2020-05-08	-68	-13	-90	-67	-20	17
AR	Argentina	Entre Rios		2020-05-09	-73	-16	-92	-67	-18	18
AR	Argentina	Formosa Province		2020-02-15	-16	-14	-27	-8	-6	4
AR	Argentina	Formosa Province		2020-02-16	-17	-5	-27		-3	4
AR	Argentina	Formosa Province		2020-02-17	-3	-1	4	-4	14	-1
AR	Argentina	Formosa Province		2020-02-18	-10	-6	-21	-11	9	1
AR	Argentina	Formosa Province		2020-02-19	-9	-7	-12	-2	15	1
AR	Argentina	Formosa Province		2020-02-20	-3	-5	2	-9	15	-1
AR	Argentina	Formosa Province		2020-02-21	-6	-6	-5	-9	13	-1
AR	Argentina	Formosa Province		2020-02-22	-8	-8	-8	6	0	1
AR	Argentina	Formosa Province		2020-02-23	-10	-1	-8		-2	1
AR	Argentina	Formosa Province		2020-02-24	-16	-12	3	-18	-31	4
AR	Argentina	Formosa Province		2020-02-25	-26	-19	-38	-17	-31	6
AR	Argentina	Formosa Province		2020-02-26	-9	-6	-12	-4	19	0
AR	Argentina	Formosa Province		2020-02-27	-2	-4	0	0	18	-1
AR	Argentina	Formosa Province		2020-02-28	1	-1	-1	9	19	-1
AR	Argentina	Formosa Province		2020-02-29	7	7	8	18	6	0
AR	Argentina	Formosa Province		2020-03-01	-1	9	-3		5	2
AR	Argentina	Formosa Province		2020-03-02	3	7	4	-7	28	-3
AR	Argentina	Formosa Province		2020-03-03	5	13	-6	6	26	-3
AR	Argentina	Formosa Province		2020-03-04	-6	0	-12	-2	29	-1
AR	Argentina	Formosa Province		2020-03-05	0	5	1	4	28	-3
AR	Argentina	Formosa Province		2020-03-06	3	7	-9	-2	28	-3
AR	Argentina	Formosa Province		2020-03-07	-1	2	-4	16	4	1
AR	Argentina	Formosa Province		2020-03-08	-2	8	-8		3	2
AR	Argentina	Formosa Province		2020-03-09	-2	-1	1	-7	29	-3
AR	Argentina	Formosa Province		2020-03-10	2	8	-6	-4	29	-3
AR	Argentina	Formosa Province		2020-03-11	-11	-3	-17	-4	29	-1
AR	Argentina	Formosa Province		2020-03-12	-6	-1	0	0	29	-2
AR	Argentina	Formosa Province		2020-03-13	-9	-2	-10	-7	26	-2
AR	Argentina	Formosa Province		2020-03-14	-12	-4	-16	-4	3	3
AR	Argentina	Formosa Province		2020-03-15	-23	7	-30	-22	-3	5
AR	Argentina	Formosa Province		2020-03-16	-24	0	-29	-21	10	4
AR	Argentina	Formosa Province		2020-03-17	-30	-8	-41	-30	0	5
AR	Argentina	Formosa Province		2020-03-18	-56	-37	-64	-35	-23	15
AR	Argentina	Formosa Province		2020-03-19	-44	-6	-53	-39	-21	11
AR	Argentina	Formosa Province		2020-03-20	-68	-40	-71	-60	-45	20
AR	Argentina	Formosa Province		2020-03-21	-76	-52	-78	-62	-47	22
AR	Argentina	Formosa Province		2020-03-22	-80	-61	-85	-68	-45	22
AR	Argentina	Formosa Province		2020-03-23	-79	-60	-80	-74	-64	23
AR	Argentina	Formosa Province		2020-03-24	-80	-61	-83	-70	-65	23
AR	Argentina	Formosa Province		2020-03-25	-77	-55	-79	-63	-53	23
AR	Argentina	Formosa Province		2020-03-26	-75	-52	-76	-68	-53	21
AR	Argentina	Formosa Province		2020-03-27	-77	-55	-79	-71	-54	24
AR	Argentina	Formosa Province		2020-03-28	-75	-50	-75	-62	-47	22
AR	Argentina	Formosa Province		2020-03-29	-76	-53	-82	-71	-37	21
AR	Argentina	Formosa Province		2020-03-30	-70	-46	-70	-68	-49	20
AR	Argentina	Formosa Province		2020-03-31	-70	-48	-72	-67	-56	19
AR	Argentina	Formosa Province		2020-04-01	-66	-42	-70	-60	-43	19
AR	Argentina	Formosa Province		2020-04-02	-73	-50	-73	-71	-49	21
AR	Argentina	Formosa Province		2020-04-03	-62	-32	-65	-55	-40	20
AR	Argentina	Formosa Province		2020-04-04	-63	-32	-68	-48	-35	18
AR	Argentina	Formosa Province		2020-04-05	-69	-40	-78	-63	-30	18
AR	Argentina	Formosa Province		2020-04-06	-63	-33	-65	-61	-40	18
AR	Argentina	Formosa Province		2020-04-07	-76	-11	-56	-48	-37	15
AR	Argentina	Formosa Province		2020-04-08	-79	-19	-63	-50	-39	17
AR	Argentina	Formosa Province		2020-04-09	-80	-18	-64	-62	-44	16
AR	Argentina	Formosa Province		2020-04-10	-92	-75	-83	-78	-66	26
AR	Argentina	Formosa Province		2020-04-11	-83	-32	-69	-56	-35	19
AR	Argentina	Formosa Province		2020-04-12	-83	-40	-79	-61	-26	18
AR	Argentina	Formosa Province		2020-04-13	-78	-23	-58	-46	-30	16
AR	Argentina	Formosa Province		2020-04-14	-76	-18	-59	-41	-30	14
AR	Argentina	Formosa Province		2020-04-15	-79	-23	-63	-37	-27	16
AR	Argentina	Formosa Province		2020-04-16	-82	-18	-85	0	-27	15
AR	Argentina	Formosa Province		2020-04-17	-83	-18	-85	-3	-27	17
AR	Argentina	Formosa Province		2020-04-18	-85	-30	-86		-25	17
AR	Argentina	Formosa Province		2020-04-19	-86	-40	-88		-25	17
AR	Argentina	Formosa Province		2020-04-20	-84	-28	-85		-25	15
AR	Argentina	Formosa Province		2020-04-21	-82	-23	-86		-26	14
AR	Argentina	Formosa Province		2020-04-22	-84	-29	-86		-23	15
AR	Argentina	Formosa Province		2020-04-23	-82	-25	-84		-23	14
AR	Argentina	Formosa Province		2020-04-24	-83	-27	-86		-23	16
AR	Argentina	Formosa Province		2020-04-25	-85	-31	-86		-22	16
AR	Argentina	Formosa Province		2020-04-26	-86	-40	-89		-23	16
AR	Argentina	Formosa Province		2020-04-27	-83	-29	-86		-20	14
AR	Argentina	Formosa Province		2020-04-28	-80	-22	-85		-21	10
AR	Argentina	Formosa Province		2020-04-29	-82	-28	-85		-19	14
AR	Argentina	Formosa Province		2020-04-30	-77	-14	-81		-18	11
AR	Argentina	Formosa Province		2020-05-01	-90	-72	-89		-58	23
AR	Argentina	Formosa Province		2020-05-02	-83	-28	-85		-22	17
AR	Argentina	Formosa Province		2020-05-03	-85	-35	-86		-19	16
AR	Argentina	Formosa Province		2020-05-04	-77	-18	-82		-15	12
AR	Argentina	Formosa Province		2020-05-05	-75	-11	-82		-18	11
AR	Argentina	Formosa Province		2020-05-06	-76	-12	-82		-15	14
AR	Argentina	Formosa Province		2020-05-07	-73	-7	-78		-14	12
AR	Argentina	Formosa Province		2020-05-08	-74	-7	-80		-13	13
AR	Argentina	Formosa Province		2020-05-09	-77	-13	-80		-13	14
AR	Argentina	Jujuy		2020-02-15	-5	1	-2	-2	3	1
AR	Argentina	Jujuy		2020-02-16	-3	3	-9	2	2	1
AR	Argentina	Jujuy		2020-02-17	4	5	1	3	13	-1
AR	Argentina	Jujuy		2020-02-18	-3	0	-14	5	10	0
AR	Argentina	Jujuy		2020-02-19	6	11	1	21	12	-1
AR	Argentina	Jujuy		2020-02-20	6	0	-4	31	9	-4
AR	Argentina	Jujuy		2020-02-21	11	5	5	50	5	-1
AR	Argentina	Jujuy		2020-02-22	18	8	49	70	-4	-1
AR	Argentina	Jujuy		2020-02-23	48	16	73	45	0	-1
AR	Argentina	Jujuy		2020-02-24	19	-12	84	25	-44	2
AR	Argentina	Jujuy		2020-02-25	-15	-21	12	31	-44	3
AR	Argentina	Jujuy		2020-02-26	4	11	3	33	8	0
AR	Argentina	Jujuy		2020-02-27	7	10	5	23	12	-1
AR	Argentina	Jujuy		2020-02-28	6	6	6	17	13	-1
AR	Argentina	Jujuy		2020-02-29	-5	4	-11	5	2	2
AR	Argentina	Jujuy		2020-03-01	-6	1	-17	-2	1	5
AR	Argentina	Jujuy		2020-03-02	6	7	-3	8	23	-2
AR	Argentina	Jujuy		2020-03-03	-2	4	-10	2	23	-2
AR	Argentina	Jujuy		2020-03-04	-2	5	4	3	24	-1
AR	Argentina	Jujuy		2020-03-05	-4	3	-5	3	25	-1
AR	Argentina	Jujuy		2020-03-06	-2	0	-4	5	26	-2
AR	Argentina	Jujuy		2020-03-07	-10	3	-5	-11	6	1
AR	Argentina	Jujuy		2020-03-08	-8	5	-11	-14	4	3
AR	Argentina	Jujuy		2020-03-09	1	5	-1	0	26	-2
AR	Argentina	Jujuy		2020-03-10	2	12	-5	4	26	-3
AR	Argentina	Jujuy		2020-03-11	0	11	-5	0	26	-2
AR	Argentina	Jujuy		2020-03-12	-9	15	-16	-5	24	-1
AR	Argentina	Jujuy		2020-03-13	-5	10	-12	-2	22	-1
AR	Argentina	Jujuy		2020-03-14	-19	6	-27	-22	3	5
AR	Argentina	Jujuy		2020-03-15	-30	-5	-42	-31	-4	9
AR	Argentina	Jujuy		2020-03-16	-28	-1	-39	-33	0	7
AR	Argentina	Jujuy		2020-03-17	-37	-11	-48	-30	-9	9
AR	Argentina	Jujuy		2020-03-18	-49	-19	-58	-39	-27	15
AR	Argentina	Jujuy		2020-03-19	-52	-13	-60	-48	-34	16
AR	Argentina	Jujuy		2020-03-20	-76	-51	-77	-79	-54	26
AR	Argentina	Jujuy		2020-03-21	-80	-52	-80	-87	-52	27
AR	Argentina	Jujuy		2020-03-22	-81	-59	-83	-91	-47	27
AR	Argentina	Jujuy		2020-03-23	-83	-68	-84	-91	-69	28
AR	Argentina	Jujuy		2020-03-24	-83	-66	-84	-91	-71	28
AR	Argentina	Jujuy		2020-03-25	-77	-54	-79	-86	-59	26
AR	Argentina	Jujuy		2020-03-26	-80	-58	-81	-89	-61	27
AR	Argentina	Jujuy		2020-03-27	-76	-55	-78	-86	-58	28
AR	Argentina	Jujuy		2020-03-28	-78	-52	-80	-89	-51	28
AR	Argentina	Jujuy		2020-03-29	-80	-55	-83	-92	-44	27
AR	Argentina	Jujuy		2020-03-30	-76	-56	-79	-87	-58	25
AR	Argentina	Jujuy		2020-03-31	-81	-65	-83	-88	-66	27
AR	Argentina	Jujuy		2020-04-01	-73	-48	-76	-84	-53	24
AR	Argentina	Jujuy		2020-04-02	-79	-57	-80	-88	-58	26
AR	Argentina	Jujuy		2020-04-03	-70	-46	-72	-84	-50	25
AR	Argentina	Jujuy		2020-04-04	-71	-39	-75	-83	-43	24
AR	Argentina	Jujuy		2020-04-05	-73	-40	-78	-89	-36	23
AR	Argentina	Jujuy		2020-04-06	-66	-40	-70	-82	-46	21
AR	Argentina	Jujuy		2020-04-07	-79	-32	-69	-81	-48	21
AR	Argentina	Jujuy		2020-04-08	-77	-28	-65	-81	-46	21
AR	Argentina	Jujuy		2020-04-09	-78	-25	-66	-82	-50	22
AR	Argentina	Jujuy		2020-04-10	-87	-62	-76	-87	-63	29
AR	Argentina	Jujuy		2020-04-11	-80	-28	-71	-84	-39	24
AR	Argentina	Jujuy		2020-04-12	-82	-33	-74	-88	-30	22
AR	Argentina	Jujuy		2020-04-13	-76	-32	-62	-79	-38	19
AR	Argentina	Jujuy		2020-04-14	-76	-26	-64	-78	-39	19
AR	Argentina	Jujuy		2020-04-15	-76	-26	-65	-77	-38	20
AR	Argentina	Jujuy		2020-04-16	-81	-25	-86	-78	-38	20
AR	Argentina	Jujuy		2020-04-17	-81	-32	-87	-80	-37	23
AR	Argentina	Jujuy		2020-04-18	-83	-31	-88	-81	-30	22
AR	Argentina	Jujuy		2020-04-19	-86	-35	-90	-85	-28	21
AR	Argentina	Jujuy		2020-04-20	-80	-34	-86	-76	-30	18
AR	Argentina	Jujuy		2020-04-21	-81	-29	-87	-76	-31	18
AR	Argentina	Jujuy		2020-04-22	-81	-38	-87	-76	-31	19
AR	Argentina	Jujuy		2020-04-23	-80	-30	-85	-76	-30	19
AR	Argentina	Jujuy		2020-04-24	-79	-35	-87	-76	-28	20
AR	Argentina	Jujuy		2020-04-25	-81	-30	-87	-78	-24	19
AR	Argentina	Jujuy		2020-04-26	-87	-46	-91	-88	-31	23
AR	Argentina	Jujuy		2020-04-27	-79	-34	-86	-75	-24	17
AR	Argentina	Jujuy		2020-04-28	-77	-22	-85	-73	-23	12
AR	Argentina	Jujuy		2020-04-29	-75	-24	-85	-71	-22	16
AR	Argentina	Jujuy		2020-04-30	-71	-9	-84	-70	-21	14
AR	Argentina	Jujuy		2020-05-01	-89	-73	-89	-89	-57	24
AR	Argentina	Jujuy		2020-05-02	-78	-27	-87	-78	-23	19
AR	Argentina	Jujuy		2020-05-03	-86	-43	-90	-86	-26	22
AR	Argentina	Jujuy		2020-05-04	-73	-30	-85	-72	-17	15
AR	Argentina	Jujuy		2020-05-05	-70	-16	-84	-66	-18	13
AR	Argentina	Jujuy		2020-05-06	-69	-18	-83	-66	-17	15
AR	Argentina	Jujuy		2020-05-07	-65	-11	-83	-65	-16	15
AR	Argentina	Jujuy		2020-05-08	-63	-14	-82	-66	-14	15
AR	Argentina	Jujuy		2020-05-09	-60	-2	-82	-66	-8	14
AR	Argentina	La Pampa		2020-02-15	-3	-2	4	-10	0	0
AR	Argentina	La Pampa		2020-02-16	-8	-5	-1	-10	-1	2
AR	Argentina	La Pampa		2020-02-17	-8	-4	-14	-11	7	1
AR	Argentina	La Pampa		2020-02-18	3	1	-2	-1	14	-1
AR	Argentina	La Pampa		2020-02-19	-5	-6	-4	-10	13	0
AR	Argentina	La Pampa		2020-02-20	-1	-2	-7	15	12	0
AR	Argentina	La Pampa		2020-02-21	-6	4	-16	11	11	-1
AR	Argentina	La Pampa		2020-02-22	-4	3	-6	3	-4	-2
AR	Argentina	La Pampa		2020-02-23	1	-1	8	3	-5	1
AR	Argentina	La Pampa		2020-02-24	-28	-31	10	6	-49	5
AR	Argentina	La Pampa		2020-02-25	-33	-29	-6	-6	-45	3
AR	Argentina	La Pampa		2020-02-26	0	-2	-3	6	14	-2
AR	Argentina	La Pampa		2020-02-27	1	1	0	10	15	0
AR	Argentina	La Pampa		2020-02-28	3	7	-2	3	13	-1
AR	Argentina	La Pampa		2020-02-29	11	15	13	-6	5	0
AR	Argentina	La Pampa		2020-03-01	-2	2	-6	-2	2	2
AR	Argentina	La Pampa		2020-03-02	7	14	10	10	27	-3
AR	Argentina	La Pampa		2020-03-03	5	9	-7	3	28	-2
AR	Argentina	La Pampa		2020-03-04	1	0	-10	-1	28	-2
AR	Argentina	La Pampa		2020-03-05	0	6	-8	7	27	-1
AR	Argentina	La Pampa		2020-03-06	4	8	-5	12	27	-2
AR	Argentina	La Pampa		2020-03-07	9	13	11	-2	8	1
AR	Argentina	La Pampa		2020-03-08	11	12	11	9	6	2
AR	Argentina	La Pampa		2020-03-09	8	8	11	7	16	0
AR	Argentina	La Pampa		2020-03-10	3	8	-10	-2	30	-2
AR	Argentina	La Pampa		2020-03-11	-10	-5	-24	-12	22	1
AR	Argentina	La Pampa		2020-03-12	-1	6	-5	7	28	-1
AR	Argentina	La Pampa		2020-03-13	-5	8	-14	8	27	-1
AR	Argentina	La Pampa		2020-03-14	-6	19	-14	-12	4	4
AR	Argentina	La Pampa		2020-03-15	-23	5	-7	-6	0	6
AR	Argentina	La Pampa		2020-03-16	-20	15	-27	-14	-7	7
AR	Argentina	La Pampa		2020-03-17	-32	-10	-41	-22	0	9
AR	Argentina	La Pampa		2020-03-18	-33	-13	-41	-17	-4	9
AR	Argentina	La Pampa		2020-03-19	-31	7	-41	-23	-10	9
AR	Argentina	La Pampa		2020-03-20	-72	-36	-70	-66	-47	24
AR	Argentina	La Pampa		2020-03-21	-78	-43	-78	-72	-49	25
AR	Argentina	La Pampa		2020-03-22	-88	-73	-88	-84	-59	28
AR	Argentina	La Pampa		2020-03-23	-87	-72	-82	-82	-75	29
AR	Argentina	La Pampa		2020-03-24	-86	-72	-83	-81	-75	29
AR	Argentina	La Pampa		2020-03-25	-76	-46	-78	-78	-59	25
AR	Argentina	La Pampa		2020-03-26	-80	-52	-79	-76	-60	27
AR	Argentina	La Pampa		2020-03-27	-78	-46	-78	-77	-57	29
AR	Argentina	La Pampa		2020-03-28	-78	-45	-79	-76	-51	26
AR	Argentina	La Pampa		2020-03-29	-88	-72	-88	-87	-56	28
AR	Argentina	La Pampa		2020-03-30	-79	-54	-77	-79	-61	26
AR	Argentina	La Pampa		2020-03-31	-84	-65	-83	-81	-72	29
AR	Argentina	La Pampa		2020-04-01	-73	-44	-74	-72	-54	25
AR	Argentina	La Pampa		2020-04-02	-73	-43	-74	-68	-53	25
AR	Argentina	La Pampa		2020-04-03	-72	-38	-73	-72	-51	27
AR	Argentina	La Pampa		2020-04-04	-73	-36	-75	-73	-45	24
AR	Argentina	La Pampa		2020-04-05	-83	-64	-86	-82	-50	26
AR	Argentina	La Pampa		2020-04-06	-67	-36	-68	-73	-48	22
AR	Argentina	La Pampa		2020-04-07	-81	-32	-63	-62	-47	22
AR	Argentina	La Pampa		2020-04-08	-81	-34	-64	-64	-47	22
AR	Argentina	La Pampa		2020-04-09	-81	-29	-64	-69	-55	24
AR	Argentina	La Pampa		2020-04-10	-91	-65	-82	-80	-69	32
AR	Argentina	La Pampa		2020-04-11	-83	-32	-72	-70	-43	24
AR	Argentina	La Pampa		2020-04-12	-91	-68	-88	-83	-52	27
AR	Argentina	La Pampa		2020-04-13	-80	-36	-59	-67	-43	22
AR	Argentina	La Pampa		2020-04-14	-80	-33	-61	-64	-43	22
AR	Argentina	La Pampa		2020-04-15	-81	-39	-64	-66	-43	22
AR	Argentina	La Pampa		2020-04-16	-83	-34	-87	-58	-44	23
AR	Argentina	La Pampa		2020-04-17	-82	-31	-89	-67	-42	25
AR	Argentina	La Pampa		2020-04-18	-85	-36	-89	-67	-42	24
AR	Argentina	La Pampa		2020-04-19	-90	-63	-93	-77	-52	26
AR	Argentina	La Pampa		2020-04-20	-81	-35	-86	-64	-40	21
AR	Argentina	La Pampa		2020-04-21	-81	-35	-86	-63	-40	21
AR	Argentina	La Pampa		2020-04-22	-81	-39	-86	-66	-39	21
AR	Argentina	La Pampa		2020-04-23	-82	-35	-87	-62	-39	22
AR	Argentina	La Pampa		2020-04-24	-82	-32	-89	-66	-37	24
AR	Argentina	La Pampa		2020-04-25	-83	-32	-88	-70	-34	22
AR	Argentina	La Pampa		2020-04-26	-90	-64	-94	-88	-49	25
AR	Argentina	La Pampa		2020-04-27	-83	-44	-87	-73	-40	22
AR	Argentina	La Pampa		2020-04-28	-79	-30	-86	-66	-34	17
AR	Argentina	La Pampa		2020-04-29	-79	-33	-86	-60	-32	19
AR	Argentina	La Pampa		2020-04-30	-73	-17	-85	-41	-32	18
AR	Argentina	La Pampa		2020-05-01	-88	-72	-89	-65	-64	28
AR	Argentina	La Pampa		2020-05-02	-76	-18	-86	-41	-28	20
AR	Argentina	La Pampa		2020-05-03	-83	-46	-90	-73	-36	22
AR	Argentina	La Pampa		2020-05-04	-66	-16	-84	-35	-24	16
AR	Argentina	La Pampa		2020-05-05	-67	-14	-85	-34	-24	16
AR	Argentina	La Pampa		2020-05-06	-67	-20	-84	-31	-22	16
AR	Argentina	La Pampa		2020-05-07	-67	-14	-82	-37	-22	17
AR	Argentina	La Pampa		2020-05-08	-68	-12	-85	-41	-21	19
AR	Argentina	La Pampa		2020-05-09	-71	-13	-83	-49	-17	17
AR	Argentina	La Rioja Province		2020-02-15	14	11	21	-6	1	-1
AR	Argentina	La Rioja Province		2020-02-16	6	8	1	-1	-3	2
AR	Argentina	La Rioja Province		2020-02-17	0	1	-9	0	17	-1
AR	Argentina	La Rioja Province		2020-02-18	13	8	9	10	18	-4
AR	Argentina	La Rioja Province		2020-02-19	5	2	12	5	17	-1
AR	Argentina	La Rioja Province		2020-02-20	7	10	3	4	20	-2
AR	Argentina	La Rioja Province		2020-02-21	4	4	-7	20	20	-1
AR	Argentina	La Rioja Province		2020-02-22	12	9	-3	6	2	0
AR	Argentina	La Rioja Province		2020-02-23	10	7	0	-8	-2	2
AR	Argentina	La Rioja Province		2020-02-24	-17	-12	-5	-17	-40	3
AR	Argentina	La Rioja Province		2020-02-25	-18	-9	-18	9	-35	3
AR	Argentina	La Rioja Province		2020-02-26	6	2	2	14	24	-2
AR	Argentina	La Rioja Province		2020-02-27	11	9	-4	3	25	-1
AR	Argentina	La Rioja Province		2020-02-28	19	7	-23	7	25	0
AR	Argentina	La Rioja Province		2020-02-29	28	15	-17	-2	6	2
AR	Argentina	La Rioja Province		2020-03-01	4	11	-18	6	3	6
AR	Argentina	La Rioja Province		2020-03-02	24	9	-16	-2	36	-3
AR	Argentina	La Rioja Province		2020-03-03	20	11	-21	-1	35	-2
AR	Argentina	La Rioja Province		2020-03-04	19	11	-18	5	36	-3
AR	Argentina	La Rioja Province		2020-03-05	26	8	-13	5	35	-3
AR	Argentina	La Rioja Province		2020-03-06	28	15	-17	15	35	-3
AR	Argentina	La Rioja Province		2020-03-07	29	19	-22	3	8	1
AR	Argentina	La Rioja Province		2020-03-08	25	17	-1	8	6	2
AR	Argentina	La Rioja Province		2020-03-09	18	10	-25	10	6	2
AR	Argentina	La Rioja Province		2020-03-10	27	12	-11	16	37	-5
AR	Argentina	La Rioja Province		2020-03-11	12	7	-23	-1	36	-3
AR	Argentina	La Rioja Province		2020-03-12	14	4	-22	-1	32	-2
AR	Argentina	La Rioja Province		2020-03-13	12	13	-22	5	33	-1
AR	Argentina	La Rioja Province		2020-03-14	7	22	-36	-15	4	5
AR	Argentina	La Rioja Province		2020-03-15	-17	23	-45	-10	-2	9
AR	Argentina	La Rioja Province		2020-03-16	-17	9	-49	-11	0	7
AR	Argentina	La Rioja Province		2020-03-17	-25	-2	-56	-7	-7	8
AR	Argentina	La Rioja Province		2020-03-18	-31	-7	-58	-6	-11	10
AR	Argentina	La Rioja Province		2020-03-19	-30	0	-59	-34	-16	11
AR	Argentina	La Rioja Province		2020-03-20	-64	-32	-75	-76	-43	22
AR	Argentina	La Rioja Province		2020-03-21	-68	-40	-80	-80	-42	23
AR	Argentina	La Rioja Province		2020-03-22	-72	-49	-85	-86	-42	26
AR	Argentina	La Rioja Province		2020-03-23	-76	-51	-84	-85	-62	24
AR	Argentina	La Rioja Province		2020-03-24	-75	-52	-85	-82	-63	23
AR	Argentina	La Rioja Province		2020-03-25	-73	-49	-83	-75	-54	23
AR	Argentina	La Rioja Province		2020-03-26	-68	-45	-79	-82	-52	22
AR	Argentina	La Rioja Province		2020-03-27	-66	-36	-75	-72	-48	24
AR	Argentina	La Rioja Province		2020-03-28	-66	-35	-79	-78	-42	23
AR	Argentina	La Rioja Province		2020-03-29	-70	-46	-84	-86	-40	26
[truncated: 333,464+ more rows]

## Sheet: filter
Country	City	Date	Retail	Grocery	Parks	Transit	Workplace	Residential
Bangladesh	Dhaka	2020-02-15	4	6	10	7	8	1
Bangladesh	Dhaka	2020-02-16	3	3	5	4	8	0
Bangladesh	Dhaka	2020-02-17	1	4	3	2	5	1
Bangladesh	Dhaka	2020-02-18	2	3	2	3	5	1
Bangladesh	Dhaka	2020-02-19	1	1	3	2	5	1
Bangladesh	Dhaka	2020-02-20	2	4	4	4	7	1
Bangladesh	Dhaka	2020-02-21	2	6	18	5	0	2
Bangladesh	Dhaka	2020-02-22	2	4	10	6	8	1
Bangladesh	Dhaka	2020-02-23	4	4	8	4	11	0
Bangladesh	Dhaka	2020-02-24	1	3	5	1	7	1
Bangladesh	Dhaka	2020-02-25	-1	0	1	2	6	1
Bangladesh	Dhaka	2020-02-26	0	1	5	1	7	1
Bangladesh	Dhaka	2020-02-27	4	6	8	5	8	1
Bangladesh	Dhaka	2020-02-28	7	6	16	9	6	0
Bangladesh	Dhaka	2020-02-29	6	6	14	8	11	0
Bangladesh	Dhaka	2020-03-01	5	6	5	5	12	0
Bangladesh	Dhaka	2020-03-02	3	6	3	3	8	1
Bangladesh	Dhaka	2020-03-03	2	3	2	3	7	1
Bangladesh	Dhaka	2020-03-04	4	5	5	5	8	1
Bangladesh	Dhaka	2020-03-05	7	9	6	9	11	0
Bangladesh	Dhaka	2020-03-06	-10	-8	-9	-7	-4	2
Bangladesh	Dhaka	2020-03-07	8	8	11	10	13	-1
Bangladesh	Dhaka	2020-03-08	9	9	10	9	13	-1
Bangladesh	Dhaka	2020-03-09	5	8	6	4	6	1
Bangladesh	Dhaka	2020-03-10	5	7	5	6	8	1
Bangladesh	Dhaka	2020-03-11	4	6	5	5	9	1
Bangladesh	Dhaka	2020-03-12	4	7	4	5	11	1
Bangladesh	Dhaka	2020-03-13	5	7	6	5	7	2
Bangladesh	Dhaka	2020-03-14	0	3	3	2	11	1
Bangladesh	Dhaka	2020-03-15	5	6	5	4	13	0
Bangladesh	Dhaka	2020-03-16	4	9	4	5	9	1
Bangladesh	Dhaka	2020-03-17	-6	3	7	-5	-33	10
Bangladesh	Dhaka	2020-03-18	-6	5	-2	-2	0	3
Bangladesh	Dhaka	2020-03-19	-12	3	-9	-9	1	5
Bangladesh	Dhaka	2020-03-20	-24	-2	-18	-17	4	7
Bangladesh	Dhaka	2020-03-21	-25	-5	-14	-19	0	8
Bangladesh	Dhaka	2020-03-22	-25	-8	-13	-22	-5	7
Bangladesh	Dhaka	2020-03-23	-31	-7	-16	-26	-14	10
Bangladesh	Dhaka	2020-03-24	-35	-9	-15	-22	-20	10
Bangladesh	Dhaka	2020-03-25	-53	-26	-17	-37	-36	13
Bangladesh	Dhaka	2020-03-26	-73	-51	-31	-70	-66	27
Bangladesh	Dhaka	2020-03-27	-71	-47	-35	-67	-38	19
Bangladesh	Dhaka	2020-03-28	-71	-48	-28	-66	-54	24
Bangladesh	Dhaka	2020-03-29	-68	-46	-26	-66	-60	24
Bangladesh	Dhaka	2020-03-30	-69	-45	-26	-66	-61	24
Bangladesh	Dhaka	2020-03-31	-67	-43	-25	-65	-60	23
Bangladesh	Dhaka	2020-04-01	-67	-44	-25	-64	-59	23
Bangladesh	Dhaka	2020-04-02	-70	-49	-31	-68	-59	25
Bangladesh	Dhaka	2020-04-03	-70	-46	-34	-66	-35	17
Bangladesh	Dhaka	2020-04-04	-69	-46	-29	-64	-51	22
Bangladesh	Dhaka	2020-04-05	-67	-44	-29	-64	-54	22
Bangladesh	Dhaka	2020-04-06	-71	-49	-31	-68	-60	24
Bangladesh	Dhaka	2020-04-07	-72	-50	-31	-70	-63	25
Bangladesh	Dhaka	2020-04-08	-73	-51	-31	-70	-63	26
Bangladesh	Dhaka	2020-04-09	-75	-54	-36	-73	-63	28
Bangladesh	Dhaka	2020-04-10	-77	-56	-40	-73	-43	21
Bangladesh	Dhaka	2020-04-11	-76	-55	-34	-72	-58	25
Bangladesh	Dhaka	2020-04-12	-73	-54	-32	-71	-61	24
Bangladesh	Dhaka	2020-04-13	-74	-53	-31	-71	-63	26
Bangladesh	Dhaka	2020-04-14	-75	-55	-32	-73	-66	27
Bangladesh	Dhaka	2020-04-15	-75	-56	-32	-72	-62	26
Bangladesh	Dhaka	2020-04-16	-74	-54	-32	-72	-59	27
Bangladesh	Dhaka	2020-04-17	-75	-54	-36	-72	-38	20
Bangladesh	Dhaka	2020-04-18	-75	-55	-35	-71	-55	25
Bangladesh	Dhaka	2020-04-19	-72	-53	-34	-70	-59	24
Bangladesh	Dhaka	2020-04-20	-74	-54	-33	-71	-61	25
Bangladesh	Dhaka	2020-04-21	-73	-53	-32	-70	-61	25
Bangladesh	Dhaka	2020-04-22	-73	-53	-33	-70	-60	25
Bangladesh	Dhaka	2020-04-23	-73	-53	-36	-71	-58	26
Bangladesh	Dhaka	2020-04-24	-73	-50	-41	-69	-35	18
Bangladesh	Dhaka	2020-04-25	-75	-54	-38	-70	-54	26
Bangladesh	Dhaka	2020-04-26	-73	-56	-39	-71	-56	25
Bangladesh	Dhaka	2020-04-27	-73	-53	-36	-70	-56	25
Bangladesh	Dhaka	2020-04-28	-72	-54	-36	-69	-55	24
Bangladesh	Dhaka	2020-04-29	-71	-51	-33	-67	-53	24
Bangladesh	Dhaka	2020-04-30	-71	-51	-36	-69	-50	26
Bangladesh	Dhaka	2020-05-01	-74	-53	-42	-69	-33	19
Bangladesh	Dhaka	2020-05-02	-72	-52	-36	-67	-42	23
Bangladesh	Dhaka	2020-05-03	-67	-48	-35	-65	-47	22
Bangladesh	Dhaka	2020-05-04	-68	-48	-34	-65	-49	22
Bangladesh	Dhaka	2020-05-05	-68	-48	-35	-64	-48	22
Bangladesh	Dhaka	2020-05-06	-68	-48	-33	-64	-52	22
Bangladesh	Dhaka	2020-05-07	-66	-44	-36	-63	-43	22
Bangladesh	Dhaka	2020-05-08	-67	-43	-38	-62	-21	16
Bangladesh	Dhaka	2020-05-09	-64	-42	-33	-59	-34	20
Hong Kong	HongKong	2020-02-15	-26	-4	-26	-34	-18	14
Hong Kong	HongKong	2020-02-16	-28	-12	-35	-36	-19	13
Hong Kong	HongKong	2020-02-17	-23	-3	-14	-32	-21	15
Hong Kong	HongKong	2020-02-18	-24	-5	-11	-33	-21	16
Hong Kong	HongKong	2020-02-19	-24	-8	-11	-31	-17	14
Hong Kong	HongKong	2020-02-20	-24	-11	-12	-28	-11	12
Hong Kong	HongKong	2020-02-21	-24	-5	-14	-31	-21	17
Hong Kong	HongKong	2020-02-22	-23	-1	-5	-30	-16	13
Hong Kong	HongKong	2020-02-23	-24	-4	-7	-31	-17	11
Hong Kong	HongKong	2020-02-24	-23	-7	-10	-31	-19	14
Hong Kong	HongKong	2020-02-25	-24	-9	-9	-31	-19	15
Hong Kong	HongKong	2020-02-26	-24	-11	-8	-30	-15	14
Hong Kong	HongKong	2020-02-27	-24	-10	-14	-27	-9	12
Hong Kong	HongKong	2020-02-28	-23	-6	-13	-29	-19	16
Hong Kong	HongKong	2020-02-29	-22	-2	-6	-25	-14	12
Hong Kong	HongKong	2020-03-01	-22	-5	-5	-27	-15	10
Hong Kong	HongKong	2020-03-02	-22	-5	-14	-27	-14	13
Hong Kong	HongKong	2020-03-03	-22	-4	-9	-28	-14	14
Hong Kong	HongKong	2020-03-04	-24	-13	-21	-27	-11	13
Hong Kong	HongKong	2020-03-05	-22	-9	-18	-24	-5	11
Hong Kong	HongKong	2020-03-06	-20	-4	-12	-26	-14	15
Hong Kong	HongKong	2020-03-07	-20	0	-4	-24	-12	11
Hong Kong	HongKong	2020-03-08	-21	-6	-10	-26	-15	10
Hong Kong	HongKong	2020-03-09	-21	-8	-13	-26	-13	13
Hong Kong	HongKong	2020-03-10	-20	-4	-3	-26	-12	13
Hong Kong	HongKong	2020-03-11	-21	-7	-14	-26	-9	12
Hong Kong	HongKong	2020-03-12	-22	-9	-13	-22	-3	10
Hong Kong	HongKong	2020-03-13	-20	-3	-12	-26	-13	14
Hong Kong	HongKong	2020-03-14	-20	-1	-4	-24	-12	11
Hong Kong	HongKong	2020-03-15	-18	2	1	-23	-14	9
Hong Kong	HongKong	2020-03-16	-20	-3	-1	-25	-12	12
Hong Kong	HongKong	2020-03-17	-22	-6	-7	-28	-12	13
Hong Kong	HongKong	2020-03-18	-25	-14	-25	-29	-9	13
Hong Kong	HongKong	2020-03-19	-25	-16	-23	-25	-3	11
Hong Kong	HongKong	2020-03-20	-22	-4	-20	-28	-13	15
Hong Kong	HongKong	2020-03-21	-24	-1	-20	-30	-13	13
Hong Kong	HongKong	2020-03-22	-25	-2	-11	-32	-15	12
Hong Kong	HongKong	2020-03-23	-24	0	-10	-32	-17	14
Hong Kong	HongKong	2020-03-24	-27	-3	-12	-34	-19	16
Hong Kong	HongKong	2020-03-25	-27	-5	-12	-33	-16	15
Hong Kong	HongKong	2020-03-26	-28	-9	-21	-31	-11	13
Hong Kong	HongKong	2020-03-27	-26	1	-16	-33	-20	18
Hong Kong	HongKong	2020-03-28	-31	-4	-38	-37	-17	16
Hong Kong	HongKong	2020-03-29	-35	-7	-43	-45	-24	16
Hong Kong	HongKong	2020-03-30	-32	-10	-39	-37	-23	17
Hong Kong	HongKong	2020-03-31	-31	-11	-38	-36	-23	18
Hong Kong	HongKong	2020-04-01	-29	-5	-24	-34	-20	16
Hong Kong	HongKong	2020-04-02	-29	-5	-23	-31	-15	14
Hong Kong	HongKong	2020-04-03	-28	3	-25	-34	-24	19
Hong Kong	HongKong	2020-04-04	-32	0	-25	-42	-43	19
Hong Kong	HongKong	2020-04-05	-37	-16	-52	-47	-27	17
Hong Kong	HongKong	2020-04-06	-34	-19	-43	-39	-25	18
Hong Kong	HongKong	2020-04-07	-27	1	-18	-35	-23	17
Hong Kong	HongKong	2020-04-08	-26	-3	-13	-33	-19	15
Hong Kong	HongKong	2020-04-09	-24	-1	-7	-27	-14	12
Hong Kong	HongKong	2020-04-10	-28	7	0	-43	-58	27
Hong Kong	HongKong	2020-04-11	-31	-4	-21	-41	-38	19
Hong Kong	HongKong	2020-04-12	-27	-1	-9	-34	-22	13
Hong Kong	HongKong	2020-04-13	-26	7	13	-45	-60	25
Hong Kong	HongKong	2020-04-14	-25	-1	-10	-32	-20	16
Hong Kong	HongKong	2020-04-15	-24	-4	-7	-30	-17	15
Hong Kong	HongKong	2020-04-16	-24	-6	-7	-29	-12	12
Hong Kong	HongKong	2020-04-17	-23	-1	-10	-37	-21	18
Hong Kong	HongKong	2020-04-18	-26	-2	-13	-31	-16	14
Hong Kong	HongKong	2020-04-19	-26	-5	-16	-33	-19	13
Hong Kong	HongKong	2020-04-20	-24	-4	-11	-34	-19	14
Hong Kong	HongKong	2020-04-21	-25	-6	-12	-35	-19	15
Hong Kong	HongKong	2020-04-22	-29	-13	-39	-38	-16	15
Hong Kong	HongKong	2020-04-23	-26	-8	-27	-33	-9	13
Hong Kong	HongKong	2020-04-24	-25	-6	-28	-36	-19	18
Hong Kong	HongKong	2020-04-25	-23	1	-18	-31	-15	13
Hong Kong	HongKong	2020-04-26	-23	-2	-15	-32	-17	12
Hong Kong	HongKong	2020-04-27	-22	-3	-8	-34	-17	14
Hong Kong	HongKong	2020-04-28	-22	-5	-7	-33	-17	13
Hong Kong	HongKong	2020-04-29	-19	-1	-5	-29	-13	9
Hong Kong	HongKong	2020-04-30	-20	7	15	-33	-51	18
Hong Kong	HongKong	2020-05-01	-22	7	13	-40	-61	25
Hong Kong	HongKong	2020-05-02	-21	5	-8	-28	-16	12
Hong Kong	HongKong	2020-05-03	-22	1	-13	-31	-16	11
Hong Kong	HongKong	2020-05-04	-21	-2	-10	-31	-13	12
Hong Kong	HongKong	2020-05-05	-21	-3	-10	-31	-12	13
Hong Kong	HongKong	2020-05-06	-21	-2	-11	-29	-9	12
Hong Kong	HongKong	2020-05-07	-20	-5	-11	-24	-3	9
Hong Kong	HongKong	2020-05-08	-17	2	-15	-25	-12	13
Hong Kong	HongKong	2020-05-09	-16	4	-16	-22	-10	10
India	Delhi	2020-02-15	1	2	8	6	4	0
India	Delhi	2020-02-16	2	3	9	6	2	0
India	Delhi	2020-02-17	0	2	12	2	1	0
India	Delhi	2020-02-18	0	3	13	3	3	0
India	Delhi	2020-02-19	-1	3	10	2	3	0
India	Delhi	2020-02-20	0	2	8	4	4	0
India	Delhi	2020-02-21	-7	-5	1	-8	-14	6
India	Delhi	2020-02-22	0	-2	7	0	1	1
India	Delhi	2020-02-23	0	1	5	3	4	0
India	Delhi	2020-02-24	-1	-2	10	2	2	0
India	Delhi	2020-02-25	-5	-7	6	-2	-3	2
India	Delhi	2020-02-26	-8	-7	0	-7	-5	2
India	Delhi	2020-02-27	-5	-6	2	-5	-1	1
India	Delhi	2020-02-28	-4	-4	4	-4	0	1
India	Delhi	2020-02-29	-13	-15	-12	-5	5	2
India	Delhi	2020-03-01	-5	0	-4	-3	3	2
India	Delhi	2020-03-02	-3	-1	4	-5	0	2
India	Delhi	2020-03-03	-2	1	8	-2	4	0
India	Delhi	2020-03-04	-5	0	1	-3	3	1
India	Delhi	2020-03-05	-8	-5	-5	-4	3	1
India	Delhi	2020-03-06	-15	-14	-18	-5	0	3
India	Delhi	2020-03-07	-6	0	-5	1	6	1
India	Delhi	2020-03-08	-6	2	-8	-7	7	1
India	Delhi	2020-03-09	-2	4	-3	-20	-18	5
India	Delhi	2020-03-10	-51	-56	-34	-60	-79	24
India	Delhi	2020-03-11	-15	-9	-9	-15	-11	2
India	Delhi	2020-03-12	-10	-7	-4	-10	-2	1
India	Delhi	2020-03-13	-11	-5	-2	-12	-2	2
India	Delhi	2020-03-14	-20	-15	-15	-17	-7	4
India	Delhi	2020-03-15	-15	-6	-11	-15	1	3
India	Delhi	2020-03-16	-10	-4	2	-13	-5	2
India	Delhi	2020-03-17	-12	-2	0	-17	-8	3
India	Delhi	2020-03-18	-15	-1	-3	-20	-10	4
India	Delhi	2020-03-19	-17	0	-9	-24	-12	5
India	Delhi	2020-03-20	-27	-9	-16	-31	-19	8
India	Delhi	2020-03-21	-44	-24	-30	-40	-27	10
India	Delhi	2020-03-22	-87	-83	-77	-81	-68	21
India	Delhi	2020-03-23	-71	-52	-58	-74	-73	28
India	Delhi	2020-03-24	-80	-66	-71	-82	-82	32
India	Delhi	2020-03-25	-86	-76	-78	-87	-85	34
India	Delhi	2020-03-26	-86	-76	-78	-87	-84	35
India	Delhi	2020-03-27	-86	-77	-79	-87	-84	36
India	Delhi	2020-03-28	-86	-77	-78	-85	-80	31
India	Delhi	2020-03-29	-86	-77	-79	-84	-69	23
India	Delhi	2020-03-30	-83	-73	-75	-86	-82	34
India	Delhi	2020-03-31	-84	-74	-76	-86	-83	34
India	Delhi	2020-04-01	-85	-76	-77	-87	-83	34
India	Delhi	2020-04-02	-85	-76	-78	-88	-84	36
India	Delhi	2020-04-03	-84	-73	-76	-87	-82	35
India	Delhi	2020-04-04	-85	-75	-77	-86	-78	31
India	Delhi	2020-04-05	-86	-77	-79	-86	-67	23
India	Delhi	2020-04-06	-84	-73	-76	-87	-84	35
India	Delhi	2020-04-07	-85	-68	-73	-84	-82	33
India	Delhi	2020-04-08	-86	-67	-73	-84	-82	34
India	Delhi	2020-04-09	-86	-67	-75	-85	-83	35
India	Delhi	2020-04-10	-87	-69	-76	-86	-85	37
India	Delhi	2020-04-11	-88	-72	-77	-85	-80	32
India	Delhi	2020-04-12	-89	-74	-79	-84	-69	24
India	Delhi	2020-04-13	-86	-69	-76	-85	-82	35
India	Delhi	2020-04-14	-87	-71	-75	-85	-84	34
India	Delhi	2020-04-15	-87	-68	-76	-84	-81	34
India	Delhi	2020-04-16	-89	-66	-98	-83	-82	35
India	Delhi	2020-04-17	-90	-66	-98	-83	-81	36
India	Delhi	2020-04-18	-91	-71	-98	-83	-78	32
India	Delhi	2020-04-19	-91	-71	-98	-82	-69	24
India	Delhi	2020-04-20	-90	-66	-98	-83	-81	35
India	Delhi	2020-04-21	-90	-68	-98	-84	-82	35
India	Delhi	2020-04-22	-90	-67	-98	-84	-82	35
India	Delhi	2020-04-23	-90	-67	-98	-84	-82	36
India	Delhi	2020-04-24	-90	-66	-98	-84	-81	37
India	Delhi	2020-04-25	-91	-69	-98	-83	-79	33
India	Delhi	2020-04-26	-91	-70	-98	-82	-68	25
India	Delhi	2020-04-27	-89	-65	-98	-83	-80	35
India	Delhi	2020-04-28	-90	-66	-98	-83	-81	34
India	Delhi	2020-04-29	-89	-65	-98	-82	-81	35
India	Delhi	2020-04-30	-89	-66	-96	-82	-81	35
India	Delhi	2020-05-01	-89	-64	-96	-82	-81	36
India	Delhi	2020-05-02	-89	-66	-96	-81	-77	32
India	Delhi	2020-05-03	-90	-68	-97	-80	-67	24
India	Delhi	2020-05-04	-84	-54	-95	-77	-75	32
India	Delhi	2020-05-05	-85	-55	-95	-77	-75	32
India	Delhi	2020-05-06	-84	-52	-95	-76	-73	32
India	Delhi	2020-05-07	-85	-57	-95	-78	-77	33
India	Delhi	2020-05-08	-83	-52	-95	-76	-72	32
India	Delhi	2020-05-09	-85	-57	-95	-75	-70	29
India	Mumbai	2020-02-15	-3	-1	2	3	2	0
India	Mumbai	2020-02-16	0	-1	1	2	0	0
India	Mumbai	2020-02-17	-2	0	0	0	1	1
India	Mumbai	2020-02-18	0	1	1	2	1	0
India	Mumbai	2020-02-19	-1	-1	7	-3	-12	3
India	Mumbai	2020-02-20	0	2	2	2	0	0
India	Mumbai	2020-02-21	-7	-1	9	-9	-22	6
India	Mumbai	2020-02-22	-7	-5	2	-4	-5	2
India	Mumbai	2020-02-23	-4	-4	0	-1	3	1
India	Mumbai	2020-02-24	-3	-3	0	0	2	1
India	Mumbai	2020-02-25	-3	-2	-2	-1	2	1
India	Mumbai	2020-02-26	-1	-3	0	2	3	0
India	Mumbai	2020-02-27	-2	-3	-2	-1	1	1
India	Mumbai	2020-02-28	-3	-1	-1	-1	4	1
India	Mumbai	2020-02-29	-5	0	-2	0	6	1
India	Mumbai	2020-03-01	-2	2	-2	-1	5	1
India	Mumbai	2020-03-02	-2	1	-1	0	4	1
India	Mumbai	2020-03-03	-1	1	-2	-1	3	1
India	Mumbai	2020-03-04	0	3	0	2	6	0
India	Mumbai	2020-03-05	-1	3	0	0	4	1
India	Mumbai	2020-03-06	0	4	0	1	5	1
India	Mumbai	2020-03-07	-2	5	-2	3	4	1
India	Mumbai	2020-03-08	1	4	-2	-2	6	1
India	Mumbai	2020-03-09	-1	6	0	-4	-4	2
India	Mumbai	2020-03-10	-17	-21	-4	-32	-60	18
India	Mumbai	2020-03-11	-5	0	-3	0	0	0
India	Mumbai	2020-03-12	-6	1	-4	-3	-1	1
India	Mumbai	2020-03-13	-9	1	-6	-7	-2	3
India	Mumbai	2020-03-14	-14	3	-10	-9	-5	5
India	Mumbai	2020-03-15	-17	-1	-13	-11	1	4
India	Mumbai	2020-03-16	-12	1	-10	-10	-8	5
India	Mumbai	2020-03-17	-18	0	-15	-15	-14	7
India	Mumbai	2020-03-18	-22	-5	-17	-19	-18	8
India	Mumbai	2020-03-19	-28	-8	-23	-26	-24	10
India	Mumbai	2020-03-20	-41	-12	-29	-33	-31	14
India	Mumbai	2020-03-21	-60	-26	-42	-45	-43	17
India	Mumbai	2020-03-22	-86	-84	-70	-78	-62	26
India	Mumbai	2020-03-23	-69	-39	-51	-69	-69	29
India	Mumbai	2020-03-24	-76	-50	-58	-76	-77	34
India	Mumbai	2020-03-25	-82	-67	-63	-81	-81	37
India	Mumbai	2020-03-26	-80	-63	-61	-79	-78	36
India	Mumbai	2020-03-27	-80	-62	-61	-79	-77	36
India	Mumbai	2020-03-28	-82	-66	-64	-79	-74	34
India	Mumbai	2020-03-29	-82	-68	-67	-77	-57	25
India	Mumbai	2020-03-30	-79	-63	-61	-79	-76	35
India	Mumbai	2020-03-31	-80	-64	-61	-80	-76	35
India	Mumbai	2020-04-01	-80	-65	-61	-80	-77	35
India	Mumbai	2020-04-02	-81	-66	-62	-81	-79	37
India	Mumbai	2020-04-03	-80	-64	-61	-80	-76	36
India	Mumbai	2020-04-04	-82	-66	-64	-79	-71	34
India	Mumbai	2020-04-05	-82	-68	-67	-78	-55	25
India	Mumbai	2020-04-06	-80	-64	-61	-80	-78	36
India	Mumbai	2020-04-07	-82	-54	-64	-76	-76	35
India	Mumbai	2020-04-08	-83	-57	-65	-76	-76	35
India	Mumbai	2020-04-09	-83	-55	-65	-77	-77	37
India	Mumbai	2020-04-10	-83	-56	-66	-78	-79	39
India	Mumbai	2020-04-11	-85	-60	-69	-77	-73	36
India	Mumbai	2020-04-12	-85	-63	-71	-75	-56	25
India	Mumbai	2020-04-13	-82	-57	-65	-77	-75	37
India	Mumbai	2020-04-14	-83	-59	-65	-78	-78	37
India	Mumbai	2020-04-15	-82	-53	-64	-75	-74	35
India	Mumbai	2020-04-16	-87	-49	-73	-75	-75	36
India	Mumbai	2020-04-17	-87	-49	-73	-75	-74	37
India	Mumbai	2020-04-18	-89	-56	-78	-75	-69	34
India	Mumbai	2020-04-19	-89	-58	-79	-73	-53	25
India	Mumbai	2020-04-20	-87	-52	-74	-75	-73	36
India	Mumbai	2020-04-21	-87	-52	-74	-75	-74	36
India	Mumbai	2020-04-22	-87	-53	-74	-75	-74	36
India	Mumbai	2020-04-23	-88	-54	-75	-76	-74	37
India	Mumbai	2020-04-24	-87	-51	-75	-76	-74	37
India	Mumbai	2020-04-25	-89	-54	-78	-75	-70	35
India	Mumbai	2020-04-26	-89	-59	-79	-74	-53	26
India	Mumbai	2020-04-27	-87	-53	-74	-76	-73	37
India	Mumbai	2020-04-28	-87	-52	-74	-75	-74	36
India	Mumbai	2020-04-29	-87	-52	-74	-74	-73	36
India	Mumbai	2020-04-30	-87	-52	-74	-75	-73	36
India	Mumbai	2020-05-01	-87	-53	-75	-76	-77	38
India	Mumbai	2020-05-02	-88	-54	-77	-74	-67	34
India	Mumbai	2020-05-03	-88	-57	-79	-72	-50	25
India	Mumbai	2020-05-04	-84	-44	-73	-71	-70	34
India	Mumbai	2020-05-05	-84	-44	-73	-70	-70	34
India	Mumbai	2020-05-06	-83	-41	-72	-68	-68	33
India	Mumbai	2020-05-07	-83	-43	-72	-70	-71	34
India	Mumbai	2020-05-08	-82	-37	-72	-68	-67	34
India	Mumbai	2020-05-09	-85	-44	-75	-68	-64	32
India	Calcutta	2020-02-15	-3	1	-2	-1	6	1
India	Calcutta	2020-02-16	-2	1	-5	-2	2	1
India	Calcutta	2020-02-17	-3	-2	-3	-1	3	1
India	Calcutta	2020-02-18	-2	-1	-1	-2	2	1
India	Calcutta	2020-02-19	-4	1	-3	3	11	-1
India	Calcutta	2020-02-20	-3	1	-3	0	6	0
India	Calcutta	2020-02-21	-6	0	-3	-6	-7	3
India	Calcutta	2020-02-22	-7	-3	-4	-6	0	2
India	Calcutta	2020-02-23	-3	1	-6	-3	3	1
India	Calcutta	2020-02-24	-5	-3	-4	-3	2	1
India	Calcutta	2020-02-25	-10	-11	-10	-8	-1	3
India	Calcutta	2020-02-26	-2	2	-2	5	9	-2
India	Calcutta	2020-02-27	-1	1	-2	1	6	0
India	Calcutta	2020-02-28	-1	2	0	2	6	0
India	Calcutta	2020-02-29	-3	2	-1	0	9	0
India	Calcutta	2020-03-01	-2	5	-3	0	4	1
India	Calcutta	2020-03-02	-2	1	1	0	3	0
India	Calcutta	2020-03-03	-8	-8	-5	-4	2	1
India	Calcutta	2020-03-04	0	7	0	7	11	-2
India	Calcutta	2020-03-05	0	5	0	3	6	0
India	Calcutta	2020-03-06	-1	5	2	4	6	0
India	Calcutta	2020-03-07	-2	5	0	4	7	0
India	Calcutta	2020-03-08	5	15	0	7	5	-1
India	Calcutta	2020-03-09	-22	-20	-10	-33	-51	13
India	Calcutta	2020-03-10	-15	-15	-9	-19	-36	7
India	Calcutta	2020-03-11	-3	3	-1	6	5	-3
India	Calcutta	2020-03-12	-3	2	-1	1	4	-1
India	Calcutta	2020-03-13	-4	1	0	0	3	0
India	Calcutta	2020-03-14	-9	-4	-6	-6	1	1
India	Calcutta	2020-03-15	-6	1	-8	-5	3	2
India	Calcutta	2020-03-16	-6	-1	-3	-5	-2	2
India	Calcutta	2020-03-17	-8	-2	-5	-10	-7	3
India	Calcutta	2020-03-18	-10	2	-7	-6	1	2
India	Calcutta	2020-03-19	-13	2	-11	-14	-5	4
India	Calcutta	2020-03-20	-19	-1	-14	-18	-9	6
India	Calcutta	2020-03-21	-29	-5	-23	-24	-8	7
India	Calcutta	2020-03-22	-66	-63	-53	-65	-39	18
India	Calcutta	2020-03-23	-42	-14	-33	-50	-41	16
India	Calcutta	2020-03-24	-67	-56	-52	-73	-64	26
India	Calcutta	2020-03-25	-71	-58	-56	-75	-65	26
India	Calcutta	2020-03-26	-71	-61	-56	-77	-66	28
India	Calcutta	2020-03-27	-71	-60	-55	-76	-65	28
India	Calcutta	2020-03-28	-72	-62	-57	-77	-60	27
India	Calcutta	2020-03-29	-71	-60	-58	-74	-41	22
India	Calcutta	2020-03-30	-70	-62	-56	-77	-64	29
India	Calcutta	2020-03-31	-69	-60	-54	-76	-64	27
India	Calcutta	2020-04-01	-69	-59	-55	-75	-62	25
India	Calcutta	2020-04-02	-68	-58	-54	-75	-62	26
India	Calcutta	2020-04-03	-68	-58	-54	-75	-62	27
India	Calcutta	2020-04-04	-70	-59	-55	-75	-55	25
India	Calcutta	2020-04-05	-69	-57	-56	-73	-37	20
India	Calcutta	2020-04-06	-68	-58	-52	-75	-62	27
India	Calcutta	2020-04-07	-69	-48	-46	-71	-62	26
India	Calcutta	2020-04-08	-70	-46	-47	-70	-60	24
India	Calcutta	2020-04-09	-69	-46	-47	-71	-61	26
India	Calcutta	2020-04-10	-70	-47	-47	-71	-63	27
India	Calcutta	2020-04-11	-71	-47	-49	-71	-56	26
India	Calcutta	2020-04-12	-70	-46	-51	-68	-37	20
India	Calcutta	2020-04-13	-69	-48	-47	-72	-61	28
India	Calcutta	2020-04-14	-69	-49	-46	-72	-64	27
India	Calcutta	2020-04-15	-72	-48	-46	-70	-58	25
India	Calcutta	2020-04-16	-85	-37	-53	-70	-60	26
India	Calcutta	2020-04-17	-85	-39	-53	-70	-60	27
India	Calcutta	2020-04-18	-87	-45	-58	-71	-55	25
India	Calcutta	2020-04-19	-87	-43	-59	-68	-38	21
India	Calcutta	2020-04-20	-86	-45	-56	-72	-60	27
India	Calcutta	2020-04-21	-87	-49	-55	-73	-63	27
India	Calcutta	2020-04-22	-86	-41	-55	-69	-58	24
India	Calcutta	2020-04-23	-86	-44	-57	-71	-60	27
India	Calcutta	2020-04-24	-86	-43	-56	-71	-60	27
India	Calcutta	2020-04-25	-87	-44	-58	-71	-56	26
India	Calcutta	2020-04-26	-86	-43	-60	-68	-37	22
India	Calcutta	2020-04-27	-86	-45	-57	-72	-60	29
India	Calcutta	2020-04-28	-86	-46	-55	-72	-61	27
India	Calcutta	2020-04-29	-85	-38	-54	-67	-56	25
India	Calcutta	2020-04-30	-86	-38	-53	-68	-57	26
India	Calcutta	2020-05-01	-88	-45	-56	-72	-63	28
India	Calcutta	2020-05-02	-87	-40	-56	-68	-51	25
India	Calcutta	2020-05-03	-86	-38	-58	-66	-34	20
India	Calcutta	2020-05-04	-85	-38	-54	-68	-56	26
India	Calcutta	2020-05-05	-84	-37	-53	-67	-56	25
India	Calcutta	2020-05-06	-83	-32	-52	-64	-52	22
India	Calcutta	2020-05-07	-83	-32	-52	-66	-56	25
India	Calcutta	2020-05-08	-83	-32	-52	-66	-55	25
India	Calcutta	2020-05-09	-84	-35	-54	-66	-48	23
Japan	Tokyo	2020-02-15	-2	5	9	1	4	1
Japan	Tokyo	2020-02-16	-13	-9	-37	-9	-1	3
Japan	Tokyo	2020-02-17	-4	3	-2	-1	1	0
Japan	Tokyo	2020-02-18	-2	3	3	-3	0	1
Japan	Tokyo	2020-02-19	-4	2	8	-5	-1	1
Japan	Tokyo	2020-02-20	-4	2	-1	-5	-1	1
Japan	Tokyo	2020-02-21	-4	2	0	-5	-2	2
Japan	Tokyo	2020-02-22	-9	0	-7	-5	-1	2
Japan	Tokyo	2020-02-23	-3	3	14	-5	-1	0
Japan	Tokyo	2020-02-24	-5	-1	31	-40	-66	19
Japan	Tokyo	2020-02-25	-6	5	-5	-5	-1	1
Japan	Tokyo	2020-02-26	-11	1	-15	-8	-1	2
Japan	Tokyo	2020-02-27	-8	5	-9	-10	-2	3
Japan	Tokyo	2020-02-28	-9	15	-6	-12	-1	4
Japan	Tokyo	2020-02-29	-13	11	-8	-19	1	5
Japan	Tokyo	2020-03-01	-15	10	12	-25	-1	4
Japan	Tokyo	2020-03-02	-21	-5	-38	-16	-5	6
Japan	Tokyo	2020-03-03	-8	10	11	-16	-6	5
Japan	Tokyo	2020-03-04	-20	-4	-26	-20	-8	7
Japan	Tokyo	2020-03-05	-14	2	-10	-18	-7	7
Japan	Tokyo	2020-03-06	-14	4	1	-20	-8	7
Japan	Tokyo	2020-03-07	-18	2	-16	-25	-6	6
Japan	Tokyo	2020-03-08	-26	-9	-54	-34	-8	7
Japan	Tokyo	2020-03-09	-13	4	6	-17	-6	5
Japan	Tokyo	2020-03-10	-20	-10	-36	-19	-10	8
Japan	Tokyo	2020-03-11	-9	6	18	-18	-8	5
Japan	Tokyo	2020-03-12	-10	4	9	-18	-8	6
Japan	Tokyo	2020-03-13	-10	5	8	-19	-8	7
Japan	Tokyo	2020-03-14	-29	-17	-58	-30	-11	9
Japan	Tokyo	2020-03-15	-10	10	16	-24	-3	4
Japan	Tokyo	2020-03-16	-13	0	-8	-16	-5	5
Japan	Tokyo	2020-03-17	-9	4	6	-17	-7	5
Japan	Tokyo	2020-03-18	-9	4	21	-15	-7	5
Japan	Tokyo	2020-03-19	-3	4	14	-13	-8	4
Japan	Tokyo	2020-03-20	-15	2	37	-44	-66	22
Japan	Tokyo	2020-03-21	-13	4	38	-21	-10	4
Japan	Tokyo	2020-03-22	-13	4	51	-21	-5	2
Japan	Tokyo	2020-03-23	-13	0	2	-15	-6	5
Japan	Tokyo	2020-03-24	-8	3	12	-16	-9	6
Japan	Tokyo	2020-03-25	-6	14	37	-14	-8	4
Japan	Tokyo	2020-03-26	-10	25	26	-17	-10	6
Japan	Tokyo	2020-03-27	-20	13	4	-25	-15	10
Japan	Tokyo	2020-03-28	-46	-6	-31	-46	-19	13
Japan	Tokyo	2020-03-29	-63	-32	-66	-59	-27	14
Japan	Tokyo	2020-03-30	-24	9	-14	-27	-16	10
Japan	Tokyo	2020-03-31	-23	5	-10	-27	-16	10
Japan	Tokyo	2020-04-01	-38	-13	-44	-31	-20	13
Japan	Tokyo	2020-04-02	-28	7	-2	-32	-21	12
Japan	Tokyo	2020-04-03	-30	9	4	-33	-22	14
Japan	Tokyo	2020-04-04	-42	5	4	-48	-25	13
Japan	Tokyo	2020-04-05	-50	-4	-30	-58	-27	12
Japan	Tokyo	2020-04-06	-29	12	3	-32	-22	12
Japan	Tokyo	2020-04-07	-32	4	-3	-38	-27	15
Japan	Tokyo	2020-04-08	-45	-1	4	-46	-35	18
Japan	Tokyo	2020-04-09	-47	-3	-6	-49	-38	21
Japan	Tokyo	2020-04-10	-48	3	-10	-51	-39	23
Japan	Tokyo	2020-04-11	-52	1	-6	-59	-37	17
Japan	Tokyo	2020-04-12	-59	-10	-31	-66	-38	15
Japan	Tokyo	2020-04-13	-65	-34	-65	-56	-43	25
Japan	Tokyo	2020-04-14	-47	7	-2	-54	-44	23
Japan	Tokyo	2020-04-15	-49	5	11	-53	-45	23
Japan	Tokyo	2020-04-16	-52	-1	-8	-56	-46	24
Japan	Tokyo	2020-04-17	-53	7	-8	-57	-46	26
Japan	Tokyo	2020-04-18	-72	-30	-66	-70	-44	22
Japan	Tokyo	2020-04-19	-54	2	12	-61	-36	13
Japan	Tokyo	2020-04-20	-63	-21	-58	-58	-46	25
Japan	Tokyo	2020-04-21	-53	1	0	-56	-47	24
Japan	Tokyo	2020-04-22	-57	-7	-11	-58	-48	25
Japan	Tokyo	2020-04-23	-56	-5	-10	-58	-48	25
Japan	Tokyo	2020-04-24	-57	-3	-15	-57	-46	27
Japan	Tokyo	2020-04-25	-59	-8	-18	-60	-39	18
Japan	Tokyo	2020-04-26	-61	-11	-11	-65	-39	15
Japan	Tokyo	2020-04-27	-59	-17	-36	-57	-46	25
Japan	Tokyo	2020-04-28	-53	-4	-19	-56	-47	24
Japan	Tokyo	2020-04-29	-57	-9	13	-73	-78	32
Japan	Tokyo	2020-04-30	-54	-1	-4	-57	-50	26
Japan	Tokyo	2020-05-01	-57	-2	-6	-59	-51	28
Japan	Tokyo	2020-05-02	-61	-8	-14	-62	-41	19
Japan	Tokyo	2020-05-03	-60	-8	-8	-64	-40	15
Japan	Tokyo	2020-05-04	-60	-15	-19	-76	-80	36
Japan	Tokyo	2020-05-05	-57	-10	4	-75	-81	36
Japan	Tokyo	2020-05-06	-68	-27	-45	-78	-80	37
Japan	Tokyo	2020-05-07	-53	-1	-7	-51	-42	22
Japan	Tokyo	2020-05-08	-55	-2	-6	-54	-43	25
Japan	Tokyo	2020-05-09	-55	-6	-19	-56	-33	17
South Korea	Seoul	2020-02-15	-4	0	3	-6	1	3
South Korea	Seoul	2020-02-16	-11	0	-31	-15	-3	4
South Korea	Seoul	2020-02-17	-7	-6	-17	-6	0	5
South Korea	Seoul	2020-02-18	-1	-3	-5	-3	2	2
South Korea	Seoul	2020-02-19	-5	-1	14	-4	1	2
South Korea	Seoul	2020-02-20	-7	-3	7	-6	1	2
South Korea	Seoul	2020-02-21	-15	-4	-10	-10	0	5
South Korea	Seoul	2020-02-22	-26	-6	-32	-24	-4	9
South Korea	Seoul	2020-02-23	-31	-18	-12	-25	-9	8
South Korea	Seoul	2020-02-24	-21	6	6	-15	-6	8
South Korea	Seoul	2020-02-25	-33	-13	-38	-26	-10	10
South Korea	Seoul	2020-02-26	-29	-7	5	-22	-11	9
South Korea	Seoul	2020-02-27	-30	-10	1	-24	-10	9
South Korea	Seoul	2020-02-28	-37	-17	-38	-30	-12	13
South Korea	Seoul	2020-02-29	-38	-10	-13	-32	-10	12
South Korea	Seoul	2020-03-01	-41	-8	-17	-36	-16	11
South Korea	Seoul	2020-03-02	-23	-1	10	-20	-8	9
South Korea	Seoul	2020-03-03	-24	-7	2	-21	-9	8
South Korea	Seoul	2020-03-04	-30	-10	-7	-25	-11	10
South Korea	Seoul	2020-03-05	-28	-11	-2	-25	-9	9
South Korea	Seoul	2020-03-06	-27	-8	1	-22	-9	10
South Korea	Seoul	2020-03-07	-32	-7	-16	-29	-8	11
South Korea	Seoul	2020-03-08	-27	-14	34	-24	-14	9
South Korea	Seoul	2020-03-09	-19	1	16	-17	-6	8
South Korea	Seoul	2020-03-10	-27	-11	-32	-25	-9	9
South Korea	Seoul	2020-03-11	-22	-3	23	-18	-8	8
South Korea	Seoul	2020-03-12	-23	-5	19	-20	-7	8
South Korea	Seoul	2020-03-13	-24	-5	2	-20	-7	9
South Korea	Seoul	2020-03-14	-25	1	4	-22	-5	9
South Korea	Seoul	2020-03-15	-28	1	-3	-29	-12	9
South Korea	Seoul	2020-03-16	-17	1	23	-16	-6	8
South Korea	Seoul	2020-03-17	-19	-5	12	-17	-6	6
South Korea	Seoul	2020-03-18	-19	-1	47	-16	-7	7
South Korea	Seoul	2020-03-19	-28	-13	-18	-25	-7	9
South Korea	Seoul	2020-03-20	-20	-2	17	-17	-6	8
South Korea	Seoul	2020-03-21	-21	4	31	-18	-5	7
South Korea	Seoul	2020-03-22	-20	-8	52	-17	-12	7
South Korea	Seoul	2020-03-23	-15	6	47	-13	-5	7
South Korea	Seoul	2020-03-24	-16	0	40	-13	-6	5
South Korea	Seoul	2020-03-25	-18	1	61	-14	-8	7
South Korea	Seoul	2020-03-26	-25	-8	3	-21	-7	8
South Korea	Seoul	2020-03-27	-23	-4	4	-20	-8	10
South Korea	Seoul	2020-03-28	-23	2	16	-20	-7	8
South Korea	Seoul	2020-03-29	-19	11	51	-17	-12	6
South Korea	Seoul	2020-03-30	-13	4	60	-12	-6	7
South Korea	Seoul	2020-03-31	-11	2	54	-10	-5	5
South Korea	Seoul	2020-04-01	-18	0	44	-15	-8	7
South Korea	Seoul	2020-04-02	-18	-2	44	-15	-6	7
South Korea	Seoul	2020-04-03	-18	1	36	-13	-6	7
South Korea	Seoul	2020-04-04	-19	5	25	-16	-8	7
South Korea	Seoul	2020-04-05	-17	14	46	-14	-13	6
South Korea	Seoul	2020-04-06	-12	6	48	-9	-3	6
South Korea	Seoul	2020-04-07	-12	2	40	-10	-4	5
South Korea	Seoul	2020-04-08	-16	0	47	-13	-6	6
South Korea	Seoul	2020-04-09	-18	-2	31	-14	-4	6
South Korea	Seoul	2020-04-10	-16	2	22	-12	-5	7
South Korea	Seoul	2020-04-11	-16	10	17	-13	-7	6
South Korea	Seoul	2020-04-12	-20	-10	8	-20	-13	7
South Korea	Seoul	2020-04-13	-9	10	45	-9	-3	6
South Korea	Seoul	2020-04-14	-4	9	51	-4	-3	2
South Korea	Seoul	2020-04-15	-3	23	124	-16	-50	17
South Korea	Seoul	2020-04-16	-17	-2	33	-13	-4	6
South Korea	Seoul	2020-04-17	-23	-7	-19	-20	-6	9
South Korea	Seoul	2020-04-18	-13	8	40	-10	-4	6
South Korea	Seoul	2020-04-19	-24	1	-20	-24	-12	7
South Korea	Seoul	2020-04-20	-12	5	19	-11	-2	6
South Korea	Seoul	2020-04-21	-13	-1	6	-11	-2	4
South Korea	Seoul	2020-04-22	-18	-3	6	-15	-4	6
South Korea	Seoul	2020-04-23	-16	-2	10	-14	-2	5
South Korea	Seoul	2020-04-24	-14	2	10	-10	-2	6
South Korea	Seoul	2020-04-25	-12	9	21	-10	-4	5
South Korea	Seoul	2020-04-26	-6	1	56	-5	-8	3
South Korea	Seoul	2020-04-27	-6	11	40	-6	-1	4
South Korea	Seoul	2020-04-28	-5	8	41	-3	-1	1
South Korea	Seoul	2020-04-29	-2	17	62	2	-3	-2
South Korea	Seoul	2020-04-30	6	29	158	-6	-54	11
South Korea	Seoul	2020-05-01	0	22	123	-10	-46	13
South Korea	Seoul	2020-05-02	-9	10	60	-4	-15	2
South Korea	Seoul	2020-05-03	-5	19	39	-2	-9	1
South Korea	Seoul	2020-05-04	15	30	95	1	-18	5
South Korea	Seoul	2020-05-05	13	23	114	-14	-56	14
South Korea	Seoul	2020-05-06	-10	9	48	-4	-1	3
South Korea	Seoul	2020-05-07	-7	7	36	-4	-1	2
South Korea	Seoul	2020-05-08	-5	8	19	-1	-1	3
South Korea	Seoul	2020-05-09	-18	-2	-36	-20	-7	7
Sri Lanka	Colomobo	2020-02-15	3	1	5	3	3	1
Sri Lanka	Colomobo	2020-02-16	3	4	3	4	3	2
Sri Lanka	Colomobo	2020-02-17	-2	1	4	2	6	2
Sri Lanka	Colomobo	2020-02-18	0	2	4	4	7	1
Sri Lanka	Colomobo	2020-02-19	0	3	6	4	5	1
Sri Lanka	Colomobo	2020-02-20	4	3	10	8	5	0
Sri Lanka	Colomobo	2020-02-21	2	5	18	0	-18	7
Sri Lanka	Colomobo	2020-02-22	0	-1	12	2	0	2
Sri Lanka	Colomobo	2020-02-23	1	1	5	6	3	1
Sri Lanka	Colomobo	2020-02-24	-1	1	4	4	7	1
Sri Lanka	Colomobo	2020-02-25	3	8	4	6	8	1
Sri Lanka	Colomobo	2020-02-26	2	7	6	6	5	1
Sri Lanka	Colomobo	2020-02-27	3	5	4	4	7	1
Sri Lanka	Colomobo	2020-02-28	5	9	5	7	7	1
Sri Lanka	Colomobo	2020-02-29	5	5	6	7	8	0
Sri Lanka	Colomobo	2020-03-01	4	7	1	7	6	2
Sri Lanka	Colomobo	2020-03-02	0	4	2	4	7	2
Sri Lanka	Colomobo	2020-03-03	0	3	1	4	8	1
Sri Lanka	Colomobo	2020-03-04	2	5	3	5	6	2
Sri Lanka	Colomobo	2020-03-05	4	4	4	5	7	2
Sri Lanka	Colomobo	2020-03-06	6	9	8	9	5	1
Sri Lanka	Colomobo	2020-03-07	5	5	13	9	1	0
Sri Lanka	Colomobo	2020-03-08	9	8	24	9	2	0
Sri Lanka	Colomobo	2020-03-09	-14	-9	31	-16	-60	15
Sri Lanka	Colomobo	2020-03-10	2	11	3	12	8	-1
Sri Lanka	Colomobo	2020-03-11	3	12	6	9	6	0
Sri Lanka	Colomobo	2020-03-12	3	30	3	7	7	1
Sri Lanka	Colomobo	2020-03-13	-3	18	-2	2	2	5
Sri Lanka	Colomobo	2020-03-14	-10	-1	-6	-5	2	6
Sri Lanka	Colomobo	2020-03-15	-20	0	-13	-13	-1	9
Sri Lanka	Colomobo	2020-03-16	-37	-17	-14	-33	-54	24
Sri Lanka	Colomobo	2020-03-17	-33	-2	-17	-24	-34	18
Sri Lanka	Colomobo	2020-03-18	-41	-11	-18	-32	-46	23
Sri Lanka	Colomobo	2020-03-19	-46	-14	-24	-37	-48	25
Sri Lanka	Colomobo	2020-03-20	-52	1	-28	-36	-53	27
Sri Lanka	Colomobo	2020-03-21	-89	-92	-56	-81	-70	40
Sri Lanka	Colomobo	2020-03-22	-88	-92	-59	-80	-56	34
Sri Lanka	Colomobo	2020-03-23	-79	-67	-41	-64	-75	43
Sri Lanka	Colomobo	2020-03-24	-64	-31	-35	-57	-72	34
Sri Lanka	Colomobo	2020-03-25	-86	-84	-49	-79	-79	45
Sri Lanka	Colomobo	2020-03-26	-74	-57	-38	-57	-72	38
Sri Lanka	Colomobo	2020-03-27	-82	-76	-47	-75	-74	45
Sri Lanka	Colomobo	2020-03-28	-88	-89	-56	-80	-65	38
Sri Lanka	Colomobo	2020-03-29	-86	-87	-57	-78	-50	32
Sri Lanka	Colomobo	2020-03-30	-76	-66	-39	-62	-70	38
Sri Lanka	Colomobo	2020-03-31	-85	-83	-47	-78	-75	42
Sri Lanka	Colomobo	2020-04-01	-78	-68	-41	-65	-71	39
Sri Lanka	Colomobo	2020-04-02	-84	-80	-48	-77	-75	45
Sri Lanka	Colomobo	2020-04-03	-84	-78	-50	-77	-74	47
Sri Lanka	Colomobo	2020-04-04	-86	-85	-55	-79	-62	37
Sri Lanka	Colomobo	2020-04-05	-84	-84	-55	-77	-45	31
Sri Lanka	Colomobo	2020-04-06	-71	-56	-36	-56	-68	38
Sri Lanka	Colomobo	2020-04-07	-85	-85	-47	-79	-77	44
Sri Lanka	Colomobo	2020-04-08	-83	-80	-46	-76	-73	42
Sri Lanka	Colomobo	2020-04-09	-70	-55	-36	-54	-66	36
Sri Lanka	Colomobo	2020-04-10	-83	-78	-48	-76	-73	46
Sri Lanka	Colomobo	2020-04-11	-84	-81	-53	-76	-59	36
Sri Lanka	Colomobo	2020-04-12	-83	-83	-55	-76	-45	30
Sri Lanka	Colomobo	2020-04-13	-86	-89	-48	-81	-79	46
Sri Lanka	Colomobo	2020-04-14	-86	-88	-49	-80	-77	44
Sri Lanka	Colomobo	2020-04-15	-84	-83	-47	-78	-73	41
Sri Lanka	Colomobo	2020-04-16	-71	-59	-37	-57	-66	35
Sri Lanka	Colomobo	2020-04-17	-82	-79	-47	-77	-70	43
Sri Lanka	Colomobo	2020-04-18	-85	-83	-54	-78	-57	33
Sri Lanka	Colomobo	2020-04-19	-84	-84	-56	-77	-41	29
Sri Lanka	Colomobo	2020-04-20	-68	-57	-37	-58	-57	33
Sri Lanka	Colomobo	2020-04-21	-70	-61	-40	-60	-59	33
Sri Lanka	Colomobo	2020-04-22	-70	-60	-39	-60	-58	33
Sri Lanka	Colomobo	2020-04-23	-70	-61	-40	-61	-58	34
Sri Lanka	Colomobo	2020-04-24	-70	-54	-41	-60	-57	35
Sri Lanka	Colomobo	2020-04-25	-85	-85	-57	-79	-57	35
Sri Lanka	Colomobo	2020-04-26	-84	-84	-57	-78	-42	30
Sri Lanka	Colomobo	2020-04-27	-82	-81	-49	-77	-68	42
Sri Lanka	Colomobo	2020-04-28	-69	-55	-38	-58	-57	32
Sri Lanka	Colomobo	2020-04-29	-71	-62	-39	-63	-57	34
Sri Lanka	Colomobo	2020-04-30	-68	-55	-38	-59	-56	34
Sri Lanka	Colomobo	2020-05-01	-84	-83	-51	-79	-73	45
Sri Lanka	Colomobo	2020-05-02	-84	-82	-56	-77	-53	35
Sri Lanka	Colomobo	2020-05-03	-83	-83	-58	-77	-38	30
Sri Lanka	Colomobo	2020-05-04	-66	-52	-39	-57	-53	32
Sri Lanka	Colomobo	2020-05-05	-67	-56	-41	-59	-54	32
Sri Lanka	Colomobo	2020-05-06	-63	-45	-38	-53	-54	31
Sri Lanka	Colomobo	2020-05-07	-84	-84	-48	-78	-74	43
Sri Lanka	Colomobo	2020-05-08	-83	-82	-51	-78	-72	45
Sri Lanka	Colomobo	2020-05-09	-82	-80	-54	-76	-49	33
Philippines	Manila	2020-02-15	7	4	-1	1	6	0
Philippines	Manila	2020-02-16	3	5	-2	-3	1	1
Philippines	Manila	2020-02-17	-1	0	-3	-2	8	1
Philippines	Manila	2020-02-18	0	1	-3	0	5	0
Philippines	Manila	2020-02-19	-3	-3	-4	-6	5	1
Philippines	Manila	2020-02-20	-2	-2	-5	-5	6	0
Philippines	Manila	2020-02-21	-2	-2	-8	-6	8	1
Philippines	Manila	2020-02-22	1	0	-1	-1	7	0
Philippines	Manila	2020-02-23	-3	0	0	-7	2	1
Philippines	Manila	2020-02-24	1	-1	6	-4	4	1
Philippines	Manila	2020-02-25	0	-2	11	-18	-43	11
Philippines	Manila	2020-02-26	-3	-1	0	-3	6	0
Philippines	Manila	2020-02-27	-2	-1	-4	-6	6	0
Philippines	Manila	2020-02-28	-1	1	-6	-6	8	0
Philippines	Manila	2020-02-29	5	6	-1	0	9	0
Philippines	Manila	2020-03-01	2	7	0	-5	5	1
Philippines	Manila	2020-03-02	0	2	-2	-5	9	0
Philippines	Manila	2020-03-03	1	2	-2	-4	7	0
Philippines	Manila	2020-03-04	-1	2	-1	-7	6	1
Philippines	Manila	2020-03-05	0	2	-3	-6	7	0
Philippines	Manila	2020-03-06	-3	-1	-9	-8	8	1
Philippines	Manila	2020-03-07	0	2	-1	-4	7	1
Philippines	Manila	2020-03-08	-4	2	-2	-9	3	1
Philippines	Manila	2020-03-09	-3	1	-1	-7	7	1
Philippines	Manila	2020-03-10	-4	3	-5	-11	-4	3
Philippines	Manila	2020-03-11	-8	5	-6	-17	-5	4
Philippines	Manila	2020-03-12	-8	8	-8	-17	-6	5
Philippines	Manila	2020-03-13	-12	9	-16	-17	-9	7
Philippines	Manila	2020-03-14	-18	5	-20	-15	-6	6
Philippines	Manila	2020-03-15	-40	-10	-29	-42	-10	11
Philippines	Manila	2020-03-16	-34	-4	-18	-42	-31	15
Philippines	Manila	2020-03-17	-57	-21	-30	-63	-55	24
Philippines	Manila	2020-03-18	-66	-36	-36	-72	-62	28
Philippines	Manila	2020-03-19	-69	-41	-39	-75	-65	30
Philippines	Manila	2020-03-20	-73	-45	-47	-79	-66	33
Philippines	Manila	2020-03-21	-75	-48	-52	-78	-57	27
Philippines	Manila	2020-03-22	-79	-53	-56	-79	-50	24
Philippines	Manila	2020-03-23	-75	-50	-45	-81	-69	33
Philippines	Manila	2020-03-24	-76	-51	-47	-81	-71	33
Philippines	Manila	2020-03-25	-76	-51	-46	-81	-72	34
Philippines	Manila	2020-03-26	-76	-52	-47	-81	-72	34
Philippines	Manila	2020-03-27	-77	-51	-52	-83	-72	37
Philippines	Manila	2020-03-28	-78	-53	-56	-82	-62	30
Philippines	Manila	2020-03-29	-81	-59	-59	-82	-54	26
Philippines	Manila	2020-03-30	-79	-59	-48	-84	-73	35
Philippines	Manila	2020-03-31	-79	-57	-49	-83	-74	35
Philippines	Manila	2020-04-01	-79	-58	-48	-84	-74	35
Philippines	Manila	2020-04-02	-80	-58	-49	-84	-74	36
Philippines	Manila	2020-04-03	-80	-58	-54	-85	-73	39
Philippines	Manila	2020-04-04	-80	-58	-57	-84	-63	31
Philippines	Manila	2020-04-05	-82	-62	-60	-84	-54	26
Philippines	Manila	2020-04-06	-78	-57	-48	-84	-72	35
Philippines	Manila	2020-04-07	-77	-54	-48	-83	-74	35
Philippines	Manila	2020-04-08	-76	-50	-47	-83	-74	34
Philippines	Manila	2020-04-09	-85	-65	-51	-86	-80	38
Philippines	Manila	2020-04-10	-90	-78	-59	-90	-82	43
Philippines	Manila	2020-04-11	-82	-60	-59	-86	-67	32
Philippines	Manila	2020-04-12	-82	-62	-60	-84	-55	26
Philippines	Manila	2020-04-13	-76	-53	-47	-83	-71	35
Philippines	Manila	2020-04-14	-76	-52	-48	-82	-73	35
Philippines	Manila	2020-04-15	-76	-53	-48	-83	-72	35
Philippines	Manila	2020-04-16	-77	-54	-48	-84	-72	36
Philippines	Manila	2020-04-17	-79	-56	-53	-85	-71	39
Philippines	Manila	2020-04-18	-81	-61	-60	-84	-62	30
Philippines	Manila	2020-04-19	-83	-66	-63	-85	-54	26
Philippines	Manila	2020-04-20	-78	-58	-50	-84	-71	35
Philippines	Manila	2020-04-21	-79	-60	-51	-84	-72	35
Philippines	Manila	2020-04-22	-80	-62	-51	-85	-72	35
Philippines	Manila	2020-04-23	-80	-62	-53	-85	-72	36
Philippines	Manila	2020-04-24	-81	-63	-57	-86	-71	38
Philippines	Manila	2020-04-25	-81	-62	-60	-85	-61	31
Philippines	Manila	2020-04-26	-84	-69	-63	-85	-53	27
Philippines	Manila	2020-04-27	-78	-60	-50	-84	-69	35
Philippines	Manila	2020-04-28	-77	-58	-50	-83	-71	35
Philippines	Manila	2020-04-29	-77	-57	-48	-83	-70	34
Philippines	Manila	2020-04-30	-82	-50	-54	-79	-69	34
Philippines	Manila	2020-05-01	-84	-53	-59	-82	-74	39
Philippines	Manila	2020-05-02	-84	-53	-62	-79	-58	30
Philippines	Manila	2020-05-03	-87	-63	-66	-81	-51	26
Philippines	Manila	2020-05-04	-81	-51	-53	-78	-66	33
Philippines	Manila	2020-05-05	-81	-48	-53	-77	-67	33
Philippines	Manila	2020-05-06	-80	-47	-52	-76	-67	33
Philippines	Manila	2020-05-07	-80	-47	-52	-77	-67	33
Philippines	Manila	2020-05-08	-80	-47	-56	-78	-65	36
Philippines	Manila	2020-05-09	-79	-45	-59	-75	-53	28
Pakistan	Karachi	2020-02-15	3	3	8	4	2	0
Pakistan	Karachi	2020-02-16	3	3	8	4	2	0
Pakistan	Karachi	2020-02-17	8	8	11	9	3	-1
Pakistan	Karachi	2020-02-18	4	4	9	6	4	-1
Pakistan	Karachi	2020-02-19	0	0	6	3	4	-1
Pakistan	Karachi	2020-02-20	-3	-4	1	-1	2	0
Pakistan	Karachi	2020-02-21	1	0	7	4	3	0
Pakistan	Karachi	2020-02-22	1	2	7	3	3	0
Pakistan	Karachi	2020-02-23	2	1	8	2	3	0
Pakistan	Karachi	2020-02-24	8	8	10	7	4	-1
Pakistan	Karachi	2020-02-25	4	5	10	5	5	-1
Pakistan	Karachi	2020-02-26	0	1	8	4	5	-1
Pakistan	Karachi	2020-02-27	0	2	6	2	2	0
Pakistan	Karachi	2020-02-28	-1	-2	2	1	1	1
Pakistan	Karachi	2020-02-29	-3	-2	-3	-3	2	1
Pakistan	Karachi	2020-03-01	3	6	6	4	6	0
Pakistan	Karachi	2020-03-02	10	12	11	9	2	0
Pakistan	Karachi	2020-03-03	6	10	12	6	3	-1
Pakistan	Karachi	2020-03-04	2	4	9	4	3	0
Pakistan	Karachi	2020-03-05	-2	-1	3	-1	1	1
Pakistan	Karachi	2020-03-06	-5	-4	-3	-3	-1	2
Pakistan	Karachi	2020-03-07	-1	2	3	1	2	1
Pakistan	Karachi	2020-03-08	4	6	8	5	5	0
Pakistan	Karachi	2020-03-09	12	15	17	11	2	-1
Pakistan	Karachi	2020-03-10	7	10	16	9	4	-1
Pakistan	Karachi	2020-03-11	-6	-4	1	-1	3	1
Pakistan	Karachi	2020-03-12	-2	-1	3	-1	2	1
Pakistan	Karachi	2020-03-13	1	6	8	5	3	1
Pakistan	Karachi	2020-03-14	-3	8	7	7	0	1
Pakistan	Karachi	2020-03-15	-5	6	4	1	4	1
Pakistan	Karachi	2020-03-16	3	14	11	5	-7	2
Pakistan	Karachi	2020-03-17	-4	8	7	0	-8	2
Pakistan	Karachi	2020-03-18	-13	2	4	-4	-12	4
Pakistan	Karachi	2020-03-19	-18	-5	-2	-10	-16	6
Pakistan	Karachi	2020-03-20	-26	-10	-7	-15	-19	7
Pakistan	Karachi	2020-03-21	-34	-14	-14	-19	-18	8
Pakistan	Karachi	2020-03-22	-48	-25	-26	-34	-21	9
Pakistan	Karachi	2020-03-23	-59	-39	-29	-44	-68	22
Pakistan	Karachi	2020-03-24	-66	-48	-36	-52	-58	21
Pakistan	Karachi	2020-03-25	-68	-52	-38	-57	-62	23
Pakistan	Karachi	2020-03-26	-69	-52	-41	-60	-63	24
Pakistan	Karachi	2020-03-27	-73	-58	-46	-65	-64	25
Pakistan	Karachi	2020-03-28	-72	-54	-44	-62	-59	23
Pakistan	Karachi	2020-03-29	-70	-55	-45	-62	-41	18
Pakistan	Karachi	2020-03-30	-66	-49	-36	-59	-62	24
Pakistan	Karachi	2020-03-31	-68	-53	-39	-60	-62	23
Pakistan	Karachi	2020-04-01	-68	-52	-37	-58	-60	22
Pakistan	Karachi	2020-04-02	-66	-50	-36	-58	-59	22
Pakistan	Karachi	2020-04-03	-69	-53	-39	-60	-60	23
Pakistan	Karachi	2020-04-04	-67	-49	-39	-58	-52	20
Pakistan	Karachi	2020-04-05	-65	-51	-41	-57	-34	15
Pakistan	Karachi	2020-04-06	-60	-42	-30	-53	-53	20
Pakistan	Karachi	2020-04-07	-62	-45	-31	-53	-54	20
Pakistan	Karachi	2020-04-08	-64	-48	-32	-53	-55	20
Pakistan	Karachi	2020-04-09	-65	-50	-35	-56	-57	22
Pakistan	Karachi	2020-04-10	-66	-50	-35	-57	-55	21
Pakistan	Karachi	2020-04-11	-65	-47	-36	-55	-48	19
Pakistan	Karachi	2020-04-12	-65	-49	-40	-56	-33	15
Pakistan	Karachi	2020-04-13	-59	-42	-30	-52	-52	20
Pakistan	Karachi	2020-04-14	-61	-45	-31	-53	-52	19
Pakistan	Karachi	2020-04-15	-59	-43	-28	-49	-48	19
Pakistan	Karachi	2020-04-16	-57	-41	-27	-49	-48	19
Pakistan	Karachi	2020-04-17	-63	-47	-33	-54	-50	19
Pakistan	Karachi	2020-04-18	-60	-42	-33	-50	-40	16
Pakistan	Karachi	2020-04-19	-57	-41	-34	-50	-23	12
Pakistan	Karachi	2020-04-20	-51	-34	-24	-46	-43	16
Pakistan	Karachi	2020-04-21	-53	-35	-25	-45	-43	16
Pakistan	Karachi	2020-04-22	-53	-36	-26	-45	-43	15
Pakistan	Karachi	2020-04-23	-52	-33	-26	-45	-43	16
Pakistan	Karachi	2020-04-24	-55	-34	-30	-49	-46	17
Pakistan	Karachi	2020-04-25	-64	-46	-41	-56	-42	20
Pakistan	Karachi	2020-04-26	-63	-48	-42	-57	-26	17
Pakistan	Karachi	2020-04-27	-58	-43	-32	-53	-45	21
Pakistan	Karachi	2020-04-28	-57	-43	-30	-50	-43	18
Pakistan	Karachi	2020-04-29	-58	-44	-31	-50	-42	19
Pakistan	Karachi	2020-04-30	-57	-43	-30	-50	-42	19
Pakistan	Karachi	2020-05-01	-63	-48	-37	-57	-61	22
Pakistan	Karachi	2020-05-02	-59	-41	-34	-51	-37	17
Pakistan	Karachi	2020-05-03	-58	-42	-36	-52	-20	13
Pakistan	Karachi	2020-05-04	-51	-35	-25	-47	-39	17
Pakistan	Karachi	2020-05-05	-53	-37	-26	-47	-40	17
Pakistan	Karachi	2020-05-06	-52	-35	-28	-44	-39	17
Pakistan	Karachi	2020-05-07	-51	-35	-29	-45	-38	18
Pakistan	Karachi	2020-05-08	-56	-39	-33	-49	-41	19
Pakistan	Karachi	2020-05-09	-52	-34	-32	-45	-30	16
Singapore	Singapore	2020-02-15	-14	-9	-10	-17	-4	8
Singapore	Singapore	2020-02-16	-19	-17	-18	-22	-7	8
Singapore	Singapore	2020-02-17	-12	-6	-7	-14	-4	7
Singapore	Singapore	2020-02-18	-13	-9	-7	-15	-5	7
Singapore	Singapore	2020-02-19	-14	-14	-6	-15	-5	8
Singapore	Singapore	2020-02-20	-14	-13	-10	-12	-5	7
Singapore	Singapore	2020-02-21	-11	-12	-14	-12	0	8
Singapore	Singapore	2020-02-22	-11	-9	-5	-16	-3	6
Singapore	Singapore	2020-02-23	-14	-12	-3	-19	-5	6
Singapore	Singapore	2020-02-24	-12	-8	-12	-14	-3	7
Singapore	Singapore	2020-02-25	-10	-6	-2	-13	-3	6
Singapore	Singapore	2020-02-26	-12	-13	-4	-14	-4	7
Singapore	Singapore	2020-02-27	-12	-9	-5	-9	-4	6
Singapore	Singapore	2020-02-28	-8	-10	-8	-11	1	7
Singapore	Singapore	2020-02-29	-8	-7	-2	-13	0	5
Singapore	Singapore	2020-03-01	-11	-9	-1	-16	-3	5
Singapore	Singapore	2020-03-02	-8	-5	-7	-12	-2	6
Singapore	Singapore	2020-03-03	-8	-5	-3	-13	-1	6
Singapore	Singapore	2020-03-04	-11	-12	-7	-12	-2	6
Singapore	Singapore	2020-03-05	-12	-11	-13	-9	-2	6
Singapore	Singapore	2020-03-06	-8	-9	-8	-10	3	7
Singapore	Singapore	2020-03-07	-10	-8	-16	-15	0	6
Singapore	Singapore	2020-03-08	-11	-10	-7	-16	-2	5
Singapore	Singapore	2020-03-09	-11	-7	-9	-14	-1	6
Singapore	Singapore	2020-03-10	-11	-7	-4	-13	-1	6
Singapore	Singapore	2020-03-11	-13	-12	-9	-13	-2	7
Singapore	Singapore	2020-03-12	-13	-9	-8	-9	-2	6
Singapore	Singapore	2020-03-13	-10	-10	-9	-12	1	8
Singapore	Singapore	2020-03-14	-11	-8	-1	-15	0	6
Singapore	Singapore	2020-03-15	-14	-10	4	-18	-3	6
Singapore	Singapore	2020-03-16	-10	-2	1	-16	-11	9
Singapore	Singapore	2020-03-17	-8	16	2	-16	-12	9
Singapore	Singapore	2020-03-18	-11	-2	-3	-19	-14	11
Singapore	Singapore	2020-03-19	-13	-1	-2	-19	-16	12
Singapore	Singapore	2020-03-20	-11	-6	-6	-21	-13	15
Singapore	Singapore	2020-03-21	-13	-4	-15	-23	-3	11
Singapore	Singapore	2020-03-22	-18	-8	-18	-31	-8	11
Singapore	Singapore	2020-03-23	-16	-3	-23	-24	-11	12
Singapore	Singapore	2020-03-24	-13	3	-9	-23	-13	12
Singapore	Singapore	2020-03-25	-16	-1	-13	-25	-15	14
Singapore	Singapore	2020-03-26	-18	4	-15	-25	-16	14
Singapore	Singapore	2020-03-27	-20	-1	-24	-27	-14	18
Singapore	Singapore	2020-03-28	-23	3	-15	-33	-8	15
Singapore	Singapore	2020-03-29	-28	-6	-12	-40	-15	15
Singapore	Singapore	2020-03-30	-21	-1	-16	-29	-18	16
Singapore	Singapore	2020-03-31	-20	1	-10	-29	-18	15
Singapore	Singapore	2020-04-01	-23	-9	-15	-31	-22	18
Singapore	Singapore	2020-04-02	-25	-5	-22	-33	-27	19
Singapore	Singapore	2020-04-03	-21	18	-29	-32	-20	21
Singapore	Singapore	2020-04-04	-24	8	-27	-36	-7	15
Singapore	Singapore	2020-04-05	-23	-1	-27	-40	-10	14
Singapore	Singapore	2020-04-06	-15	12	-26	-32	-24	16
Singapore	Singapore	2020-04-07	-51	-6	-37	-54	-52	32
Singapore	Singapore	2020-04-08	-59	-21	-46	-63	-63	39
Singapore	Singapore	2020-04-09	-57	-12	-37	-63	-64	38
Singapore	Singapore	2020-04-10	-63	-13	-44	-75	-83	53
Singapore	Singapore	2020-04-11	-61	-21	-51	-66	-51	32
Singapore	Singapore	2020-04-12	-64	-31	-57	-70	-49	27
Singapore	Singapore	2020-04-13	-60	-21	-53	-66	-64	40
Singapore	Singapore	2020-04-14	-58	-14	-48	-65	-65	40
Singapore	Singapore	2020-04-15	-60	-22	-52	-66	-66	42
Singapore	Singapore	2020-04-16	-61	-19	-52	-66	-66	42
Singapore	Singapore	2020-04-17	-60	-17	-57	-65	-65	47
Singapore	Singapore	2020-04-18	-65	-22	-62	-66	-51	32
Singapore	Singapore	2020-04-19	-66	-28	-61	-69	-49	27
Singapore	Singapore	2020-04-20	-65	-20	-57	-68	-66	41
Singapore	Singapore	2020-04-21	-64	-20	-60	-69	-67	42
Singapore	Singapore	2020-04-22	-66	-25	-64	-69	-68	44
Singapore	Singapore	2020-04-23	-68	-26	-66	-70	-69	44
Singapore	Singapore	2020-04-24	-70	-29	-73	-71	-67	49
Singapore	Singapore	2020-04-25	-68	-27	-71	-70	-55	34
Singapore	Singapore	2020-04-26	-70	-35	-72	-72	-52	28
Singapore	Singapore	2020-04-27	-67	-24	-65	-70	-68	43
Singapore	Singapore	2020-04-28	-66	-22	-63	-69	-68	42
Singapore	Singapore	2020-04-29	-67	-29	-63	-69	-69	43
Singapore	Singapore	2020-04-30	-67	-24	-70	-67	-69	43
Singapore	Singapore	2020-05-01	-68	-17	-73	-74	-83	55
Singapore	Singapore	2020-05-02	-67	-22	-69	-67	-54	33
Singapore	Singapore	2020-05-03	-69	-32	-70	-69	-49	28
Singapore	Singapore	2020-05-04	-66	-21	-67	-68	-67	42
Singapore	Singapore	2020-05-05	-65	-18	-63	-67	-67	42
Singapore	Singapore	2020-05-06	-64	-19	-65	-66	-67	43
Singapore	Singapore	2020-05-07	-66	-14	-60	-72	-83	48
Singapore	Singapore	2020-05-08	-67	-19	-68	-66	-66	48
Singapore	Singapore	2020-05-09	-65	-19	-68	-64	-51	32
Thailand	Bangkok	2020-02-15	-3	1	-8	-2	7	1
Thailand	Bangkok	2020-02-16	-3	2	-5	-4	2	2
Thailand	Bangkok	2020-02-17	-3	1	-3	-4	2	1
Thailand	Bangkok	2020-02-18	-3	0	-5	-6	0	2
Thailand	Bangkok	2020-02-19	-4	-3	-3	-6	0	1
Thailand	Bangkok	2020-02-20	-4	-2	-3	-4	1	1
Thailand	Bangkok	2020-02-21	-4	1	-4	-5	1	2
Thailand	Bangkok	2020-02-22	-4	0	-12	-6	4	2
Thailand	Bangkok	2020-02-23	-5	0	-7	-8	2	2
Thailand	Bangkok	2020-02-24	-4	-1	-6	-7	0	2
Thailand	Bangkok	2020-02-25	-2	3	-6	-7	-2	2
Thailand	Bangkok	2020-02-26	-3	0	-6	-8	-1	2
Thailand	Bangkok	2020-02-27	-4	-1	-7	-8	-1	2
Thailand	Bangkok	2020-02-28	-1	5	-7	-6	-1	2
Thailand	Bangkok	2020-02-29	-1	6	-14	-7	5	1
Thailand	Bangkok	2020-03-01	-1	9	-9	-8	3	1
Thailand	Bangkok	2020-03-02	1	8	-7	-9	-2	2
Thailand	Bangkok	2020-03-03	0	5	-8	-10	-4	3
Thailand	Bangkok	2020-03-04	-1	2	-9	-11	-4	3
Thailand	Bangkok	2020-03-05	-3	2	-8	-9	-4	3
Thailand	Bangkok	2020-03-06	-5	2	-9	-11	-6	4
Thailand	Bangkok	2020-03-07	-6	1	-16	-13	2	3
Thailand	Bangkok	2020-03-08	-7	1	-11	-15	1	2
Thailand	Bangkok	2020-03-09	-4	1	-8	-13	-6	4
Thailand	Bangkok	2020-03-10	-3	1	-8	-13	-7	4
Thailand	Bangkok	2020-03-11	-4	0	-8	-15	-7	4
Thailand	Bangkok	2020-03-12	-6	-1	-9	-15	-7	4
Thailand	Bangkok	2020-03-13	-8	0	-12	-17	-7	5
Thailand	Bangkok	2020-03-14	-11	-1	-21	-20	3	3
Thailand	Bangkok	2020-03-15	-15	-1	-22	-23	-2	4
Thailand	Bangkok	2020-03-16	-8	4	-14	-18	-10	5
Thailand	Bangkok	2020-03-17	-9	1	-15	-21	-12	6
Thailand	Bangkok	2020-03-18	-12	-3	-16	-24	-13	7
Thailand	Bangkok	2020-03-19	-16	-6	-18	-26	-14	8
Thailand	Bangkok	2020-03-20	-20	-5	-24	-30	-15	9
Thailand	Bangkok	2020-03-21	-24	-4	-35	-33	-4	8
Thailand	Bangkok	2020-03-22	-36	-10	-35	-41	-10	9
Thailand	Bangkok	2020-03-23	-32	-11	-29	-39	-20	11
Thailand	Bangkok	2020-03-24	-34	-8	-32	-42	-23	12
Thailand	Bangkok	2020-03-25	-35	-8	-34	-42	-24	12
Thailand	Bangkok	2020-03-26	-43	-18	-40	-50	-26	15
Thailand	Bangkok	2020-03-27	-46	-19	-44	-54	-26	17
Thailand	Bangkok	2020-03-28	-51	-25	-55	-57	-14	16
Thailand	Bangkok	2020-03-29	-55	-27	-54	-61	-21	16
Thailand	Bangkok	2020-03-30	-44	-19	-42	-53	-27	16
Thailand	Bangkok	2020-03-31	-42	-14	-42	-53	-28	15
Thailand	Bangkok	2020-04-01	-43	-16	-41	-55	-30	16
Thailand	Bangkok	2020-04-02	-45	-18	-44	-57	-30	17
Thailand	Bangkok	2020-04-03	-48	-19	-48	-60	-30	19
Thailand	Bangkok	2020-04-04	-51	-21	-58	-62	-19	17
Thailand	Bangkok	2020-04-05	-54	-23	-57	-66	-25	17
Thailand	Bangkok	2020-04-06	-47	-17	-49	-67	-49	23
Thailand	Bangkok	2020-04-07	-45	-17	-45	-58	-32	17
Thailand	Bangkok	2020-04-08	-46	-21	-45	-60	-32	18
Thailand	Bangkok	2020-04-09	-47	-21	-45	-60	-32	18
Thailand	Bangkok	2020-04-10	-48	-18	-48	-61	-32	20
Thailand	Bangkok	2020-04-11	-51	-21	-57	-63	-22	17
Thailand	Bangkok	2020-04-12	-54	-22	-56	-66	-24	17
Thailand	Bangkok	2020-04-13	-49	-22	-47	-62	-35	20
Thailand	Bangkok	2020-04-14	-46	-17	-45	-61	-36	19
Thailand	Bangkok	2020-04-15	-46	-17	-44	-60	-35	19
Thailand	Bangkok	2020-04-16	-46	-19	-44	-60	-33	19
Thailand	Bangkok	2020-04-17	-49	-19	-48	-62	-33	21
Thailand	Bangkok	2020-04-18	-51	-21	-57	-61	-20	17
Thailand	Bangkok	2020-04-19	-53	-23	-55	-63	-22	16
Thailand	Bangkok	2020-04-20	-43	-16	-44	-57	-29	17
Thailand	Bangkok	2020-04-21	-44	-17	-45	-58	-30	17
Thailand	Bangkok	2020-04-22	-45	-20	-45	-59	-30	17
Thailand	Bangkok	2020-04-23	-46	-21	-45	-59	-30	17
Thailand	Bangkok	2020-04-24	-46	-17	-48	-60	-29	19
Thailand	Bangkok	2020-04-25	-50	-22	-57	-61	-19	17
Thailand	Bangkok	2020-04-26	-50	-19	-54	-62	-22	15
Thailand	Bangkok	2020-04-27	-42	-15	-45	-57	-28	17
Thailand	Bangkok	2020-04-28	-41	-12	-43	-56	-29	15
Thailand	Bangkok	2020-04-29	-42	-15	-43	-55	-29	15
Thailand	Bangkok	2020-04-30	-44	-2	-39	-47	-28	14
Thailand	Bangkok	2020-05-01	-46	3	-42	-56	-54	23
Thailand	Bangkok	2020-05-02	-48	-5	-50	-50	-23	15
Thailand	Bangkok	2020-05-03	-46	-3	-46	-50	-17	13
Thailand	Bangkok	2020-05-04	-42	-6	-39	-56	-44	19
Thailand	Bangkok	2020-05-05	-38	2	-35	-43	-28	13
Thailand	Bangkok	2020-05-06	-38	-1	-34	-54	-50	21
Thailand	Bangkok	2020-05-07	-38	-3	-34	-45	-25	14
Thailand	Bangkok	2020-05-08	-40	-1	-37	-47	-25	16
Thailand	Bangkok	2020-05-09	-41	-4	-46	-47	-12	13
Taiwan	Taipei	2020-02-15	-9	-4	-2	-10	56	-1
Taiwan	Taipei	2020-02-16	-14	-8	-21	-22	-8	5
Taiwan	Taipei	2020-02-17	-7	-3	-14	-17	-3	6
Taiwan	Taipei	2020-02-18	-7	-2	-3	-15	2	5
Taiwan	Taipei	2020-02-19	-7	-4	8	-12	3	4
Taiwan	Taipei	2020-02-20	-5	-5	-4	-15	2	1
Taiwan	Taipei	2020-02-21	-3	0	6	-12	0	5
Taiwan	Taipei	2020-02-22	-8	1	3	-17	5	3
Taiwan	Taipei	2020-02-23	-4	4	24	-15	-2	2
Taiwan	Taipei	2020-02-24	-3	1	6	-14	1	4
Taiwan	Taipei	2020-02-25	-8	0	4	-12	11	2
Taiwan	Taipei	2020-02-26	-10	-3	3	-11	11	2
Taiwan	Taipei	2020-02-27	-3	-1	-9	-4	9	-3
Taiwan	Taipei	2020-02-28	8	11	65	-14	-50	12
Taiwan	Taipei	2020-02-29	-7	1	31	-16	-4	3
Taiwan	Taipei	2020-03-01	-7	2	21	-11	0	1
Taiwan	Taipei	2020-03-02	-9	-1	-10	-14	10	2
Taiwan	Taipei	2020-03-03	-10	-1	-2	-15	14	2
Taiwan	Taipei	2020-03-04	-15	-7	-14	-16	14	2
Taiwan	Taipei	2020-03-05	-14	-3	-30	-18	11	0
Taiwan	Taipei	2020-03-06	-5	4	-1	-9	10	1
Taiwan	Taipei	2020-03-07	-5	7	9	-18	11	2
Taiwan	Taipei	2020-03-08	-4	7	26	-16	3	2
Taiwan	Taipei	2020-03-09	-9	1	-3	-14	10	2
Taiwan	Taipei	2020-03-10	-18	-4	-29	-18	11	4
Taiwan	Taipei	2020-03-11	-9	1	-4	-12	14	1
Taiwan	Taipei	2020-03-12	-10	-4	-15	-15	12	-2
Taiwan	Taipei	2020-03-13	-13	-4	-21	-12	9	3
Taiwan	Taipei	2020-03-14	-14	-1	-28	-25	6	6
Taiwan	Taipei	2020-03-15	-2	7	31	-13	1	2
Taiwan	Taipei	2020-03-16	-7	3	0	-13	10	2
Taiwan	Taipei	2020-03-17	-10	2	-3	-15	14	2
Taiwan	Taipei	2020-03-18	-15	2	-11	-15	13	2
Taiwan	Taipei	2020-03-19	-18	6	-29	-21	11	0
Taiwan	Taipei	2020-03-20	-8	12	-5	-12	9	2
Taiwan	Taipei	2020-03-21	-10	8	4	-23	9	3
Taiwan	Taipei	2020-03-22	-8	6	24	-22	0	3
Taiwan	Taipei	2020-03-23	-12	4	-9	-19	8	3
Taiwan	Taipei	2020-03-24	-13	3	-5	-19	12	3
Taiwan	Taipei	2020-03-25	-14	2	0	-17	12	2
Taiwan	Taipei	2020-03-26	-13	0	-10	-20	10	-1
Taiwan	Taipei	2020-03-27	-13	0	-11	-17	7	3
Taiwan	Taipei	2020-03-28	-21	-6	-33	-34	3	7
Taiwan	Taipei	2020-03-29	-9	3	17	-24	-1	4
Taiwan	Taipei	2020-03-30	-14	-2	-13	-20	6	4
Taiwan	Taipei	2020-03-31	-11	1	-6	-17	9	3
Taiwan	Taipei	2020-04-01	-10	2	-10	-6	7	1
Taiwan	Taipei	2020-04-02	-1	8	10	-26	-50	11
Taiwan	Taipei	2020-04-03	-1	10	40	-31	-55	16
Taiwan	Taipei	2020-04-04	-24	-6	-7	-33	-23	7
Taiwan	Taipei	2020-04-05	-22	-7	-12	-28	-9	6
Taiwan	Taipei	2020-04-06	-20	-3	-28	-21	3	5
Taiwan	Taipei	2020-04-07	-15	5	-18	-22	7	4
Taiwan	Taipei	2020-04-08	-16	-1	-8	-21	8	3
Taiwan	Taipei	2020-04-09	-13	2	-12	-23	7	0
Taiwan	Taipei	2020-04-10	-8	7	-1	-17	4	3
Taiwan	Taipei	2020-04-11	-18	0	-20	-32	4	6
Taiwan	Taipei	2020-04-12	-14	1	-10	-33	-5	7
Taiwan	Taipei	2020-04-13	-11	3	-6	-21	5	4
Taiwan	Taipei	2020-04-14	-11	3	-1	-20	8	3
Taiwan	Taipei	2020-04-15	-13	1	1	-18	8	3
Taiwan	Taipei	2020-04-16	-11	-1	-5	-20	7	0
Taiwan	Taipei	2020-04-17	-8	2	2	-15	3	3
Taiwan	Taipei	2020-04-18	-11	2	5	-24	5	4
Taiwan	Taipei	2020-04-19	-10	1	19	-25	-4	4
Taiwan	Taipei	2020-04-20	-14	3	-6	-21	5	3
Taiwan	Taipei	2020-04-21	-18	-1	-12	-23	8	4
Taiwan	Taipei	2020-04-22	-19	-1	-16	-23	8	4
Taiwan	Taipei	2020-04-23	-21	-5	-32	-26	6	1
Taiwan	Taipei	2020-04-24	-17	1	-24	-21	3	5
Taiwan	Taipei	2020-04-25	-15	2	-9	-31	4	5
Taiwan	Taipei	2020-04-26	-14	-1	4	-31	-5	6
Taiwan	Taipei	2020-04-27	-15	0	-10	-22	5	4
Taiwan	Taipei	2020-04-28	-13	2	0	-20	9	2
Taiwan	Taipei	2020-04-29	-14	-1	3	-18	8	0
Taiwan	Taipei	2020-04-30	-8	5	-4	-15	6	-2
Taiwan	Taipei	2020-05-01	3	15	39	-16	-36	9
Taiwan	Taipei	2020-05-02	-10	4	13	-25	-5	4
Taiwan	Taipei	2020-05-03	-9	2	18	-21	-6	2
Taiwan	Taipei	2020-05-04	-12	4	-6	-19	5	3
Taiwan	Taipei	2020-05-05	-11	8	-3	-19	9	2
Taiwan	Taipei	2020-05-06	-14	4	-7	-17	9	2
Taiwan	Taipei	2020-05-07	-10	3	-13	-18	7	-1
Taiwan	Taipei	2020-05-08	-5	9	-3	-9	4	2
Taiwan	Taipei	2020-05-09	-5	9	-4	-20	2	2
Vietnam	HoChiMinh	2020-02-15	-6	-4	-11	-9	-4	7
Vietnam	HoChiMinh	2020-02-16	-9	-7	-9	-11	-7	7
Vietnam	HoChiMinh	2020-02-17	-9	-7	-7	-11	5	6
Vietnam	HoChiMinh	2020-02-18	-11	-4	-8	-9	7	6
Vietnam	HoChiMinh	2020-02-19	-9	-9	-9	-12	7	4
Vietnam	HoChiMinh	2020-02-20	-12	-10	-11	-15	5	3
Vietnam	HoChiMinh	2020-02-21	-7	-9	-10	-12	-5	7
Vietnam	HoChiMinh	2020-02-22	-7	-3	-11	-9	-3	7
Vietnam	HoChiMinh	2020-02-23	-9	-6	-6	-12	-5	6
Vietnam	HoChiMinh	2020-02-24	-7	-5	-2	-10	6	5
Vietnam	HoChiMinh	2020-02-25	-10	-4	-5	-9	9	5
Vietnam	HoChiMinh	2020-02-26	-10	-9	-8	-11	8	3
Vietnam	HoChiMinh	2020-02-27	-11	-9	-9	-13	7	2
Vietnam	HoChiMinh	2020-02-28	-6	-8	-7	-9	-3	6
Vietnam	HoChiMinh	2020-02-29	-5	-3	-9	-5	-2	6
Vietnam	HoChiMinh	2020-03-01	-5	-3	-2	-5	-3	5
Vietnam	HoChiMinh	2020-03-02	-8	-5	-4	-9	12	5
Vietnam	HoChiMinh	2020-03-03	-12	-6	-10	-10	14	5
Vietnam	HoChiMinh	2020-03-04	-14	-15	-17	-17	11	5
Vietnam	HoChiMinh	2020-03-05	-11	-8	-12	-14	11	2
Vietnam	HoChiMinh	2020-03-06	-3	-5	-9	-9	3	5
Vietnam	HoChiMinh	2020-03-07	-7	4	-12	-9	4	7
Vietnam	HoChiMinh	2020-03-08	-4	2	-4	-11	-2	6
Vietnam	HoChiMinh	2020-03-09	-12	-5	-6	-15	10	6
Vietnam	HoChiMinh	2020-03-10	-15	-5	-11	-15	13	6
Vietnam	HoChiMinh	2020-03-11	-14	-9	-12	-17	11	4
Vietnam	HoChiMinh	2020-03-12	-18	-10	-13	-21	8	3
Vietnam	HoChiMinh	2020-03-13	-15	-12	-15	-21	-2	8
Vietnam	HoChiMinh	2020-03-14	-18	-9	-21	-21	0	9
Vietnam	HoChiMinh	2020-03-15	-19	-10	-16	-23	-5	9
Vietnam	HoChiMinh	2020-03-16	-18	-10	-12	-23	8	8
Vietnam	HoChiMinh	2020-03-17	-24	-13	-18	-24	8	8
Vietnam	HoChiMinh	2020-03-18	-24	-18	-22	-28	7	7
Vietnam	HoChiMinh	2020-03-19	-26	-17	-22	-30	5	5
Vietnam	HoChiMinh	2020-03-20	-21	-14	-19	-27	-4	9
Vietnam	HoChiMinh	2020-03-21	-23	-12	-24	-27	-3	11
Vietnam	HoChiMinh	2020-03-22	-26	-15	-21	-32	-7	11
Vietnam	HoChiMinh	2020-03-23	-23	-11	-15	-29	4	9
Vietnam	HoChiMinh	2020-03-24	-27	-12	-18	-29	6	9
Vietnam	HoChiMinh	2020-03-25	-29	-17	-21	-31	3	8
Vietnam	HoChiMinh	2020-03-26	-34	-17	-22	-35	-1	7
Vietnam	HoChiMinh	2020-03-27	-35	-18	-25	-35	-12	12
Vietnam	HoChiMinh	2020-03-28	-45	-20	-33	-41	-15	15
Vietnam	HoChiMinh	2020-03-29	-52	-29	-33	-49	-20	16
Vietnam	HoChiMinh	2020-03-30	-50	-27	-28	-48	-11	15
Vietnam	HoChiMinh	2020-03-31	-52	-19	-31	-47	-11	14
Vietnam	HoChiMinh	2020-04-01	-61	-39	-41	-59	-23	16
Vietnam	HoChiMinh	2020-04-02	-67	-42	-44	-67	-58	23
Vietnam	HoChiMinh	2020-04-03	-63	-43	-43	-64	-36	22
Vietnam	HoChiMinh	2020-04-04	-65	-42	-49	-64	-33	23
Vietnam	HoChiMinh	2020-04-05	-67	-44	-47	-67	-32	22
Vietnam	HoChiMinh	2020-04-06	-60	-36	-38	-61	-25	20
Vietnam	HoChiMinh	2020-04-07	-61	-34	-38	-59	-23	19
Vietnam	HoChiMinh	2020-04-08	-60	-39	-39	-60	-23	17
Vietnam	HoChiMinh	2020-04-09	-61	-38	-39	-60	-24	15
Vietnam	HoChiMinh	2020-04-10	-58	-36	-38	-59	-30	20
Vietnam	HoChiMinh	2020-04-11	-59	-33	-43	-58	-29	21
Vietnam	HoChiMinh	2020-04-12	-64	-40	-46	-64	-30	20
Vietnam	HoChiMinh	2020-04-13	-60	-37	-40	-61	-23	20
Vietnam	HoChiMinh	2020-04-14	-58	-31	-36	-56	-19	18
Vietnam	HoChiMinh	2020-04-15	-57	-34	-37	-57	-19	16
Vietnam	HoChiMinh	2020-04-16	-54	-30	-34	-54	-16	13
Vietnam	HoChiMinh	2020-04-17	-51	-30	-35	-54	-25	18
Vietnam	HoChiMinh	2020-04-18	-53	-28	-39	-53	-23	18
Vietnam	HoChiMinh	2020-04-19	-53	-30	-35	-56	-22	16
Vietnam	HoChiMinh	2020-04-20	-48	-26	-28	-51	-14	15
Vietnam	HoChiMinh	2020-04-21	-50	-26	-32	-51	-12	15
Vietnam	HoChiMinh	2020-04-22	-49	-29	-34	-52	-12	13
Vietnam	HoChiMinh	2020-04-23	-44	-29	-34	-51	-10	10
Vietnam	HoChiMinh	2020-04-24	-39	-29	-36	-47	-19	15
Vietnam	HoChiMinh	2020-04-25	-34	-21	-35	-41	-16	15
Vietnam	HoChiMinh	2020-04-26	-34	-22	-30	-41	-13	13
Vietnam	HoChiMinh	2020-04-27	-27	-16	-21	-36	-3	11
Vietnam	HoChiMinh	2020-04-28	-26	-13	-19	-30	0	9
Vietnam	HoChiMinh	2020-04-29	-18	-9	-12	-20	-1	5
Vietnam	HoChiMinh	2020-04-30	-24	9	-11	-13	-48	8
Vietnam	HoChiMinh	2020-05-01	-26	0	-17	-27	-58	16
Vietnam	HoChiMinh	2020-05-02	-30	-1	-30	-20	-34	13
Vietnam	HoChiMinh	2020-05-03	-30	-5	-33	-10	-9	7
Vietnam	HoChiMinh	2020-05-04	-28	-1	-34	-10	5	7
Vietnam	HoChiMinh	2020-05-05	-29	1	-36	-8	9	6
Vietnam	HoChiMinh	2020-05-06	-27	1	-36	-8	9	5
Vietnam	HoChiMinh	2020-05-07	-27	1	-31	-11	8	3
Vietnam	HoChiMinh	2020-05-08	-21	1	-32	-8	-2	7
Vietnam	HoChiMinh	2020-05-09	-20	6	-34	-5	-1	8
