# Supplementary material for: Environmental spatial heterogeneity of the impacts of COVID-19 on the top-20 metropolitan cities of Asia-Pacific
Source: Sci Rep. 2021 Oct 13;11:20339. doi: 10.1038/s41598-021-99546-9 (PMC8514535; doi:10.1038/s41598-021-99546-9)
Supplement: Supplementary file 1 — Supplementary Information 1. [file 41598_2021_99546_MOESM1_ESM.zip › Data files/Mobility/Asia_NO2_2020_mean_monthly.csv]

City	Retail	Grocery	Parks	Transit	Workplace	Residential	month
Bangkok	-3.2	0.8	-6.4	-5.866666667	1.266666667	1.666666667	2
Bangkok	-18.70967742	-4.612903226	-22.38709677	-27.29032258	-10.77419355	7.451612903	3
Bangkok	-47.06666667	-18.26666667	-48.03333333	-59.83333333	-29.13333333	17.56666667	4
Bangkok	-41.88888889	-2	-40.33333333	-49.77777778	-30.88888889	16.33333333	5
Calcutta	-3.666666667	-0.533333333	-3.266666667	-1.4	3.8	0.733333333	2
Calcutta	-26.67741935	-18	-20.41935484	-26.83870968	-20.19354839	9.322580645	3
Calcutta	-77.73333333	-47.13333333	-53.03333333	-71.23333333	-56.76666667	25.5	4
Calcutta	-84.77777778	-36.55555556	-54.11111111	-67	-52.33333333	24.33333333	5
Colomobo	1.866666667	3.6	6.4	4.466666667	3.733333333	1.466666667	2
Colomobo	-35.96774194	-24.5483871	-17.64516129	-29.19354839	-31.83870968	19.06451613	3
Colomobo	-78.66666667	-73.1	-46.1	-70.3	-62.56666667	37.23333333	4
Colomobo	-77.33333333	-71.88888889	-48.44444444	-70.44444444	-57.77777778	36.22222222	5
Delhi	-2.733333333	-2.133333333	5.533333333	-0.2	0.4	1	2
Delhi	-36.58064516	-28.4516129	-29.35483871	-37.4516129	-31.06451613	12.64516129	3
Delhi	-88	-69.46666667	-87.03333333	-84.26666667	-79.8	33.13333333	4
Delhi	-86	-58.33333333	-95.44444444	-78	-74.11111111	31.33333333	5
Dhaka	2.533333333	3.8	7.466666667	4.2	6.8	0.8	2
Dhaka	-18.58064516	-7.580645161	-6.35483871	-15.67741935	-9.677419355	7.258064516	3
Dhaka	-72.7	-52	-33.6	-69.7	-55.66666667	24.2	4
Dhaka	-68.22222222	-47.33333333	-35.77777778	-64.22222222	-41	20.88888889	5
HoChiMinh	-8.533333333	-6.466666667	-8.133333333	-10.46666667	1.666666667	5.333333333	2
HoChiMinh	-22.06451613	-11.77419355	-17.03225806	-24.25806452	1.35483871	8.032258065	3
HoChiMinh	-50.83333333	-29.9	-35.1	-52.2	-22.03333333	16.2	4
HoChiMinh	-26.44444444	0.333333333	-31.44444444	-11.88888889	-8.111111111	8	5
HongKong	-24	-6.533333333	-13	-30.6	-17.06666667	13.86666667	2
HongKong	-23.83870968	-5.483870968	-15.70967742	-28.93548387	-13.64516129	13.25806452	3
HongKong	-26.13333333	-3.166666667	-15.5	-34.83333333	-23.5	15.76666667	4
HongKong	-20.11111111	0.777777778	-9	-29	-16.88888889	13	5
Karachi	1.8	1.933333333	6.533333333	3.333333333	3	-0.266666667	2
Karachi	-23.5483871	-13.38709677	-8.903225806	-17.48387097	-19.38709677	7.967741935	3
Karachi	-60.63333333	-44.2	-32.8	-52.56666667	-46.36666667	18.56666667	4
Karachi	-55	-38.44444444	-31.11111111	-48.55555556	-38.33333333	17.33333333	5
Manila	0	0.333333333	-1.4	-4.4	2.533333333	1.133333333	2
Manila	-40.25806452	-22.32258065	-26.83870968	-45.16129032	-31.80645161	16.77419355	3
Manila	-79.86666667	-59.2	-53.13333333	-84.2	-68.93333333	34.03333333	4
Manila	-81.77777778	-50.44444444	-56.88888889	-78.11111111	-63.11111111	32.33333333	5
Mumbai	-2.733333333	-1.466666667	1.133333333	-0.6	-0.933333333	1.2	2
Mumbai	-33.96774194	-21.41935484	-25.87096774	-31.90322581	-29	13.80645161	3
Mumbai	-84.9	-56.76666667	-69.93333333	-76.36666667	-71.86666667	34.63333333	4
Mumbai	-84.88888889	-46.33333333	-74.22222222	-70.77777778	-67.11111111	33.11111111	5
Seoul	-19.66666667	-6.133333333	-10.66666667	-16.53333333	-4.666666667	6.733333333	2
Seoul	-22.80645161	-3.129032258	17.22580645	-19.96774194	-8.096774194	8.129032258	3
Seoul	-13.03333333	4.8	36.36666667	-11.63333333	-8.266666667	5.966666667	4
Seoul	-2.888888889	14	55.33333333	-6.444444444	-17.11111111	5.555555556	5
Singapore	-12.26666667	-10.26666667	-7.533333333	-14.4	-3.4	6.866666667	2
Singapore	-13.58064516	-4.516129032	-8.903225806	-19.25806452	-7.161290323	9.709677419	3
Singapore	-55.13333333	-16.83333333	-50.9	-60.73333333	-53.86666667	34.9	4
Singapore	-66.33333333	-20.11111111	-67	-68.11111111	-65.22222222	41.22222222	5
Taipei	-5.8	-0.8	6.466666667	-13.73333333	2.2	3.333333333	2
Taipei	-10.96774194	1.548387097	-5.161290323	-17.22580645	8.64516129	2.258064516	3
Taipei	-13.5	1.1	-5.566666667	-22.9	-0.433333333	4.066666667	4
Taipei	-8.111111111	6.444444444	3.777777778	-18.22222222	-1.222222222	2.777777778	5
Tokyo	-6.466666667	3.133333333	-1.666666667	-8.733333333	-4.8	3	2
Tokyo	-16.93548387	2.096774194	-1.225806452	-22.96774194	-10.87096774	7.032258065	3
Tokyo	-50.7	-3.966666667	-13.73333333	-53.5	-39.63333333	20.23333333	4
Tokyo	-58.44444444	-8.777777778	-13.33333333	-63.88888889	-54.55555556	26.11111111	5
