# Supplementary material for: Environmental spatial heterogeneity of the impacts of COVID-19 on the top-20 metropolitan cities of Asia-Pacific
Source: Sci Rep. 2021 Oct 13;11:20339. doi: 10.1038/s41598-021-99546-9 (PMC8514535; doi:10.1038/s41598-021-99546-9)
Supplement: Supplementary file 1 — Supplementary Information 1. [file 41598_2021_99546_MOESM1_ESM.zip › Data files/Mobility/Global_Mobility_Report-Asia.csv]

country_region_code	country_region	sub_region_1	sub_region_2	date	retail_and_recreation_percent_change_from_baseline	grocery_and_pharmacy_percent_change_from_baseline	parks_percent_change_from_baseline	transit_stations_percent_change_from_baseline	workplaces_percent_change_from_baseline	residential_percent_change_from_baseline
AE	United Arab Emirates			2/15/2020	0	4	5	0	2	1
AE	United Arab Emirates			2/16/2020	1	4	4	1	2	1
AE	United Arab Emirates			2/17/2020	-1	1	5	1	2	1
AE	United Arab Emirates			2/18/2020	-2	1	5	0	2	1
AE	United Arab Emirates			2/19/2020	-2	0	4	-1	2	1
AE	United Arab Emirates			2/20/2020	-2	1	6	1	1	1
AE	United Arab Emirates			2/21/2020	-3	2	6	0	-1	1
AE	United Arab Emirates			2/22/2020	-2	2	4	-2	3	1
AE	United Arab Emirates			2/23/2020	-1	3	3	-1	4	1
AE	United Arab Emirates			2/24/2020	-3	0	5	-1	3	1
AE	United Arab Emirates			2/25/2020	-3	2	3	-2	3	1
AE	United Arab Emirates			2/26/2020	-2	1	-3	-2	3	1
AE	United Arab Emirates			2/27/2020	1	5	-1	-1	3	1
AE	United Arab Emirates			2/28/2020	1	5	-1	-1	1	1
AE	United Arab Emirates			2/29/2020	2	7	-1	-1	5	0
AE	United Arab Emirates			3/1/2020	3	10	2	-1	4	1
AE	United Arab Emirates			3/2/2020	0	7	1	-2	4	1
AE	United Arab Emirates			3/3/2020	0	6	0	-5	4	1
AE	United Arab Emirates			3/4/2020	-1	7	-2	-5	3	2
AE	United Arab Emirates			3/5/2020	-3	6	-2	-5	3	2
AE	United Arab Emirates			3/6/2020	-7	5	-8	-9	0	3
AE	United Arab Emirates			3/7/2020	-3	6	1	-8	4	2
AE	United Arab Emirates			3/8/2020	1	8	6	-9	-1	3
AE	United Arab Emirates			3/9/2020	-3	4	4	-10	-1	4
AE	United Arab Emirates			3/10/2020	-4	6	3	-11	-2	4
AE	United Arab Emirates			3/11/2020	-4	5	0	-12	-2	4
AE	United Arab Emirates			3/12/2020	-8	6	-6	-15	-3	5
AE	United Arab Emirates			3/13/2020	-16	3	-15	-20	-2	5
AE	United Arab Emirates			3/14/2020	-12	4	-12	-17	2	4
AE	United Arab Emirates			3/15/2020	-6	11	-11	-15	-4	5
AE	United Arab Emirates			3/16/2020	-11	8	-14	-17	-6	6
AE	United Arab Emirates			3/17/2020	-16	5	-18	-22	-9	7
AE	United Arab Emirates			3/18/2020	-19	2	-19	-25	-11	9
AE	United Arab Emirates			3/19/2020	-24	-1	-26	-31	-12	11
AE	United Arab Emirates			3/20/2020	-37	-11	-45	-44	-12	11
AE	United Arab Emirates			3/21/2020	-32	-12	-37	-42	-8	10
AE	United Arab Emirates			3/22/2020	-30	-13	-36	-45	-17	13
AE	United Arab Emirates			3/23/2020	-27	14	-38	-46	-20	14
AE	United Arab Emirates			3/24/2020	-39	-6	-43	-53	-28	17
AE	United Arab Emirates			3/25/2020	-50	-18	-47	-60	-35	21
AE	United Arab Emirates			3/26/2020	-55	-13	-54	-67	-40	25
AE	United Arab Emirates			3/27/2020	-80	-60	-80	-84	-52	25
AE	United Arab Emirates			3/28/2020	-72	-47	-68	-80	-56	28
AE	United Arab Emirates			3/29/2020	-55	-26	-53	-69	-45	26
AE	United Arab Emirates			3/30/2020	-57	-27	-53	-69	-46	25
AE	United Arab Emirates			3/31/2020	-56	-26	-53	-69	-46	25
AE	United Arab Emirates			4/1/2020	-56	-24	-53	-70	-46	25
AE	United Arab Emirates			4/2/2020	-58	-25	-56	-71	-47	28
AE	United Arab Emirates			4/3/2020	-69	-39	-75	-79	-44	22
AE	United Arab Emirates			4/4/2020	-58	-27	-58	-72	-37	21
AE	United Arab Emirates			4/5/2020	-61	-30	-58	-79	-57	31
AE	United Arab Emirates			4/6/2020	-63	-32	-58	-78	-56	30
AE	United Arab Emirates			4/7/2020	-63	-30	-73	-78	-55	30
AE	United Arab Emirates			4/8/2020	-63	-30	-74	-78	-55	30
AE	United Arab Emirates			4/9/2020	-64	-31	-76	-79	-55	33
AE	United Arab Emirates			4/10/2020	-74	-46	-86	-84	-49	23
AE	United Arab Emirates			4/11/2020	-64	-32	-77	-79	-45	24
AE	United Arab Emirates			4/12/2020	-60	-28	-74	-79	-55	30
AE	United Arab Emirates			4/13/2020	-62	-30	-73	-78	-55	30
AE	United Arab Emirates			4/14/2020	-62	-31	-74	-78	-55	30
AE	United Arab Emirates			4/15/2020	-63	-32	-74	-78	-56	31
AE	United Arab Emirates			4/16/2020	-63	-32	-74	-79	-55	34
AE	United Arab Emirates			4/17/2020	-73	-45	-85	-84	-48	23
AE	United Arab Emirates			4/18/2020	-66	-39	-78	-78	-45	24
AE	United Arab Emirates			4/19/2020	-62	-35	-74	-78	-54	30
AE	United Arab Emirates			4/20/2020	-63	-37	-74	-78	-55	30
AE	United Arab Emirates			4/21/2020	-63	-35	-74	-78	-55	30
AE	United Arab Emirates			4/22/2020	-62	-33	-75	-77	-55	30
AE	United Arab Emirates			4/23/2020	-62	-29	-76	-77	-55	32
AE	United Arab Emirates			4/24/2020	-72	-40	-86	-80	-47	24
AE	United Arab Emirates			4/25/2020	-62	-32	-77	-74	-41	25
AE	United Arab Emirates			4/26/2020	-56	-26	-73	-69	-49	30
AE	United Arab Emirates			4/27/2020	-57	-28	-73	-68	-48	30
AE	United Arab Emirates			4/28/2020	-56	-26	-72	-67	-48	28
AE	United Arab Emirates			4/29/2020	-55	-24	-72	-67	-47	29
AE	United Arab Emirates			4/30/2020	-57	-26	-71	-66	-47	31
AE	United Arab Emirates			5/1/2020	-66	-36	-83	-73	-41	22
AE	United Arab Emirates			5/2/2020	-56	-26	-72	-66	-34	22
AE	United Arab Emirates			5/3/2020	-51	-22	-68	-65	-45	27
AE	United Arab Emirates			5/4/2020	-52	-24	-68	-65	-45	28
AE	United Arab Emirates			5/5/2020	-53	-23	-68	-64	-45	27
AE	United Arab Emirates			5/6/2020	-51	-20	-67	-62	-44	28
AE	United Arab Emirates			5/7/2020	-53	-23	-68	-63	-44	30
AE	United Arab Emirates			5/8/2020	-63	-35	-81	-72	-38	21
AE	United Arab Emirates			5/9/2020	-53	-25	-70	-63	-31	22
AE	United Arab Emirates	Abu Dhabi		2/15/2020	1	6	-2	-1	2	1
AE	United Arab Emirates	Abu Dhabi		2/16/2020	-2	5	2	-2	2	1
AE	United Arab Emirates	Abu Dhabi		2/17/2020	-3	2	4	-3	2	1
AE	United Arab Emirates	Abu Dhabi		2/18/2020	-3	2	1	-2	2	1
AE	United Arab Emirates	Abu Dhabi		2/19/2020	-3	1	0	-1	2	1
AE	United Arab Emirates	Abu Dhabi		2/20/2020	-2	2	3	-3	1	1
AE	United Arab Emirates	Abu Dhabi		2/21/2020	0	5	8	-5	-1	1
AE	United Arab Emirates	Abu Dhabi		2/22/2020	-1	4	2	-2	3	1
AE	United Arab Emirates	Abu Dhabi		2/23/2020	-2	4	2	-3	3	1
AE	United Arab Emirates	Abu Dhabi		2/24/2020	-3	2	6	-5	3	1
AE	United Arab Emirates	Abu Dhabi		2/25/2020	-3	2	2	-3	2	1
AE	United Arab Emirates	Abu Dhabi		2/26/2020	-3	2	-5	-3	2	1
AE	United Arab Emirates	Abu Dhabi		2/27/2020	2	7	-2	-4	2	1
AE	United Arab Emirates	Abu Dhabi		2/28/2020	2	9	-3	-2	1	1
AE	United Arab Emirates	Abu Dhabi		2/29/2020	3	10	-3	1	4	0
AE	United Arab Emirates	Abu Dhabi		3/1/2020	2	12	2	-2	3	1
AE	United Arab Emirates	Abu Dhabi		3/2/2020	1	10	2	-4	3	1
AE	United Arab Emirates	Abu Dhabi		3/3/2020	0	7	-1	-5	3	1
AE	United Arab Emirates	Abu Dhabi		3/4/2020	-1	9	-5	-5	3	2
AE	United Arab Emirates	Abu Dhabi		3/5/2020	-2	8	-5	-8	2	3
AE	United Arab Emirates	Abu Dhabi		3/6/2020	-5	8	-9	-15	1	3
AE	United Arab Emirates	Abu Dhabi		3/7/2020	-2	8	-2	-10	4	2
AE	United Arab Emirates	Abu Dhabi		3/8/2020	-1	9	5	-13	-2	3
AE	United Arab Emirates	Abu Dhabi		3/9/2020	-3	7	4	-14	-3	4
AE	United Arab Emirates	Abu Dhabi		3/10/2020	-3	7	2	-15	-4	4
AE	United Arab Emirates	Abu Dhabi		3/11/2020	-4	7	0	-12	-4	4
AE	United Arab Emirates	Abu Dhabi		3/12/2020	-8	7	-7	-18	-5	5
AE	United Arab Emirates	Abu Dhabi		3/13/2020	-13	7	-16	-24	-1	5
AE	United Arab Emirates	Abu Dhabi		3/14/2020	-10	5	-12	-20	2	4
AE	United Arab Emirates	Abu Dhabi		3/15/2020	-9	9	-10	-18	-5	5
AE	United Arab Emirates	Abu Dhabi		3/16/2020	-12	7	-10	-19	-7	6
AE	United Arab Emirates	Abu Dhabi		3/17/2020	-16	3	-14	-20	-9	7
AE	United Arab Emirates	Abu Dhabi		3/18/2020	-17	2	-14	-24	-10	8
AE	United Arab Emirates	Abu Dhabi		3/19/2020	-21	0	-23	-33	-11	10
AE	United Arab Emirates	Abu Dhabi		3/20/2020	-31	-6	-40	-46	-9	10
AE	United Arab Emirates	Abu Dhabi		3/21/2020	-26	-6	-31	-42	-5	9
AE	United Arab Emirates	Abu Dhabi		3/22/2020	-27	-9	-30	-44	-14	11
AE	United Arab Emirates	Abu Dhabi		3/23/2020	-22	15	-32	-45	-17	11
AE	United Arab Emirates	Abu Dhabi		3/24/2020	-34	-3	-37	-48	-23	14
AE	United Arab Emirates	Abu Dhabi		3/25/2020	-46	-17	-41	-57	-30	18
AE	United Arab Emirates	Abu Dhabi		3/26/2020	-49	-11	-48	-67	-34	22
AE	United Arab Emirates	Abu Dhabi		3/27/2020	-76	-55	-74	-83	-45	23
AE	United Arab Emirates	Abu Dhabi		3/28/2020	-66	-41	-60	-77	-46	24
AE	United Arab Emirates	Abu Dhabi		3/29/2020	-51	-24	-46	-67	-39	22
AE	United Arab Emirates	Abu Dhabi		3/30/2020	-52	-24	-46	-67	-40	21
AE	United Arab Emirates	Abu Dhabi		3/31/2020	-51	-23	-45	-67	-40	21
AE	United Arab Emirates	Abu Dhabi		4/1/2020	-50	-22	-45	-67	-41	21
AE	United Arab Emirates	Abu Dhabi		4/2/2020	-53	-21	-51	-72	-41	25
AE	United Arab Emirates	Abu Dhabi		4/3/2020	-63	-34	-70	-82	-38	20
AE	United Arab Emirates	Abu Dhabi		4/4/2020	-52	-23	-52	-76	-29	19
AE	United Arab Emirates	Abu Dhabi		4/5/2020	-50	-19	-45	-71	-42	22
AE	United Arab Emirates	Abu Dhabi		4/6/2020	-52	-21	-46	-71	-42	23
AE	United Arab Emirates	Abu Dhabi		4/7/2020	-53	-19	-66	-70	-44	23
AE	United Arab Emirates	Abu Dhabi		4/8/2020	-54	-21	-66	-71	-44	24
AE	United Arab Emirates	Abu Dhabi		4/9/2020	-56	-22	-70	-75	-45	27
AE	United Arab Emirates	Abu Dhabi		4/10/2020	-65	-34	-81	-82	-41	21
AE	United Arab Emirates	Abu Dhabi		4/11/2020	-54	-21	-71	-76	-33	20
AE	United Arab Emirates	Abu Dhabi		4/12/2020	-52	-20	-67	-74	-45	24
AE	United Arab Emirates	Abu Dhabi		4/13/2020	-53	-21	-66	-74	-46	24
AE	United Arab Emirates	Abu Dhabi		4/14/2020	-54	-23	-67	-72	-47	25
AE	United Arab Emirates	Abu Dhabi		4/15/2020	-54	-23	-67	-73	-47	25
AE	United Arab Emirates	Abu Dhabi		4/16/2020	-54	-23	-66	-75	-47	28
AE	United Arab Emirates	Abu Dhabi		4/17/2020	-62	-32	-78	-82	-40	20
AE	United Arab Emirates	Abu Dhabi		4/18/2020	-54	-31	-68	-76	-34	20
AE	United Arab Emirates	Abu Dhabi		4/19/2020	-53	-32	-64	-75	-46	24
AE	United Arab Emirates	Abu Dhabi		4/20/2020	-54	-32	-63	-74	-47	24
AE	United Arab Emirates	Abu Dhabi		4/21/2020	-54	-32	-64	-74	-47	24
AE	United Arab Emirates	Abu Dhabi		4/22/2020	-53	-29	-65	-75	-47	24
AE	United Arab Emirates	Abu Dhabi		4/23/2020	-53	-26	-67	-77	-47	27
AE	United Arab Emirates	Abu Dhabi		4/24/2020	-65	-35	-81	-83	-41	22
AE	United Arab Emirates	Abu Dhabi		4/25/2020	-57	-32	-70	-78	-36	23
AE	United Arab Emirates	Abu Dhabi		4/26/2020	-55	-31	-65	-75	-48	28
AE	United Arab Emirates	Abu Dhabi		4/27/2020	-56	-31	-65	-75	-48	27
AE	United Arab Emirates	Abu Dhabi		4/28/2020	-55	-30	-65	-74	-48	26
AE	United Arab Emirates	Abu Dhabi		4/29/2020	-54	-28	-63	-74	-47	27
AE	United Arab Emirates	Abu Dhabi		4/30/2020	-56	-29	-63	-76	-47	29
AE	United Arab Emirates	Abu Dhabi		5/1/2020	-63	-35	-77	-82	-38	20
AE	United Arab Emirates	Abu Dhabi		5/2/2020	-53	-27	-62	-77	-33	21
AE	United Arab Emirates	Abu Dhabi		5/3/2020	-51	-27	-57	-76	-45	26
AE	United Arab Emirates	Abu Dhabi		5/4/2020	-52	-27	-57	-75	-46	26
AE	United Arab Emirates	Abu Dhabi		5/5/2020	-52	-27	-57	-74	-46	26
AE	United Arab Emirates	Abu Dhabi		5/6/2020	-50	-24	-56	-73	-45	26
AE	United Arab Emirates	Abu Dhabi		5/7/2020	-53	-26	-58	-75	-45	29
AE	United Arab Emirates	Abu Dhabi		5/8/2020	-61	-37	-74	-82	-35	20
AE	United Arab Emirates	Abu Dhabi		5/9/2020	-51	-28	-59	-76	-30	21
AE	United Arab Emirates	Ajman		2/15/2020	1	3	-1	24	3	1
AE	United Arab Emirates	Ajman		2/16/2020	0	2	1	21	2	1
AE	United Arab Emirates	Ajman		2/17/2020	-1	-1	3	20	3	1
AE	United Arab Emirates	Ajman		2/18/2020	-2	1	7	17	2	1
AE	United Arab Emirates	Ajman		2/19/2020	-2	-1	5	11	2	1
AE	United Arab Emirates	Ajman		2/20/2020	-1	0	7	9	2	1
AE	United Arab Emirates	Ajman		2/21/2020	0	1	10	25	-2	1
AE	United Arab Emirates	Ajman		2/22/2020	-1	1	3	17	4	1
AE	United Arab Emirates	Ajman		2/23/2020	-1	0	4	25	3	1
AE	United Arab Emirates	Ajman		2/24/2020	-3	-1	2	11	4	1
AE	United Arab Emirates	Ajman		2/25/2020	-1	0	7	10	3	1
AE	United Arab Emirates	Ajman		2/26/2020	-1	-2	-6	9	2	1
AE	United Arab Emirates	Ajman		2/27/2020	2	2	-6	2	3	1
AE	United Arab Emirates	Ajman		2/28/2020	4	3	9	18	-1	1
AE	United Arab Emirates	Ajman		2/29/2020	4	6	-6	18	4	1
AE	United Arab Emirates	Ajman		3/1/2020	4	7	1	20	3	1
AE	United Arab Emirates	Ajman		3/2/2020	3	6	-1	16	4	1
AE	United Arab Emirates	Ajman		3/3/2020	3	5	1	19	3	1
AE	United Arab Emirates	Ajman		3/4/2020	2	4	-1	17	2	2
AE	United Arab Emirates	Ajman		3/5/2020	1	5	-5	7	2	2
AE	United Arab Emirates	Ajman		3/6/2020	1	6	-4	25	-1	3
AE	United Arab Emirates	Ajman		3/7/2020	3	5	4	24	4	2
AE	United Arab Emirates	Ajman		3/8/2020	4	4	20	21	-3	3
AE	United Arab Emirates	Ajman		3/9/2020	2	6	17	18	-2	3
AE	United Arab Emirates	Ajman		3/10/2020	2	8	19	22	-4	4
AE	United Arab Emirates	Ajman		3/11/2020	2	4	15	11	-4	4
AE	United Arab Emirates	Ajman		3/12/2020	-2	6	7	6	-3	5
AE	United Arab Emirates	Ajman		3/13/2020	-6	5	-3	9	-2	5
AE	United Arab Emirates	Ajman		3/14/2020	-5	4	-4	5	2	3
AE	United Arab Emirates	Ajman		3/15/2020	-2	9	4	14	-3	5
AE	United Arab Emirates	Ajman		3/16/2020	-3	7	-1	1	-4	5
AE	United Arab Emirates	Ajman		3/17/2020	-8	5	-3	-1	-6	6
AE	United Arab Emirates	Ajman		3/18/2020	-11	2	-5	-8	-8	7
AE	United Arab Emirates	Ajman		3/19/2020	-16	-2	-16	-15	-8	10
AE	United Arab Emirates	Ajman		3/20/2020	-26	-7	-37	-18	-10	10
AE	United Arab Emirates	Ajman		3/21/2020	-23	-11	-32	-18	-5	9
AE	United Arab Emirates	Ajman		3/22/2020	-27	-13	-40	-16	-13	11
AE	United Arab Emirates	Ajman		3/23/2020	-17	13	-46	-18	-15	11
AE	United Arab Emirates	Ajman		3/24/2020	-31	-5	-45	-23	-22	14
AE	United Arab Emirates	Ajman		3/25/2020	-40	-17	-52	-34	-28	17
AE	United Arab Emirates	Ajman		3/26/2020	-45	-17	-67	-45	-33	22
AE	United Arab Emirates	Ajman		3/27/2020	-74	-60	-84	-66	-50	23
AE	United Arab Emirates	Ajman		3/28/2020	-64	-46	-70	-57	-54	27
AE	United Arab Emirates	Ajman		3/29/2020	-47	-26	-57	-40	-38	22
AE	United Arab Emirates	Ajman		3/30/2020	-49	-28	-59	-46	-38	22
AE	United Arab Emirates	Ajman		3/31/2020	-47	-25	-54	-44	-38	21
AE	United Arab Emirates	Ajman		4/1/2020	-46	-24	-57	-45	-39	21
AE	United Arab Emirates	Ajman		4/2/2020	-48	-25	-66	-50	-39	24
AE	United Arab Emirates	Ajman		4/3/2020	-60	-37	-81	-48	-39	20
AE	United Arab Emirates	Ajman		4/4/2020	-48	-25	-64	-45	-30	18
AE	United Arab Emirates	Ajman		4/5/2020	-45	-20	-58	-45	-46	26
AE	United Arab Emirates	Ajman		4/6/2020	-49	-26	-61	-50	-45	26
AE	United Arab Emirates	Ajman		4/7/2020	-49	-25	-74	-40	-46	25
AE	United Arab Emirates	Ajman		4/8/2020	-50	-27	-76	-47	-46	25
AE	United Arab Emirates	Ajman		4/9/2020	-50	-27	-81	-52	-46	28
AE	United Arab Emirates	Ajman		4/10/2020	-62	-42	-91	-56	-43	21
AE	United Arab Emirates	Ajman		4/11/2020	-49	-27	-81	-48	-37	21
AE	United Arab Emirates	Ajman		4/12/2020	-45	-25	-77	-43	-46	25
AE	United Arab Emirates	Ajman		4/13/2020	-46	-27	-78	-43	-45	25
AE	United Arab Emirates	Ajman		4/14/2020	-46	-26	-80	-45	-46	26
AE	United Arab Emirates	Ajman		4/15/2020	-48	-27	-82	-47	-47	26
AE	United Arab Emirates	Ajman		4/16/2020	-49	-26	-83	-50	-46	29
AE	United Arab Emirates	Ajman		4/17/2020	-60	-40	-91	-54	-40	21
AE	United Arab Emirates	Ajman		4/18/2020	-50	-28	-86	-18	-37	22
AE	United Arab Emirates	Ajman		4/19/2020	-45	-24	-80	-26	-45	26
AE	United Arab Emirates	Ajman		4/20/2020	-46	-23	-82	-28	-44	26
AE	United Arab Emirates	Ajman		4/21/2020	-46	-21	-81	-24	-45	25
AE	United Arab Emirates	Ajman		4/22/2020	-43	-18	-82	-22	-45	25
AE	United Arab Emirates	Ajman		4/23/2020	-43	-14	-85	-15	-45	27
AE	United Arab Emirates	Ajman		4/24/2020	-62	-34	-92		-40	22
AE	United Arab Emirates	Ajman		4/25/2020	-53	-28	-83	-21	-37	24
AE	United Arab Emirates	Ajman		4/26/2020	-46	-22	-80	-22	-43	27
AE	United Arab Emirates	Ajman		4/27/2020	-47	-22	-80	-28	-42	27
AE	United Arab Emirates	Ajman		4/28/2020	-44	-19	-78	-21	-42	25
AE	United Arab Emirates	Ajman		4/29/2020	-44	-19	-77	-20	-41	27
AE	United Arab Emirates	Ajman		4/30/2020	-46	-21	-72	-19	-40	29
AE	United Arab Emirates	Ajman		5/1/2020	-54	-31	-85		-35	20
AE	United Arab Emirates	Ajman		5/2/2020	-44	-21	-69	-14	-31	21
AE	United Arab Emirates	Ajman		5/3/2020	-41	-17	-63	-20	-39	25
AE	United Arab Emirates	Ajman		5/4/2020	-41	-17	-65	-21	-39	25
AE	United Arab Emirates	Ajman		5/5/2020	-42	-17	-64	-23	-40	24
AE	United Arab Emirates	Ajman		5/6/2020	-40	-14	-63	-24	-39	25
AE	United Arab Emirates	Ajman		5/7/2020	-43	-18	-71	-18	-38	27
AE	United Arab Emirates	Ajman		5/8/2020	-53	-29	-83	-15	-31	20
AE	United Arab Emirates	Ajman		5/9/2020	-43	-17	-68	-13	-27	21
AE	United Arab Emirates	Dubai		2/15/2020	-1	3	5	0	3	0
AE	United Arab Emirates	Dubai		2/16/2020	1	4	6	1	1	1
AE	United Arab Emirates	Dubai		2/17/2020	0	1	7	0	1	1
AE	United Arab Emirates	Dubai		2/18/2020	-1	1	8	0	1	1
AE	United Arab Emirates	Dubai		2/19/2020	-1	0	6	-1	1	1
AE	United Arab Emirates	Dubai		2/20/2020	0	1	8	1	0	1
AE	United Arab Emirates	Dubai		2/21/2020	-4	4	5	1	-1	1
AE	United Arab Emirates	Dubai		2/22/2020	-4	3	3	-2	4	1
AE	United Arab Emirates	Dubai		2/23/2020	-2	4	4	-1	4	1
AE	United Arab Emirates	Dubai		2/24/2020	-3	1	5	-1	4	1
AE	United Arab Emirates	Dubai		2/25/2020	-3	2	3	-3	4	1
AE	United Arab Emirates	Dubai		2/26/2020	-2	2	-3	-2	3	1
AE	United Arab Emirates	Dubai		2/27/2020	1	5	-1	-2	3	1
AE	United Arab Emirates	Dubai		2/28/2020	0	6	-3	-1	2	1
AE	United Arab Emirates	Dubai		2/29/2020	0	8	-3	-2	5	0
AE	United Arab Emirates	Dubai		3/1/2020	1	10	0	-1	5	1
AE	United Arab Emirates	Dubai		3/2/2020	-1	8	0	-3	5	1
AE	United Arab Emirates	Dubai		3/3/2020	-2	7	-1	-5	4	1
AE	United Arab Emirates	Dubai		3/4/2020	-3	8	-3	-6	4	2
AE	United Arab Emirates	Dubai		3/5/2020	-4	7	-2	-6	4	2
AE	United Arab Emirates	Dubai		3/6/2020	-10	5	-10	-10	0	3
AE	United Arab Emirates	Dubai		3/7/2020	-5	7	0	-8	4	2
AE	United Arab Emirates	Dubai		3/8/2020	-1	7	3	-10	1	3
AE	United Arab Emirates	Dubai		3/9/2020	-4	5	1	-11	0	4
AE	United Arab Emirates	Dubai		3/10/2020	-6	6	0	-12	-1	4
AE	United Arab Emirates	Dubai		3/11/2020	-6	6	-3	-13	-1	4
AE	United Arab Emirates	Dubai		3/12/2020	-10	6	-8	-16	-1	5
AE	United Arab Emirates	Dubai		3/13/2020	-22	2	-19	-21	-2	5
AE	United Arab Emirates	Dubai		3/14/2020	-16	4	-16	-18	1	4
AE	United Arab Emirates	Dubai		3/15/2020	-10	13	-15	-16	-3	5
AE	United Arab Emirates	Dubai		3/16/2020	-14	12	-19	-18	-7	7
AE	United Arab Emirates	Dubai		3/17/2020	-20	7	-23	-23	-10	9
AE	United Arab Emirates	Dubai		3/18/2020	-23	3	-26	-27	-12	10
AE	United Arab Emirates	Dubai		3/19/2020	-29	0	-30	-32	-14	12
AE	United Arab Emirates	Dubai		3/20/2020	-46	-12	-51	-45	-16	12
AE	United Arab Emirates	Dubai		3/21/2020	-40	-15	-45	-43	-10	11
AE	United Arab Emirates	Dubai		3/22/2020	-36	-14	-42	-45	-20	15
AE	United Arab Emirates	Dubai		3/23/2020	-34	16	-43	-48	-24	16
AE	United Arab Emirates	Dubai		3/24/2020	-48	-7	-49	-54	-33	20
AE	United Arab Emirates	Dubai		3/25/2020	-58	-20	-53	-62	-41	25
AE	United Arab Emirates	Dubai		3/26/2020	-63	-13	-59	-68	-47	30
AE	United Arab Emirates	Dubai		3/27/2020	-85	-63	-84	-85	-59	27
AE	United Arab Emirates	Dubai		3/28/2020	-80	-51	-74	-82	-63	32
AE	United Arab Emirates	Dubai		3/29/2020	-64	-28	-58	-71	-52	30
AE	United Arab Emirates	Dubai		3/30/2020	-65	-29	-59	-71	-52	30
AE	United Arab Emirates	Dubai		3/31/2020	-65	-28	-59	-71	-53	30
AE	United Arab Emirates	Dubai		4/1/2020	-65	-27	-59	-72	-53	31
AE	United Arab Emirates	Dubai		4/2/2020	-67	-29	-61	-73	-54	34
AE	United Arab Emirates	Dubai		4/3/2020	-78	-41	-79	-80	-52	24
AE	United Arab Emirates	Dubai		4/4/2020	-69	-31	-64	-73	-45	24
AE	United Arab Emirates	Dubai		4/5/2020	-78	-45	-70	-82	-70	40
AE	United Arab Emirates	Dubai		4/6/2020	-78	-44	-69	-81	-68	39
AE	United Arab Emirates	Dubai		4/7/2020	-77	-41	-77	-80	-66	38
AE	United Arab Emirates	Dubai		4/8/2020	-76	-41	-77	-81	-65	38
AE	United Arab Emirates	Dubai		4/9/2020	-77	-41	-78	-81	-65	40
AE	United Arab Emirates	Dubai		4/10/2020	-85	-55	-89	-86	-59	27
AE	United Arab Emirates	Dubai		4/11/2020	-78	-44	-81	-81	-56	30
AE	United Arab Emirates	Dubai		4/12/2020	-75	-39	-77	-81	-65	37
AE	United Arab Emirates	Dubai		4/13/2020	-76	-40	-76	-81	-65	37
AE	United Arab Emirates	Dubai		4/14/2020	-76	-41	-77	-81	-65	37
AE	United Arab Emirates	Dubai		4/15/2020	-76	-43	-78	-81	-65	38
AE	United Arab Emirates	Dubai		4/16/2020	-76	-42	-78	-81	-64	41
AE	United Arab Emirates	Dubai		4/17/2020	-84	-56	-88	-85	-58	27
AE	United Arab Emirates	Dubai		4/18/2020	-80	-50	-82	-81	-55	30
AE	United Arab Emirates	Dubai		4/19/2020	-76	-46	-78	-81	-63	37
AE	United Arab Emirates	Dubai		4/20/2020	-77	-47	-78	-80	-64	37
AE	United Arab Emirates	Dubai		4/21/2020	-77	-46	-79	-80	-64	37
AE	United Arab Emirates	Dubai		4/22/2020	-76	-44	-79	-80	-64	37
AE	United Arab Emirates	Dubai		4/23/2020	-76	-40	-80	-79	-64	40
AE	United Arab Emirates	Dubai		4/24/2020	-79	-44	-88	-81	-54	26
AE	United Arab Emirates	Dubai		4/25/2020	-70	-35	-80	-75	-47	28
AE	United Arab Emirates	Dubai		4/26/2020	-62	-28	-75	-70	-53	33
AE	United Arab Emirates	Dubai		4/27/2020	-63	-29	-75	-69	-52	33
AE	United Arab Emirates	Dubai		4/28/2020	-61	-27	-74	-67	-51	32
AE	United Arab Emirates	Dubai		4/29/2020	-61	-26	-74	-67	-50	33
AE	United Arab Emirates	Dubai		4/30/2020	-62	-26	-73	-66	-50	35
AE	United Arab Emirates	Dubai		5/1/2020	-71	-38	-85	-73	-46	23
AE	United Arab Emirates	Dubai		5/2/2020	-62	-29	-76	-65	-38	24
AE	United Arab Emirates	Dubai		5/3/2020	-57	-25	-71	-65	-48	31
AE	United Arab Emirates	Dubai		5/4/2020	-58	-25	-71	-65	-48	31
AE	United Arab Emirates	Dubai		5/5/2020	-58	-25	-71	-64	-48	31
AE	United Arab Emirates	Dubai		5/6/2020	-57	-21	-70	-62	-47	31
AE	United Arab Emirates	Dubai		5/7/2020	-59	-23	-71	-62	-47	33
AE	United Arab Emirates	Dubai		5/8/2020	-70	-36	-83	-72	-43	23
AE	United Arab Emirates	Dubai		5/9/2020	-59	-27	-73	-62	-34	23
AE	United Arab Emirates	Fujairah		2/15/2020	-3	-1	3		6	0
AE	United Arab Emirates	Fujairah		2/16/2020	-5	-2	0		4	1
AE	United Arab Emirates	Fujairah		2/17/2020	-7	-2	-4		2	1
AE	United Arab Emirates	Fujairah		2/18/2020	-5	2	-9		2	1
AE	United Arab Emirates	Fujairah		2/19/2020	-8	-2	9		3	0
AE	United Arab Emirates	Fujairah		2/20/2020	-8	-2	9		1	1
AE	United Arab Emirates	Fujairah		2/21/2020	-8	-7	-8		3	2
AE	United Arab Emirates	Fujairah		2/22/2020	-5	-4	12		5	1
AE	United Arab Emirates	Fujairah		2/23/2020	-5	-5	12		3	1
AE	United Arab Emirates	Fujairah		2/24/2020	-8	-2	0		3	1
AE	United Arab Emirates	Fujairah		2/25/2020	-6	1	4		3	1
AE	United Arab Emirates	Fujairah		2/26/2020	-8	-1	9		3	1
AE	United Arab Emirates	Fujairah		2/27/2020	-6	1	-10		2	1
AE	United Arab Emirates	Fujairah		2/28/2020	-2	-6	-7		4	1
AE	United Arab Emirates	Fujairah		2/29/2020	0	0	3		7	0
AE	United Arab Emirates	Fujairah		3/1/2020	0	7	8		5	0
AE	United Arab Emirates	Fujairah		3/2/2020	-1	9	3		5	0
AE	United Arab Emirates	Fujairah		3/3/2020	-4	6	-4		4	1
AE	United Arab Emirates	Fujairah		3/4/2020	-3	1	7		3	2
AE	United Arab Emirates	Fujairah		3/5/2020	-5	3	1		5	2
AE	United Arab Emirates	Fujairah		3/6/2020	-5	-3	-6		5	3
AE	United Arab Emirates	Fujairah		3/7/2020	-2	0	8		8	2
AE	United Arab Emirates	Fujairah		3/8/2020	-1	5	10		-2	2
AE	United Arab Emirates	Fujairah		3/9/2020	-4	4	8		-2	2
AE	United Arab Emirates	Fujairah		3/10/2020	-5	7	5		-3	4
AE	United Arab Emirates	Fujairah		3/11/2020	-2	3	14		-4	3
AE	United Arab Emirates	Fujairah		3/12/2020	-7	1	4		-4	5
AE	United Arab Emirates	Fujairah		3/13/2020	-9	-5	-2		4	5
AE	United Arab Emirates	Fujairah		3/14/2020	-8	-2	9		5	3
AE	United Arab Emirates	Fujairah		3/15/2020	-7	2	1		-3	4
AE	United Arab Emirates	Fujairah		3/16/2020	-11	1	-3		-6	5
AE	United Arab Emirates	Fujairah		3/17/2020	-14	1	-11		-6	6
AE	United Arab Emirates	Fujairah		3/18/2020	-17	-4	-7		-7	7
AE	United Arab Emirates	Fujairah		3/19/2020	-23	-8	-15		-7	10
AE	United Arab Emirates	Fujairah		3/20/2020	-30	-19	-34		-3	10
AE	United Arab Emirates	Fujairah		3/21/2020	-25	-15	-14		-1	8
AE	United Arab Emirates	Fujairah		3/22/2020	-29	-17	-17		-11	11
AE	United Arab Emirates	Fujairah		3/23/2020	-20	4	-26		-12	10
AE	United Arab Emirates	Fujairah		3/24/2020	-31	-8	-30		-16	12
AE	United Arab Emirates	Fujairah		3/25/2020	-40	-21	-27		-21	14
AE	United Arab Emirates	Fujairah		3/26/2020	-46	-25	-42		-24	19
AE	United Arab Emirates	Fujairah		3/27/2020	-70	-57	-69		-39
AE	United Arab Emirates	Fujairah		3/28/2020	-58	-43	-41		-36	21
AE	United Arab Emirates	Fujairah		3/29/2020	-45	-27	-28		-28	17
AE	United Arab Emirates	Fujairah		3/30/2020	-48	-26	-30		-29	16
AE	United Arab Emirates	Fujairah		3/31/2020	-44	-24	-26		-29	17
AE	United Arab Emirates	Fujairah		4/1/2020	-43	-24	-28		-30	16
AE	United Arab Emirates	Fujairah		4/2/2020	-47	-26	-40		-30	20
AE	United Arab Emirates	Fujairah		4/3/2020	-57	-40	-64		-30	18
AE	United Arab Emirates	Fujairah		4/4/2020	-44	-27	-36		-19	15
AE	United Arab Emirates	Fujairah		4/5/2020	-39	-21	-29		-29	17
AE	United Arab Emirates	Fujairah		4/6/2020	-43	-21	-32		-31	18
AE	United Arab Emirates	Fujairah		4/7/2020	-43	-20	-41		-32	18
AE	United Arab Emirates	Fujairah		4/8/2020	-44	-22	-38		-32	19
AE	United Arab Emirates	Fujairah		4/9/2020	-48	-28	-48		-34	22
AE	United Arab Emirates	Fujairah		4/10/2020	-57	-40	-69		-31	19
AE	United Arab Emirates	Fujairah		4/11/2020	-43	-26	-45		-22	16
AE	United Arab Emirates	Fujairah		4/12/2020	-41	-22	-36		-31	18
AE	United Arab Emirates	Fujairah		4/13/2020	-42	-20	-40		-30	18
AE	United Arab Emirates	Fujairah		4/14/2020	-42	-20	-41		-31	18
AE	United Arab Emirates	Fujairah		4/15/2020	-41	-23	-35		-31	18
AE	United Arab Emirates	Fujairah		4/16/2020	-46	-22	-43		-30	21
AE	United Arab Emirates	Fujairah		4/17/2020	-54	-36	-64		-26	18
AE	United Arab Emirates	Fujairah		4/18/2020	-44	-30	-46	-35	-19	15
AE	United Arab Emirates	Fujairah		4/19/2020	-41	-25	-34	-37	-30	17
AE	United Arab Emirates	Fujairah		4/20/2020	-42	-24	-39	-40	-31	17
AE	United Arab Emirates	Fujairah		4/21/2020	-42	-23	-39	-34	-31	17
AE	United Arab Emirates	Fujairah		4/22/2020	-39	-20	-37	-37	-31	17
AE	United Arab Emirates	Fujairah		4/23/2020	-42	-20	-48	-36	-30	20
AE	United Arab Emirates	Fujairah		4/24/2020	-57	-39	-72		-30	20
AE	United Arab Emirates	Fujairah		4/25/2020	-48	-29	-51	-41	-22	19
AE	United Arab Emirates	Fujairah		4/26/2020	-45	-27	-40	-44	-31	21
AE	United Arab Emirates	Fujairah		4/27/2020	-46	-22	-46	-42	-32	21
AE	United Arab Emirates	Fujairah		4/28/2020	-44	-19	-45	-38	-31	19
AE	United Arab Emirates	Fujairah		4/29/2020	-42	-19	-45	-38	-32	21
AE	United Arab Emirates	Fujairah		4/30/2020	-49	-23	-50	-37	-31	23
AE	United Arab Emirates	Fujairah		5/1/2020	-54	-35	-68		-20	19
AE	United Arab Emirates	Fujairah		5/2/2020	-44	-23	-45	-31	-19	17
AE	United Arab Emirates	Fujairah		5/3/2020	-40	-17	-43	-36	-29	18
AE	United Arab Emirates	Fujairah		5/4/2020	-43	-18	-42	-33	-30	18
AE	United Arab Emirates	Fujairah		5/5/2020	-43	-16	-44	-39	-29	18
AE	United Arab Emirates	Fujairah		5/6/2020	-41	-14	-44	-34	-29	18
AE	United Arab Emirates	Fujairah		5/7/2020	-43	-20	-50	-35	-28	23
AE	United Arab Emirates	Fujairah		5/8/2020	-52	-35	-67	-54	-19	18
AE	United Arab Emirates	Fujairah		5/9/2020	-41	-23	-42	-41	-17	16
AE	United Arab Emirates	Ras al Khaimah		2/15/2020	2	2	15	-6	2	0
AE	United Arab Emirates	Ras al Khaimah		2/16/2020	0	2	0	-2	1	1
AE	United Arab Emirates	Ras al Khaimah		2/17/2020	-3	-2	-1	2	2	1
AE	United Arab Emirates	Ras al Khaimah		2/18/2020	-3	-2	5	-2	2	1
AE	United Arab Emirates	Ras al Khaimah		2/19/2020	0	-3	0	-8	2	1
AE	United Arab Emirates	Ras al Khaimah		2/20/2020	-2	-3	3	-7	1	1
AE	United Arab Emirates	Ras al Khaimah		2/21/2020	-2	-1	18	-4	1	2
AE	United Arab Emirates	Ras al Khaimah		2/22/2020	-1	0	11	-8	2	1
AE	United Arab Emirates	Ras al Khaimah		2/23/2020	-2	-2	3	-10	3	1
AE	United Arab Emirates	Ras al Khaimah		2/24/2020	-3	-4	-2	0	3	1
AE	United Arab Emirates	Ras al Khaimah		2/25/2020	-4	-1	4	-8	2	1
AE	United Arab Emirates	Ras al Khaimah		2/26/2020	-1	0	-1	-8	2	1
AE	United Arab Emirates	Ras al Khaimah		2/27/2020	2	1	8	-7	1	1
AE	United Arab Emirates	Ras al Khaimah		2/28/2020	2	4	26	-8	1	1
AE	United Arab Emirates	Ras al Khaimah		2/29/2020	3	9	8	-8	3	0
AE	United Arab Emirates	Ras al Khaimah		3/1/2020	5	6	-1	2	4	0
AE	United Arab Emirates	Ras al Khaimah		3/2/2020	2	3	1	-4	3	1
AE	United Arab Emirates	Ras al Khaimah		3/3/2020	1	3	2	-2	3	1
AE	United Arab Emirates	Ras al Khaimah		3/4/2020	2	5	-1	2	2	2
AE	United Arab Emirates	Ras al Khaimah		3/5/2020	1	5	-1	3	3	3
AE	United Arab Emirates	Ras al Khaimah		3/6/2020	-3	5	10	2	2	3
AE	United Arab Emirates	Ras al Khaimah		3/7/2020	2	4	7	-4	4	1
AE	United Arab Emirates	Ras al Khaimah		3/8/2020	4	5	6	-7	-4	3
AE	United Arab Emirates	Ras al Khaimah		3/9/2020	2	3	8	0	-5	3
AE	United Arab Emirates	Ras al Khaimah		3/10/2020	2	3	8	-2	-6	4
AE	United Arab Emirates	Ras al Khaimah		3/11/2020	3	6	5	-2	-6	4
AE	United Arab Emirates	Ras al Khaimah		3/12/2020	-2	3	7	-7	-6	5
AE	United Arab Emirates	Ras al Khaimah		3/13/2020	-7	4	13	-4	0	5
AE	United Arab Emirates	Ras al Khaimah		3/14/2020	-4	7	12	-10	2	3
AE	United Arab Emirates	Ras al Khaimah		3/15/2020	0	6	9	-13	-6	4
AE	United Arab Emirates	Ras al Khaimah		3/16/2020	-6	3	6	-4	-7	5
AE	United Arab Emirates	Ras al Khaimah		3/17/2020	-11	0	10	-12	-8	6
AE	United Arab Emirates	Ras al Khaimah		3/18/2020	-11	-2	0	-14	-8	7
AE	United Arab Emirates	Ras al Khaimah		3/19/2020	-17	-6	-5	-22	-10	9
AE	United Arab Emirates	Ras al Khaimah		3/20/2020	-27	-10	-20	-32	-7	10
AE	United Arab Emirates	Ras al Khaimah		3/21/2020	-19	-7	-13	-32	-4	8
AE	United Arab Emirates	Ras al Khaimah		3/22/2020	-30	-22	-15	-45	-15	10
AE	United Arab Emirates	Ras al Khaimah		3/23/2020	-17	7	-17	-28	-17	10
AE	United Arab Emirates	Ras al Khaimah		3/24/2020	-27	-6	-21	-38	-20	12
AE	United Arab Emirates	Ras al Khaimah		3/25/2020	-35	-14	-24	-50	-23	15
AE	United Arab Emirates	Ras al Khaimah		3/26/2020	-44	-20	-34	-55	-28	19
AE	United Arab Emirates	Ras al Khaimah		3/27/2020	-73	-56	-67	-86	-40	22
AE	United Arab Emirates	Ras al Khaimah		3/28/2020	-60	-40	-44	-64	-42	21
AE	United Arab Emirates	Ras al Khaimah		3/29/2020	-45	-26	-28	-67	-31	18
AE	United Arab Emirates	Ras al Khaimah		3/30/2020	-46	-26	-29	-66	-33	17
AE	United Arab Emirates	Ras al Khaimah		3/31/2020	-44	-23	-25	-62	-32	17
AE	United Arab Emirates	Ras al Khaimah		4/1/2020	-42	-21	-31	-56	-33	18
AE	United Arab Emirates	Ras al Khaimah		4/2/2020	-46	-24	-34	-71	-33	21
AE	United Arab Emirates	Ras al Khaimah		4/3/2020	-56	-34	-58	-76	-32	18
AE	United Arab Emirates	Ras al Khaimah		4/4/2020	-43	-22	-32	-62	-23	15
AE	United Arab Emirates	Ras al Khaimah		4/5/2020	-38	-18	-23	-67	-33	18
AE	United Arab Emirates	Ras al Khaimah		4/6/2020	-42	-19	-22	-57	-35	18
AE	United Arab Emirates	Ras al Khaimah		4/7/2020	-45	-19	-40	-62	-34	18
AE	United Arab Emirates	Ras al Khaimah		4/8/2020	-44	-18	-46	-60	-34	19
AE	United Arab Emirates	Ras al Khaimah		4/9/2020	-48	-24	-46	-60	-36	22
AE	United Arab Emirates	Ras al Khaimah		4/10/2020	-59	-33	-67	-74	-33	19
AE	United Arab Emirates	Ras al Khaimah		4/11/2020	-45	-20	-47	-60	-26	16
AE	United Arab Emirates	Ras al Khaimah		4/12/2020	-41	-17	-41	-60	-35	18
AE	United Arab Emirates	Ras al Khaimah		4/13/2020	-43	-20	-37	-47	-34	19
AE	United Arab Emirates	Ras al Khaimah		4/14/2020	-44	-20	-34	-56	-34	18
AE	United Arab Emirates	Ras al Khaimah		4/15/2020	-44	-22	-42	-50	-34	19
AE	United Arab Emirates	Ras al Khaimah		4/16/2020	-47	-24	-49	-59	-34	22
AE	United Arab Emirates	Ras al Khaimah		4/17/2020	-57	-31	-68	-74	-30	18
AE	United Arab Emirates	Ras al Khaimah		4/18/2020	-46	-25	-52	-58	-24	16
AE	United Arab Emirates	Ras al Khaimah		4/19/2020	-42	-22	-43	-58	-32	18
AE	United Arab Emirates	Ras al Khaimah		4/20/2020	-44	-24	-41	-52	-33	18
AE	United Arab Emirates	Ras al Khaimah		4/21/2020	-43	-22	-42	-58	-33	18
AE	United Arab Emirates	Ras al Khaimah		4/22/2020	-41	-20	-43	-56	-34	18
AE	United Arab Emirates	Ras al Khaimah		4/23/2020	-43	-21	-48	-58	-34	21
AE	United Arab Emirates	Ras al Khaimah		4/24/2020	-60	-34	-70	-74	-33	21
AE	United Arab Emirates	Ras al Khaimah		4/25/2020	-49	-28	-54	-60	-26	19
AE	United Arab Emirates	Ras al Khaimah		4/26/2020	-45	-24	-47	-65	-34	21
AE	United Arab Emirates	Ras al Khaimah		4/27/2020	-44	-23	-46	-60	-34	21
AE	United Arab Emirates	Ras al Khaimah		4/28/2020	-44	-22	-43	-60	-33	19
AE	United Arab Emirates	Ras al Khaimah		4/29/2020	-42	-19	-47	-57	-34	21
AE	United Arab Emirates	Ras al Khaimah		4/30/2020	-46	-26	-50	-59	-34	24
AE	United Arab Emirates	Ras al Khaimah		5/1/2020	-55	-33	-70	-73	-30	20
AE	United Arab Emirates	Ras al Khaimah		5/2/2020	-44	-22	-51	-55	-25	18
AE	United Arab Emirates	Ras al Khaimah		5/3/2020	-40	-20	-47	-62	-32	20
AE	United Arab Emirates	Ras al Khaimah		5/4/2020	-43	-22	-43	-51	-33	20
AE	United Arab Emirates	Ras al Khaimah		5/5/2020	-43	-21	-49	-56	-32	20
AE	United Arab Emirates	Ras al Khaimah		5/6/2020	-38	-15	-47	-56	-33	21
AE	United Arab Emirates	Ras al Khaimah		5/7/2020	-43	-22	-52	-62	-32	24
AE	United Arab Emirates	Ras al Khaimah		5/8/2020	-53	-31	-67	-71	-29	19
AE	United Arab Emirates	Ras al Khaimah		5/9/2020	-43	-20	-47	-61	-21	17
AE	United Arab Emirates	Sharjah		2/15/2020	2	6	11	0	3	0
AE	United Arab Emirates	Sharjah		2/16/2020	3	6	5	0	3	1
AE	United Arab Emirates	Sharjah		2/17/2020	-1	2	2	-2	3	1
AE	United Arab Emirates	Sharjah		2/18/2020	-1	2	5	-2	3	1
AE	United Arab Emirates	Sharjah		2/19/2020	-1	1	3	-3	3	1
AE	United Arab Emirates	Sharjah		2/20/2020	-1	2	4	1	2	1
AE	United Arab Emirates	Sharjah		2/21/2020	0	0	4	0	-1	1
AE	United Arab Emirates	Sharjah		2/22/2020	0	1	5	-6	3	1
AE	United Arab Emirates	Sharjah		2/23/2020	3	3	4	-2	4	1
AE	United Arab Emirates	Sharjah		2/24/2020	0	0	6	-2	4	1
AE	United Arab Emirates	Sharjah		2/25/2020	-1	1	4	-4	3	1
AE	United Arab Emirates	Sharjah		2/26/2020	0	-1	-2	-2	3	1
AE	United Arab Emirates	Sharjah		2/27/2020	3	4	2	2	2	1
AE	United Arab Emirates	Sharjah		2/28/2020	3	1	1	-2	0	1
AE	United Arab Emirates	Sharjah		2/29/2020	4	3	4	-1	5	0
AE	United Arab Emirates	Sharjah		3/1/2020	8	7	6	1	4	1
AE	United Arab Emirates	Sharjah		3/2/2020	3	4	5	-3	5	1
AE	United Arab Emirates	Sharjah		3/3/2020	3	5	3	-3	4	1
AE	United Arab Emirates	Sharjah		3/4/2020	2	4	1	-5	4	1
AE	United Arab Emirates	Sharjah		3/5/2020	1	4	0	0	4	2
AE	United Arab Emirates	Sharjah		3/6/2020	-1	3	-5	0	-1	3
AE	United Arab Emirates	Sharjah		3/7/2020	2	3	6	-2	4	2
AE	United Arab Emirates	Sharjah		3/8/2020	6	6	11	-5	-1	3
AE	United Arab Emirates	Sharjah		3/9/2020	1	2	7	-7	-2	3
AE	United Arab Emirates	Sharjah		3/10/2020	0	3	9	-6	-2	4
AE	United Arab Emirates	Sharjah		3/11/2020	0	3	4	-9	-2	4
AE	United Arab Emirates	Sharjah		3/12/2020	-1	4	-4	-7	-3	5
AE	United Arab Emirates	Sharjah		3/13/2020	-6	-1	-10	-11	-2	5
AE	United Arab Emirates	Sharjah		3/14/2020	-4	1	-8	-13	2	4
AE	United Arab Emirates	Sharjah		3/15/2020	2	8	-6	-8	-3	5
AE	United Arab Emirates	Sharjah		3/16/2020	-4	5	-10	-7	-5	6
AE	United Arab Emirates	Sharjah		3/17/2020	-8	4	-16	-16	-7	7
AE	United Arab Emirates	Sharjah		3/18/2020	-10	-1	-17	-23	-8	8
AE	United Arab Emirates	Sharjah		3/19/2020	-14	-3	-27	-33	-9	10
AE	United Arab Emirates	Sharjah		3/20/2020	-27	-15	-46	-42	-11	11
AE	United Arab Emirates	Sharjah		3/21/2020	-24	-15	-32	-43	-6	9
AE	United Arab Emirates	Sharjah		3/22/2020	-23	-14	-33	-53	-14	12
AE	United Arab Emirates	Sharjah		3/23/2020	-18	15	-33	-51	-17	12
AE	United Arab Emirates	Sharjah		3/24/2020	-31	-6	-40	-57	-24	16
AE	United Arab Emirates	Sharjah		3/25/2020	-40	-18	-46	-62	-30	19
AE	United Arab Emirates	Sharjah		3/26/2020	-45	-14	-53	-67	-36	23
AE	United Arab Emirates	Sharjah		3/27/2020	-77	-63	-82	-85	-48	23
AE	United Arab Emirates	Sharjah		3/28/2020	-69	-51	-69	-82	-58	27
AE	United Arab Emirates	Sharjah		3/29/2020	-45	-25	-51	-66	-40	23
AE	United Arab Emirates	Sharjah		3/30/2020	-46	-27	-51	-65	-41	23
AE	United Arab Emirates	Sharjah		3/31/2020	-45	-25	-52	-66	-41	22
AE	United Arab Emirates	Sharjah		4/1/2020	-43	-25	-50	-68	-41	23
AE	United Arab Emirates	Sharjah		4/2/2020	-46	-25	-54	-70	-41	25
AE	United Arab Emirates	Sharjah		4/3/2020	-61	-41	-73	-78	-37	19
AE	United Arab Emirates	Sharjah		4/4/2020	-47	-26	-55	-71	-31	18
AE	United Arab Emirates	Sharjah		4/5/2020	-45	-19	-51	-71	-51	27
AE	United Arab Emirates	Sharjah		4/6/2020	-48	-25	-54	-73	-50	27
AE	United Arab Emirates	Sharjah		4/7/2020	-47	-22	-82	-71	-49	27
AE	United Arab Emirates	Sharjah		4/8/2020	-47	-23	-83	-71	-49	26
AE	United Arab Emirates	Sharjah		4/9/2020	-48	-24	-84	-71	-49	29
AE	United Arab Emirates	Sharjah		4/10/2020	-64	-44	-91	-81	-41	21
AE	United Arab Emirates	Sharjah		4/11/2020	-49	-26	-85	-73	-39	21
AE	United Arab Emirates	Sharjah		4/12/2020	-43	-20	-83	-70	-50	27
AE	United Arab Emirates	Sharjah		4/13/2020	-45	-22	-82	-71	-49	27
AE	United Arab Emirates	Sharjah		4/14/2020	-45	-23	-82	-71	-50	27
AE	United Arab Emirates	Sharjah		4/15/2020	-46	-26	-82	-72	-50	28
AE	United Arab Emirates	Sharjah		4/16/2020	-47	-25	-83	-72	-50	30
AE	United Arab Emirates	Sharjah		4/17/2020	-63	-44	-90	-80	-39	20
AE	United Arab Emirates	Sharjah		4/18/2020	-50	-31	-84	-74	-39	21
AE	United Arab Emirates	Sharjah		4/19/2020	-43	-22	-81	-71	-48	27
AE	United Arab Emirates	Sharjah		4/20/2020	-45	-26	-81	-71	-49	27
AE	United Arab Emirates	Sharjah		4/21/2020	-46	-23	-81	-71	-49	27
AE	United Arab Emirates	Sharjah		4/22/2020	-44	-21	-81	-71	-49	27
AE	United Arab Emirates	Sharjah		4/23/2020	-43	-16	-83	-71	-48	29
AE	United Arab Emirates	Sharjah		4/24/2020	-63	-38	-91	-79	-41	21
AE	United Arab Emirates	Sharjah		4/25/2020	-53	-29	-84	-75	-37	23
AE	United Arab Emirates	Sharjah		4/26/2020	-46	-20	-82	-71	-45	28
AE	United Arab Emirates	Sharjah		4/27/2020	-47	-23	-81	-71	-45	28
AE	United Arab Emirates	Sharjah		4/28/2020	-46	-21	-81	-69	-44	26
AE	United Arab Emirates	Sharjah		4/29/2020	-46	-20	-81	-71	-44	27
AE	United Arab Emirates	Sharjah		4/30/2020	-49	-21	-82	-70	-43	29
AE	United Arab Emirates	Sharjah		5/1/2020	-60	-36	-89	-77	-36	20
AE	United Arab Emirates	Sharjah		5/2/2020	-48	-24	-83	-72	-32	20
AE	United Arab Emirates	Sharjah		5/3/2020	-40	-14	-79	-68	-41	25
AE	United Arab Emirates	Sharjah		5/4/2020	-42	-17	-79	-67	-41	25
AE	United Arab Emirates	Sharjah		5/5/2020	-42	-16	-79	-67	-41	25
AE	United Arab Emirates	Sharjah		5/6/2020	-41	-14	-79	-67	-41	26
AE	United Arab Emirates	Sharjah		5/7/2020	-41	-17	-81	-69	-40	28
AE	United Arab Emirates	Sharjah		5/8/2020	-54	-34	-88	-75	-32	19
AE	United Arab Emirates	Sharjah		5/9/2020	-42	-22	-81	-69	-29	20
AE	United Arab Emirates	Umm Al Quawain		2/15/2020	3	10			2	2
AE	United Arab Emirates	Umm Al Quawain		2/16/2020	0	3			4	2
AE	United Arab Emirates	Umm Al Quawain		2/17/2020	0	3			3	1
AE	United Arab Emirates	Umm Al Quawain		2/18/2020	0	1			6	1
AE	United Arab Emirates	Umm Al Quawain		2/19/2020	-1	-1			3	1
AE	United Arab Emirates	Umm Al Quawain		2/20/2020	-5	-2			3	2
AE	United Arab Emirates	Umm Al Quawain		2/21/2020	3	3			2
AE	United Arab Emirates	Umm Al Quawain		2/22/2020	-2	5			8	2
AE	United Arab Emirates	Umm Al Quawain		2/23/2020	-4	-1			5	2
AE	United Arab Emirates	Umm Al Quawain		2/24/2020	-5	2			6	2
AE	United Arab Emirates	Umm Al Quawain		2/25/2020	-4	0			6	2
AE	United Arab Emirates	Umm Al Quawain		2/26/2020	-4	0			3	2
AE	United Arab Emirates	Umm Al Quawain		2/27/2020	-4	2			1	2
AE	United Arab Emirates	Umm Al Quawain		2/28/2020	1	3			2
AE	United Arab Emirates	Umm Al Quawain		2/29/2020	4	12			4	1
AE	United Arab Emirates	Umm Al Quawain		3/1/2020	4	10			4	2
AE	United Arab Emirates	Umm Al Quawain		3/2/2020	4	7			4	1
AE	United Arab Emirates	Umm Al Quawain		3/3/2020	3	2			5	2
AE	United Arab Emirates	Umm Al Quawain		3/4/2020	0	8			3	2
AE	United Arab Emirates	Umm Al Quawain		3/5/2020	-2	10			4	3
AE	United Arab Emirates	Umm Al Quawain		3/6/2020	0	12			-1
AE	United Arab Emirates	Umm Al Quawain		3/7/2020	4	12			3	2
AE	United Arab Emirates	Umm Al Quawain		3/8/2020	2	8			-2	2
AE	United Arab Emirates	Umm Al Quawain		3/9/2020	-1	8			-3	4
AE	United Arab Emirates	Umm Al Quawain		3/10/2020	-1	7			0	4
AE	United Arab Emirates	Umm Al Quawain		3/11/2020	2	10			-2	4
AE	United Arab Emirates	Umm Al Quawain		3/12/2020	-5	7			-1	5
AE	United Arab Emirates	Umm Al Quawain		3/13/2020	-4	8			1
AE	United Arab Emirates	Umm Al Quawain		3/14/2020	0	9			5	4
AE	United Arab Emirates	Umm Al Quawain		3/15/2020	-1	10			0	5
AE	United Arab Emirates	Umm Al Quawain		3/16/2020	-4	9			-2	5
AE	United Arab Emirates	Umm Al Quawain		3/17/2020	-6	9			-1	5
AE	United Arab Emirates	Umm Al Quawain		3/18/2020	-12	2			-7	7
AE	United Arab Emirates	Umm Al Quawain		3/19/2020	-20	-3			-6	9
AE	United Arab Emirates	Umm Al Quawain		3/20/2020	-23	-9			-11
AE	United Arab Emirates	Umm Al Quawain		3/21/2020	-18	-4			-2
AE	United Arab Emirates	Umm Al Quawain		3/22/2020	-21	-13			-9	11
AE	United Arab Emirates	Umm Al Quawain		3/23/2020	-14	10			-12	10
AE	United Arab Emirates	Umm Al Quawain		3/24/2020	-23	-6			-16	13
AE	United Arab Emirates	Umm Al Quawain		3/25/2020	-31	-13			-20	15
AE	United Arab Emirates	Umm Al Quawain		3/26/2020	-41	-11			-24	19
AE	United Arab Emirates	Umm Al Quawain		3/27/2020	-71	-59			-38
AE	United Arab Emirates	Umm Al Quawain		3/28/2020	-58	-39			-46
AE	United Arab Emirates	Umm Al Quawain		3/29/2020	-40	-18			-27
AE	United Arab Emirates	Umm Al Quawain		3/30/2020	-36	-22			-28
AE	United Arab Emirates	Umm Al Quawain		3/31/2020	-38	-21			-26
AE	United Arab Emirates	Umm Al Quawain		4/1/2020	-39	-18			-29
AE	United Arab Emirates	Umm Al Quawain		4/2/2020	-42	-19			-29
AE	United Arab Emirates	Umm Al Quawain		4/3/2020	-52	-36			-27
AE	United Arab Emirates	Umm Al Quawain		4/4/2020	-40	-15			-20
AE	United Arab Emirates	Umm Al Quawain		4/5/2020	-34	-11			-33
AE	United Arab Emirates	Umm Al Quawain		4/6/2020	-38	-17			-33
AE	United Arab Emirates	Umm Al Quawain		4/7/2020	-36	-18			-32
AE	United Arab Emirates	Umm Al Quawain		4/8/2020	-39	-19			-34
AE	United Arab Emirates	Umm Al Quawain		4/9/2020	-44	-22			-34
AE	United Arab Emirates	Umm Al Quawain		4/10/2020	-54	-34			-29
AE	United Arab Emirates	Umm Al Quawain		4/11/2020	-39	-15			-23
AE	United Arab Emirates	Umm Al Quawain		4/12/2020	-38	-15			-34
AE	United Arab Emirates	Umm Al Quawain		4/13/2020	-37	-15			-34
AE	United Arab Emirates	Umm Al Quawain		4/14/2020	-40	-22			-31
AE	United Arab Emirates	Umm Al Quawain		4/15/2020	-37	-22			-33
AE	United Arab Emirates	Umm Al Quawain		4/16/2020	-42	-23			-35
AE	United Arab Emirates	Umm Al Quawain		4/17/2020	-56	-39			-22
AE	United Arab Emirates	Umm Al Quawain		4/18/2020	-41	-18			-22
AE	United Arab Emirates	Umm Al Quawain		4/19/2020	-35	-20			-32
AE	United Arab Emirates	Umm Al Quawain		4/20/2020	-37	-23			-32
AE	United Arab Emirates	Umm Al Quawain		4/21/2020	-37	-24			-30
AE	United Arab Emirates	Umm Al Quawain		4/22/2020	-36	-18			-32
AE	United Arab Emirates	Umm Al Quawain		4/23/2020	-39	-17			-32
AE	United Arab Emirates	Umm Al Quawain		4/24/2020	-59	-34			-29
AE	United Arab Emirates	Umm Al Quawain		4/25/2020	-45	-20			-24
AE	United Arab Emirates	Umm Al Quawain		4/26/2020	-40	-20			-32
AE	United Arab Emirates	Umm Al Quawain		4/27/2020	-41	-21			-33
AE	United Arab Emirates	Umm Al Quawain		4/28/2020	-38	-20			-31
AE	United Arab Emirates	Umm Al Quawain		4/29/2020	-36	-21			-31
AE	United Arab Emirates	Umm Al Quawain		4/30/2020	-40	-21			-30
AE	United Arab Emirates	Umm Al Quawain		5/1/2020	-53	-33			-27
AE	United Arab Emirates	Umm Al Quawain		5/2/2020	-37	-17			-22
AE	United Arab Emirates	Umm Al Quawain		5/3/2020	-35	-16			-29
AE	United Arab Emirates	Umm Al Quawain		5/4/2020	-35	-18			-29
AE	United Arab Emirates	Umm Al Quawain		5/5/2020	-36	-19			-28
AE	United Arab Emirates	Umm Al Quawain		5/6/2020	-32	-14			-27
AE	United Arab Emirates	Umm Al Quawain		5/7/2020	-39	-17			-29
AE	United Arab Emirates	Umm Al Quawain		5/8/2020	-52	-32			-20
AE	United Arab Emirates	Umm Al Quawain		5/9/2020	-38	-11			-15
AF	Afghanistan			2/15/2020	-9	-10	0	-2	-28	5
AF	Afghanistan			2/16/2020	3	11	1	10	4	0
AF	Afghanistan			2/17/2020	6	11	2	9	5	-1
AF	Afghanistan			2/18/2020	3	5	3	9	6	-1
AF	Afghanistan			2/19/2020	-1	3	1	0	5	1
AF	Afghanistan			2/20/2020	-2	3	-1	4	6	1
AF	Afghanistan			2/21/2020	0	9	4	7	6	0
AF	Afghanistan			2/22/2020	2	5	6	7	6	0
AF	Afghanistan			2/23/2020	2	6	2	7	6	1
AF	Afghanistan			2/24/2020	3	13	4	9	7	0
AF	Afghanistan			2/25/2020	2	5	1	9	7	0
AF	Afghanistan			2/26/2020	-1	5	2	3	5	1
AF	Afghanistan			2/27/2020	-1	0	1	3	7	2
AF	Afghanistan			2/28/2020	-2	5	1	4	5	2
AF	Afghanistan			2/29/2020	-1	1	0	4	6	1
AF	Afghanistan			3/1/2020	3	10	2	10	9	0
AF	Afghanistan			3/2/2020	5	7	3	8	8	-1
AF	Afghanistan			3/3/2020	3	6	2	7	8	0
AF	Afghanistan			3/4/2020	-2	4	1	-1	7	1
AF	Afghanistan			3/5/2020	3	5	2	4	10	1
AF	Afghanistan			3/6/2020	3	9	8	4	8	1
AF	Afghanistan			3/7/2020	0	5	4	4	7	1
AF	Afghanistan			3/8/2020	5	8	4	7	7	0
AF	Afghanistan			3/9/2020	-15	-10	-4	-9	-22	6
AF	Afghanistan			3/10/2020	0	0	1	6	6	1
AF	Afghanistan			3/11/2020	2	-1	2	0	3	1
AF	Afghanistan			3/12/2020	1	-4	1	-2	6	1
AF	Afghanistan			3/13/2020	3	9	6	4	5	0
AF	Afghanistan			3/14/2020	6	2	5	5	3	0
AF	Afghanistan			3/15/2020	1	12	5	6	3	0
AF	Afghanistan			3/16/2020	1	14	2	4	1	1
AF	Afghanistan			3/17/2020	0	6	3	-3	1	0
AF	Afghanistan			3/18/2020	0	7	5	-6	-1	1
AF	Afghanistan			3/19/2020	-3	3	5	-6	-2	2
AF	Afghanistan			3/20/2020	-15	1	7	-19	-7	1
AF	Afghanistan			3/21/2020	-23	-13	1	-24	-36	6
AF	Afghanistan			3/22/2020	-12	9	-2	-14	-6	1
AF	Afghanistan			3/23/2020	-11	7	0	-17	-3	2
AF	Afghanistan			3/24/2020	-15	0	-1	-18	-5	3
AF	Afghanistan			3/25/2020	-18	-1	-3	-23	-10	6
AF	Afghanistan			3/26/2020	-18	0	-4	-23	-10	7
AF	Afghanistan			3/27/2020	-20	5	-2	-16	-2	5
AF	Afghanistan			3/28/2020	-36	-20	-7	-32	-27	11
AF	Afghanistan			3/29/2020	-38	-21	-13	-34	-33	10
AF	Afghanistan			3/30/2020	-41	-25	-15	-39	-37	11
AF	Afghanistan			3/31/2020	-43	-29	-14	-42	-38	12
AF	Afghanistan			4/1/2020	-44	-24	-9	-38	-37	11
AF	Afghanistan			4/2/2020	-44	-25	-10	-35	-35	13
AF	Afghanistan			4/3/2020	-38	-13	-8	-32	-12	6
AF	Afghanistan			4/4/2020	-43	-20	-11	-38	-34	10
AF	Afghanistan			4/5/2020	-45	-22	-13	-36	-38	12
AF	Afghanistan			4/6/2020	-45	-20	-11	-40	-40	11
AF	Afghanistan			4/7/2020	-41	-24	-11	-46	-39	10
AF	Afghanistan			4/8/2020	-47	-30	-12	-52	-42	14
AF	Afghanistan			4/9/2020	-49	-35	-13	-51	-40	17
AF	Afghanistan			4/10/2020	-41	-22	-10	-48	-16	11
AF	Afghanistan			4/11/2020	-46	-32	-12	-50	-38	16
AF	Afghanistan			4/12/2020	-48	-29	-18	-49	-41	15
AF	Afghanistan			4/13/2020	-46	-27	-13	-51	-41	14
AF	Afghanistan			4/14/2020	-48	-32	-14	-52	-42	15
AF	Afghanistan			4/15/2020	-42	-31	-10	-51	-42	14
AF	Afghanistan			4/16/2020	-46	-34	-13	-51	-39	16
AF	Afghanistan			4/17/2020	-41	-21	-12	-51	-13	11
AF	Afghanistan			4/18/2020	-43	-25	-15	-50	-36	14
AF	Afghanistan			4/19/2020	-43	-26	-16	-49	-40	13
AF	Afghanistan			4/20/2020	-42	-17	-13	-50	-38	12
AF	Afghanistan			4/21/2020	-41	-21	-13	-48	-40	11
AF	Afghanistan			4/22/2020	-42	-18	-14	-49	-38	11
AF	Afghanistan			4/23/2020	-43	-23	-16	-45	-37	13
AF	Afghanistan			4/24/2020	-45	-19	-25	-50	-9	14
AF	Afghanistan			4/25/2020	-48	-27	-23	-49	-33	18
AF	Afghanistan			4/26/2020	-47	-27	-23	-48	-37	17
AF	Afghanistan			4/27/2020	-49	-28	-22	-53	-47	16
AF	Afghanistan			4/28/2020	-45	-27	-19	-47	-35	13
AF	Afghanistan			4/29/2020	-42	-20	-16	-46	-34	14
AF	Afghanistan			4/30/2020	-47	-30	-19	-48	-33	17
AF	Afghanistan			5/1/2020	-45	-21	-23	-50	-8	13
AF	Afghanistan			5/2/2020	-47	-27	-22	-49	-33	16
AF	Afghanistan			5/3/2020	-49	-30	-27	-49	-38	16
AF	Afghanistan			5/4/2020	-45	-23	-22	-49	-35	14
AF	Afghanistan			5/5/2020	-45	-28	-21	-48	-36	15
AF	Afghanistan			5/6/2020	-44	-23	-20	-47	-34	15
AF	Afghanistan			5/7/2020	-44	-25	-21	-45	-32	16
AF	Afghanistan			5/8/2020	-39	-13	-18	-42	-3	10
AF	Afghanistan			5/9/2020	-40	-17	-20	-41	-30	12
AG	Antigua and Barbuda			2/15/2020	-6	-1	-6	-1	0	3
AG	Antigua and Barbuda			2/16/2020	-7	-2	0	3	3
AG	Antigua and Barbuda			2/17/2020	0	-3	3	-3	0	3
AG	Antigua and Barbuda			2/18/2020	-1	-6	3	5	5	1
AG	Antigua and Barbuda			2/19/2020	-2	-1	1	0	2	1
AG	Antigua and Barbuda			2/20/2020	1	-2	0	-2	-1	1
AG	Antigua and Barbuda			2/21/2020	-2	1	2	-2	-9	3
AG	Antigua and Barbuda			2/22/2020	-5	0	7	-4	5	0
AG	Antigua and Barbuda			2/23/2020	1	3	14	-7	-1
AG	Antigua and Barbuda			2/24/2020	-6	1	-1	-5	1	1
AG	Antigua and Barbuda			2/25/2020	1	0	1	-3	2	1
AG	Antigua and Barbuda			2/26/2020	-5	1	-3	-10	2	2
AG	Antigua and Barbuda			2/27/2020	2	1	0	2	0	1
AG	Antigua and Barbuda			2/28/2020	4	4	5	13	3	0
AG	Antigua and Barbuda			2/29/2020	5	7	7	8	6	-1
AG	Antigua and Barbuda			3/1/2020	3	9	12	9	2
AG	Antigua and Barbuda			3/2/2020	8	8	8	11	2	0
AG	Antigua and Barbuda			3/3/2020	6	5	3	-1	3	1
AG	Antigua and Barbuda			3/4/2020	3	4	4	1	2	0
AG	Antigua and Barbuda			3/5/2020	5	4	3	0	2	2
AG	Antigua and Barbuda			3/6/2020	0	8	-1	5	5	0
AG	Antigua and Barbuda			3/7/2020	1	6	5	6	7	0
AG	Antigua and Barbuda			3/8/2020	3	2	13	3	1
AG	Antigua and Barbuda			3/9/2020	-4	4	1	-3	2	1
AG	Antigua and Barbuda			3/10/2020	5	4	1	0	4	1
AG	Antigua and Barbuda			3/11/2020	-2	9	2	-7	5	0
AG	Antigua and Barbuda			3/12/2020	7	14	6	-5	2	1
AG	Antigua and Barbuda			3/13/2020	0	19	0	4	5	0
AG	Antigua and Barbuda			3/14/2020	-11	2	-4	-10	1	4
AG	Antigua and Barbuda			3/15/2020	-12	-2	-10	-10	-7
AG	Antigua and Barbuda			3/16/2020	-15	-5	-8	-10	-15	9
AG	Antigua and Barbuda			3/17/2020	-19	-7	-16	-18	-15	11
AG	Antigua and Barbuda			3/18/2020	-20	-9	-14	-19	-19	10
AG	Antigua and Barbuda			3/19/2020	-18	-3	-15	-20	-21	12
AG	Antigua and Barbuda			3/20/2020	-19	-2	-18	-18	-20	13
AG	Antigua and Barbuda			3/21/2020	-24	0	-17	-26	-13
AG	Antigua and Barbuda			3/22/2020	-38	-18	-29	-39	-22
AG	Antigua and Barbuda			3/23/2020	-24	-14	-22	-27	-26	14
AG	Antigua and Barbuda			3/24/2020	-29	-9	-31	-30	-28	17
AG	Antigua and Barbuda			3/25/2020	-23	-5	-24	-35	-27	14
AG	Antigua and Barbuda			3/26/2020	-25	-8	-25	-31	-31	17
AG	Antigua and Barbuda			3/27/2020	-22	2	-22	-36	-29	17
AG	Antigua and Barbuda			3/28/2020	-35	-7	-29	-54	-37
AG	Antigua and Barbuda			3/29/2020	-46	-21	-30	-67	-48
AG	Antigua and Barbuda			3/30/2020	-39	-15	-29	-47	-44	23
AG	Antigua and Barbuda			3/31/2020	-32	3	-27	-51	-48	22
AG	Antigua and Barbuda			4/1/2020	-25	15	-19	-49	-53	16
AG	Antigua and Barbuda			4/2/2020	-87	-75	-75	-89	-82
AG	Antigua and Barbuda			4/3/2020	-86	-68	-70	-86	-81
AG	Antigua and Barbuda			4/4/2020	-82	-63	-67	-86	-73
AG	Antigua and Barbuda			4/5/2020	-78	-55	-65	-83	-66
AG	Antigua and Barbuda			4/6/2020	-80	-59	-61	-84	-80
AG	Antigua and Barbuda			4/7/2020	-78	-53	-61	-84	-79
AG	Antigua and Barbuda			4/8/2020	-78	-50	-61	-82	-79
AG	Antigua and Barbuda			4/9/2020	-66	-34	-57	-74	-76
AG	Antigua and Barbuda			4/10/2020	-95	-95	-80	-94	-91
AG	Antigua and Barbuda			4/11/2020	-70	-45	-56	-83	-68
AG	Antigua and Barbuda			4/12/2020	-74	-52	-60	-83	-65
AG	Antigua and Barbuda			4/13/2020	-85	-69	-62	-90	-86
AG	Antigua and Barbuda			4/14/2020	-74	-52	-59	-81	-75
AG	Antigua and Barbuda			4/15/2020	-68	-46	-59	-77	-73
AG	Antigua and Barbuda			4/16/2020	-67	-48	-55	-78	-73
AG	Antigua and Barbuda			4/17/2020	-67	-47	-55	-74	-69
AG	Antigua and Barbuda			4/18/2020	-72	-50	-54	-65	-63
AG	Antigua and Barbuda			4/19/2020	-69	-50	-55	-79	-59
AG	Antigua and Barbuda			4/20/2020	-68	-50	-49	-74	-68
AG	Antigua and Barbuda			4/21/2020	-66	-50	-53	-73	-69
AG	Antigua and Barbuda			4/22/2020	-65	-49	-53	-73	-66
AG	Antigua and Barbuda			4/23/2020	-55	-33	-39	-72	-63
AG	Antigua and Barbuda			4/24/2020	-55	-36	-40	-64	-59
AG	Antigua and Barbuda			4/25/2020	-57	-40	-38	-63	-54
AG	Antigua and Barbuda			4/26/2020	-62	-43	-42	-77	-53
AG	Antigua and Barbuda			4/27/2020	-51	-39	-39	-66	-56	31
AG	Antigua and Barbuda			4/28/2020	-53	-36	-40	-67	-56	27
AG	Antigua and Barbuda			4/29/2020	-49	-31	-38	-68	-55	29
AG	Antigua and Barbuda			4/30/2020	-42	-28	-39	-70	-55	29
AG	Antigua and Barbuda			5/1/2020	-45	-30	-35	-61	-52	29
AG	Antigua and Barbuda			5/2/2020	-49	-32	-32	-63	-47
AG	Antigua and Barbuda			5/3/2020	-56	-32	-41	-78	-50
AG	Antigua and Barbuda			5/4/2020	-71	-56	-40	-88	-82
AG	Antigua and Barbuda			5/5/2020	-42	-27	-34	-65	-51	28
AG	Antigua and Barbuda			5/6/2020	-40	-20	-27	-61	-49	29
AG	Antigua and Barbuda			5/7/2020	-39	-26	-31	-63	-51	31
AG	Antigua and Barbuda			5/8/2020	-39	-23	-26	-56	-48	28
AG	Antigua and Barbuda			5/9/2020	-41	-25	-25	-58	-45
AO	Angola			2/15/2020	3	-2	7	3	2	1
AO	Angola			2/16/2020	-4	0	-11	1	-5	2
AO	Angola			2/17/2020	-6	-4	2	-3	5	0
AO	Angola			2/18/2020	-3	-4	-4	-1	5	-1
AO	Angola			2/19/2020	-10	-12	-3	-7	4	1
AO	Angola			2/20/2020	-4	-5	0	-3	4	-1
AO	Angola			2/21/2020	-2	-1	3	0	5	0
AO	Angola			2/22/2020	0	2	14	4	-1	0
AO	Angola			2/23/2020	-1	2	5	-8	-6	1
AO	Angola			2/24/2020	-9	-8	3	-25	-63	12
AO	Angola			2/25/2020	-17	-20	-12	-28	-69	13
AO	Angola			2/26/2020	-3	-3	-2	-7	2	-1
AO	Angola			2/27/2020	2	3	5	-3	4	-1
AO	Angola			2/28/2020	6	7	8	0	4	0
AO	Angola			2/29/2020	7	10	9	4	5	0
AO	Angola			3/1/2020	5	16	-1	6	5	0
AO	Angola			3/2/2020	6	9	8	3	8	-1
AO	Angola			3/3/2020	4	7	8	0	8	-2
AO	Angola			3/4/2020	7	6	12	-3	8	-1
AO	Angola			3/5/2020	5	8	17	0	9	-2
AO	Angola			3/6/2020	6	6	10	-3	8	-1
AO	Angola			3/7/2020	7	7	18	4	3	-1
AO	Angola			3/8/2020	5	8	4	-3	0	0
AO	Angola			3/9/2020	0	3	7	-5	8	-1
AO	Angola			3/10/2020	1	3	3	-6	8	-2
AO	Angola			3/11/2020	1	0	5	-11	8	-1
AO	Angola			3/12/2020	1	2	10	-4	8	-2
AO	Angola			3/13/2020	2	1	5	-10	8	-1
AO	Angola			3/14/2020	2	2	8	-4	2	1
AO	Angola			3/15/2020	-5	2	-4	-8	-4	2
AO	Angola			3/16/2020	-4	0	1	-12	7	-1
AO	Angola			3/17/2020	-6	-3	0	-17	6	0
AO	Angola			3/18/2020	-4	1	-1	-12	5	0
AO	Angola			3/19/2020	-4	11	5	-5	5	0
AO	Angola			3/20/2020	-5	13	-5	-21	3	2
AO	Angola			3/21/2020	-10	16	-8	-8	-1	5
AO	Angola			3/22/2020	-33	-4	-29	-41	-10	13
AO	Angola			3/23/2020	-43	-25	-31	-52	-68	26
AO	Angola			3/24/2020	-26	-8	-21	-36	-14	12
AO	Angola			3/25/2020	-22	1	-24	-41	-22	15
AO	Angola			3/26/2020	-10	23	-9	-25	-27	11
AO	Angola			3/27/2020	-48	-22	-32	-52	-47	26
AO	Angola			3/28/2020	-51	-33	-28	-41	-22	20
AO	Angola			3/29/2020	-61	-40	-39	-57	-11	22
AO	Angola			3/30/2020	-55	-36	-35	-59	-54	30
AO	Angola			3/31/2020	-55	-37	-37	-62	-55	29
AO	Angola			4/1/2020	-55	-36	-40	-61	-55	28
AO	Angola			4/2/2020	-55	-35	-34	-60	-55	28
AO	Angola			4/3/2020	-58	-35	-41	-63	-53	32
AO	Angola			4/4/2020	-58	-40	-37	-56	-36	24
AO	Angola			4/5/2020	-62	-37	-48	-63	-17	22
AO	Angola			4/6/2020	-52	-33	-37	-59	-52	28
AO	Angola			4/7/2020	-53	-33	-41	-61	-54	28
AO	Angola			4/8/2020	-54	-36	-41	-62	-53	28
AO	Angola			4/9/2020	-51	-30	-34	-58	-53	27
AO	Angola			4/10/2020	-60	-37	-49	-65	-69	36
AO	Angola			4/11/2020	-53	-32	-37	-44	-31	22
AO	Angola			4/12/2020	-60	-36	-45	-56	-18	21
AO	Angola			4/13/2020	-55	-40	-39	-60	-51	29
AO	Angola			4/14/2020	-52	-35	-40	-57	-51	27
AO	Angola			4/15/2020	-54	-40	-41	-64	-52	29
AO	Angola			4/16/2020	-52	-34	-36	-59	-51	25
AO	Angola			4/17/2020	-56	-37	-43	-63	-50	31
AO	Angola			4/18/2020	-60	-41	-39	-61	-35	23
AO	Angola			4/19/2020	-63	-41	-47	-68	-18	21
AO	Angola			4/20/2020	-55	-39	-38	-67	-49	28
AO	Angola			4/21/2020	-53	-34	-37	-64	-49	27
AO	Angola			4/22/2020	-55	-40	-41	-68	-50	28
AO	Angola			4/23/2020	-51	-31	-36	-63	-49	26
AO	Angola			4/24/2020	-55	-34	-39	-65	-47	29
AO	Angola			4/25/2020	-47	-24	-27	-53	-24	18
AO	Angola			4/26/2020	-51	-23	-41	-63	-9	19
AO	Angola			4/27/2020	-37	-21	-26	-55	-33	21
AO	Angola			4/28/2020	-32	-11	-19	-45	-33	17
AO	Angola			4/29/2020	-31	-12	-22	-49	-32	20
AO	Angola			4/30/2020	-28	-6	-13	-39	-31	18
AO	Angola			5/1/2020	-51	-31	-38	-62	-64	31
AO	Angola			5/2/2020	-36	-15	-21	-41	-9	16
AO	Angola			5/3/2020	-53	-27	-40	-63	-4	19
AO	Angola			5/4/2020	-37	-25	-24	-54	-30	22
AO	Angola			5/5/2020	-33	-16	-26	-47	-32	19
AO	Angola			5/6/2020	-34	-22	-26	-51	-31	22
AO	Angola			5/7/2020	-33	-12	-19	-45	-30	19
AO	Angola			5/8/2020	-39	-20	-27	-52	-28	24
AO	Angola			5/9/2020	-35	-11	-19	-41	-5	16
AR	Argentina			2/15/2020	1	-3	-3	4	-1	0
AR	Argentina			2/16/2020	-6	-6	-14	-2	-4	2
AR	Argentina			2/17/2020	-10	-8	-23	-2	7	1
AR	Argentina			2/18/2020	3	3	-2	9	9	-1
AR	Argentina			2/19/2020	1	0	10	8	11	-2
AR	Argentina			2/20/2020	0	0	-8	7	9	-1
AR	Argentina			2/21/2020	3	4	-9	9	9	-1
AR	Argentina			2/22/2020	6	5	4	7	-1	0
AR	Argentina			2/23/2020	14	8	18	5	-2	0
AR	Argentina			2/24/2020	-10	-16	26	-27	-54	6
AR	Argentina			2/25/2020	-20	-17	1	-28	-50	7
AR	Argentina			2/26/2020	1	2	5	9	13	-2
AR	Argentina			2/27/2020	-1	0	-5	8	12	0
AR	Argentina			2/28/2020	3	2	-8	8	13	-1
AR	Argentina			2/29/2020	5	5	-8	6	2	1
AR	Argentina			3/1/2020	-3	3	-11	1	-2	2
AR	Argentina			3/2/2020	1	4	-8	7	16	-1
AR	Argentina			3/3/2020	0	5	-6	8	16	-1
AR	Argentina			3/4/2020	-1	3	-1	8	18	-2
AR	Argentina			3/5/2020	1	4	-9	10	18	-1
AR	Argentina			3/6/2020	6	8	-7	12	18	-2
AR	Argentina			3/7/2020	5	7	-10	8	3	1
AR	Argentina			3/8/2020	3	4	-12	3	-2	2
AR	Argentina			3/9/2020	1	5	-9	13	15	-1
AR	Argentina			3/10/2020	3	8	-9	14	18	-2
AR	Argentina			3/11/2020	-16	-7	-24	-6	15	0
AR	Argentina			3/12/2020	-4	8	-16	10	18	-1
AR	Argentina			3/13/2020	-5	10	-17	7	18	-1
AR	Argentina			3/14/2020	-19	5	-40	-19	-4	7
AR	Argentina			3/15/2020	-29	17	-44	-17	-10	9
AR	Argentina			3/16/2020	-27	8	-39	-17	1	6
AR	Argentina			3/17/2020	-41	-11	-54	-32	-12	11
AR	Argentina			3/18/2020	-43	-11	-49	-35	-19	12
AR	Argentina			3/19/2020	-42	5	-55	-35	-24	13
AR	Argentina			3/20/2020	-78	-40	-80	-72	-61	29
AR	Argentina			3/21/2020	-83	-49	-85	-75	-57	28
AR	Argentina			3/22/2020	-87	-61	-90	-81	-58	27
AR	Argentina			3/23/2020	-88	-64	-88	-85	-79	32
AR	Argentina			3/24/2020	-88	-64	-88	-85	-79	31
AR	Argentina			3/25/2020	-82	-50	-82	-77	-68	28
AR	Argentina			3/26/2020	-83	-52	-84	-77	-68	30
AR	Argentina			3/27/2020	-81	-49	-82	-75	-67	32
AR	Argentina			3/28/2020	-82	-48	-84	-75	-59	29
AR	Argentina			3/29/2020	-86	-61	-89	-80	-57	27
AR	Argentina			3/30/2020	-81	-51	-83	-77	-68	28
AR	Argentina			3/31/2020	-85	-59	-85	-82	-76	30
AR	Argentina			4/1/2020	-79	-46	-79	-75	-64	27
AR	Argentina			4/2/2020	-79	-47	-81	-74	-64	29
AR	Argentina			4/3/2020	-77	-41	-78	-71	-62	31
AR	Argentina			4/4/2020	-77	-41	-81	-71	-54	27
AR	Argentina			4/5/2020	-83	-54	-87	-76	-52	26
AR	Argentina			4/6/2020	-75	-41	-77	-70	-60	26
AR	Argentina			4/7/2020	-82	-30	-72	-64	-59	25
AR	Argentina			4/8/2020	-82	-28	-69	-63	-58	24
AR	Argentina			4/9/2020	-83	-30	-75	-67	-63	27
AR	Argentina			4/10/2020	-90	-58	-85	-79	-76	35
AR	Argentina			4/11/2020	-84	-34	-80	-67	-52	27
AR	Argentina			4/12/2020	-87	-51	-86	-74	-49	25
AR	Argentina			4/13/2020	-83	-40	-74	-67	-55	25
AR	Argentina			4/14/2020	-81	-31	-70	-63	-54	24
AR	Argentina			4/15/2020	-81	-31	-70	-62	-53	24
AR	Argentina			4/16/2020	-83	-31	-92	-61	-53	26
AR	Argentina			4/17/2020	-83	-29	-92	-61	-52	28
AR	Argentina			4/18/2020	-85	-36	-94	-65	-45	26
AR	Argentina			4/19/2020	-89	-53	-95	-73	-48	25
AR	Argentina			4/20/2020	-83	-37	-92	-62	-49	24
AR	Argentina			4/21/2020	-82	-34	-92	-61	-50	23
AR	Argentina			4/22/2020	-83	-34	-91	-61	-49	23
AR	Argentina			4/23/2020	-83	-35	-92	-62	-49	24
AR	Argentina			4/24/2020	-83	-34	-92	-63	-48	27
AR	Argentina			4/25/2020	-86	-39	-94	-68	-44	26
AR	Argentina			4/26/2020	-88	-52	-95	-72	-47	25
AR	Argentina			4/27/2020	-84	-40	-93	-64	-47	24
AR	Argentina			4/28/2020	-84	-41	-92	-68	-49	20
AR	Argentina			4/29/2020	-80	-27	-90	-57	-44	21
AR	Argentina			4/30/2020	-75	-20	-90	-56	-44	22
AR	Argentina			5/1/2020	-90	-71	-94	-78	-73	33
AR	Argentina			5/2/2020	-79	-26	-93	-60	-39	24
AR	Argentina			5/3/2020	-86	-48	-95	-71	-42	24
AR	Argentina			5/4/2020	-77	-32	-91	-61	-42	21
AR	Argentina			5/5/2020	-76	-28	-90	-58	-43	21
AR	Argentina			5/6/2020	-75	-25	-89	-55	-40	20
AR	Argentina			5/7/2020	-73	-23	-89	-55	-40	21
AR	Argentina			5/8/2020	-72	-18	-89	-53	-38	23
AR	Argentina			5/9/2020	-75	-20	-91	-53	-31	21
AR	Argentina	Buenos Aires		2/15/2020	6	1	6	9	-2	0
AR	Argentina	Buenos Aires		2/16/2020	2	-2	-15	3	-9	2
AR	Argentina	Buenos Aires		2/17/2020	-9	-14	-27	2	4	2
AR	Argentina	Buenos Aires		2/18/2020	9	9	23	11	7	-1
AR	Argentina	Buenos Aires		2/19/2020	8	5	29	10	6	-2
AR	Argentina	Buenos Aires		2/20/2020	3	2	-2	7	5	0
AR	Argentina	Buenos Aires		2/21/2020	3	2	-2	10	5	0
AR	Argentina	Buenos Aires		2/22/2020	6	4	3	8	-3	0
AR	Argentina	Buenos Aires		2/23/2020	18	6	17	9	-6	1
AR	Argentina	Buenos Aires		2/24/2020	-22	-21	18	-41	-70	9
AR	Argentina	Buenos Aires		2/25/2020	-32	-17	5	-44	-69	11
AR	Argentina	Buenos Aires		2/26/2020	3	7	16	11	8	-2
AR	Argentina	Buenos Aires		2/27/2020	4	6	4	10	7	0
AR	Argentina	Buenos Aires		2/28/2020	7	7	7	13	9	0
AR	Argentina	Buenos Aires		2/29/2020	16	15	5	13	-1	2
AR	Argentina	Buenos Aires		3/1/2020	10	17	1	8	-9	3
AR	Argentina	Buenos Aires		3/2/2020	7	12	1	6	11	-1
AR	Argentina	Buenos Aires		3/3/2020	9	19	15	10	12	-1
AR	Argentina	Buenos Aires		3/4/2020	11	18	19	10	12	-1
AR	Argentina	Buenos Aires		3/5/2020	10	19	8	12	10	-1
AR	Argentina	Buenos Aires		3/6/2020	14	18	11	15	12	-1
AR	Argentina	Buenos Aires		3/7/2020	20	21	16	19	0	1
AR	Argentina	Buenos Aires		3/8/2020	15	22	-5	11	-11	3
AR	Argentina	Buenos Aires		3/9/2020	11	16	23	21	12	-1
AR	Argentina	Buenos Aires		3/10/2020	13	20	15	14	14	-2
AR	Argentina	Buenos Aires		3/11/2020	-19	-13	-28	-1	9	2
AR	Argentina	Buenos Aires		3/12/2020	4	33	-1	11	12	-1
AR	Argentina	Buenos Aires		3/13/2020	1	31	0	8	12	0
AR	Argentina	Buenos Aires		3/14/2020	-22	21	-50	-17	-11	11
AR	Argentina	Buenos Aires		3/15/2020	-19	69	-30	-14	-18	11
AR	Argentina	Buenos Aires		3/16/2020	-25	24	-29	-22	-8	9
AR	Argentina	Buenos Aires		3/17/2020	-43	1	-48	-37	-25	16
AR	Argentina	Buenos Aires		3/18/2020	-46	4	-42	-43	-34	17
AR	Argentina	Buenos Aires		3/19/2020	-47	26	-48	-45	-40	17
AR	Argentina	Buenos Aires		3/20/2020	-89	-42	-85	-82	-77	39
AR	Argentina	Buenos Aires		3/21/2020	-90	-43	-88	-81	-70	33
AR	Argentina	Buenos Aires		3/22/2020	-91	-52	-92	-83	-69	31
AR	Argentina	Buenos Aires		3/23/2020	-93	-58	-92	-90	-90	39
AR	Argentina	Buenos Aires		3/24/2020	-94	-59	-91	-90	-90	39
AR	Argentina	Buenos Aires		3/25/2020	-89	-45	-83	-82	-81	36
AR	Argentina	Buenos Aires		3/26/2020	-90	-47	-85	-83	-81	38
AR	Argentina	Buenos Aires		3/27/2020	-89	-44	-85	-82	-80	41
AR	Argentina	Buenos Aires		3/28/2020	-89	-41	-88	-80	-71	33
AR	Argentina	Buenos Aires		3/29/2020	-90	-48	-91	-82	-69	31
AR	Argentina	Buenos Aires		3/30/2020	-89	-46	-87	-84	-82	37
AR	Argentina	Buenos Aires		3/31/2020	-92	-54	-90	-88	-89	38
AR	Argentina	Buenos Aires		4/1/2020	-88	-43	-83	-81	-79	35
AR	Argentina	Buenos Aires		4/2/2020	-87	-42	-85	-81	-80	37
AR	Argentina	Buenos Aires		4/3/2020	-87	-39	-83	-79	-78	40
AR	Argentina	Buenos Aires		4/4/2020	-87	-35	-86	-77	-68	32
AR	Argentina	Buenos Aires		4/5/2020	-88	-44	-89	-80	-66	30
AR	Argentina	Buenos Aires		4/6/2020	-86	-39	-82	-79	-77	35
AR	Argentina	Buenos Aires		4/7/2020	-89	-30	-80	-77	-77	35
AR	Argentina	Buenos Aires		4/8/2020	-88	-26	-78	-76	-77	34
AR	Argentina	Buenos Aires		4/9/2020	-89	-28	-83	-79	-81	37
AR	Argentina	Buenos Aires		4/10/2020	-93	-48	-88	-86	-88	43
AR	Argentina	Buenos Aires		4/11/2020	-89	-28	-84	-74	-67	32
AR	Argentina	Buenos Aires		4/12/2020	-89	-39	-88	-77	-65	30
AR	Argentina	Buenos Aires		4/13/2020	-88	-39	-81	-77	-74	34
AR	Argentina	Buenos Aires		4/14/2020	-86	-25	-76	-74	-73	33
AR	Argentina	Buenos Aires		4/15/2020	-86	-27	-77	-74	-72	33
AR	Argentina	Buenos Aires		4/16/2020	-88	-27	-93	-72	-73	34
AR	Argentina	Buenos Aires		4/17/2020	-87	-24	-93	-71	-71	38
AR	Argentina	Buenos Aires		4/18/2020	-89	-28	-96	-71	-62	31
AR	Argentina	Buenos Aires		4/19/2020	-90	-40	-97	-75	-63	29
AR	Argentina	Buenos Aires		4/20/2020	-87	-31	-92	-72	-70	32
AR	Argentina	Buenos Aires		4/21/2020	-87	-30	-93	-72	-70	32
AR	Argentina	Buenos Aires		4/22/2020	-88	-29	-92	-72	-69	32
AR	Argentina	Buenos Aires		4/23/2020	-88	-30	-94	-72	-69	34
AR	Argentina	Buenos Aires		4/24/2020	-88	-31	-93	-72	-68	37
AR	Argentina	Buenos Aires		4/25/2020	-90	-36	-96	-73	-61	31
AR	Argentina	Buenos Aires		4/26/2020	-88	-35	-96	-74	-61	29
AR	Argentina	Buenos Aires		4/27/2020	-87	-36	-94	-72	-67	32
AR	Argentina	Buenos Aires		4/28/2020	-89	-45	-95	-76	-70	29
AR	Argentina	Buenos Aires		4/29/2020	-84	-17	-91	-67	-66	30
AR	Argentina	Buenos Aires		4/30/2020	-82	-16	-91	-67	-66	31
AR	Argentina	Buenos Aires		5/1/2020	-92	-72	-96	-84	-86	42
AR	Argentina	Buenos Aires		5/2/2020	-84	-13	-94	-67	-55	29
AR	Argentina	Buenos Aires		5/3/2020	-87	-32	-96	-73	-58	28
AR	Argentina	Buenos Aires		5/4/2020	-84	-32	-93	-70	-65	31
AR	Argentina	Buenos Aires		5/5/2020	-82	-23	-90	-68	-65	30
AR	Argentina	Buenos Aires		5/6/2020	-82	-20	-90	-67	-64	30
AR	Argentina	Buenos Aires		5/7/2020	-81	-20	-89	-67	-64	31
AR	Argentina	Buenos Aires		5/8/2020	-81	-17	-89	-65	-62	34
AR	Argentina	Buenos Aires		5/9/2020	-82	-14	-92	-64	-51	28
AR	Argentina	Buenos Aires Province		2/15/2020	-1	-2	0	4	0	0
AR	Argentina	Buenos Aires Province		2/16/2020	-10	-7	-15	-4	-4	1
AR	Argentina	Buenos Aires Province		2/17/2020	-17	-14	-32	-5	5	2
AR	Argentina	Buenos Aires Province		2/18/2020	4	6	-6	10	8	-1
AR	Argentina	Buenos Aires Province		2/19/2020	-2	-2	10	8	9	-2
AR	Argentina	Buenos Aires Province		2/20/2020	1	4	-14	7	6	-1
AR	Argentina	Buenos Aires Province		2/21/2020	1	5	-18	8	7	-1
AR	Argentina	Buenos Aires Province		2/22/2020	4	7	0	6	-1	0
AR	Argentina	Buenos Aires Province		2/23/2020	13	9	15	4	-2	0
AR	Argentina	Buenos Aires Province		2/24/2020	-5	-14	34	-27	-54	7
AR	Argentina	Buenos Aires Province		2/25/2020	-16	-15	7	-30	-52	9
AR	Argentina	Buenos Aires Province		2/26/2020	-1	1	5	10	11	-3
AR	Argentina	Buenos Aires Province		2/27/2020	-1	1	-7	8	9	0
AR	Argentina	Buenos Aires Province		2/28/2020	0	1	-15	7	10	0
AR	Argentina	Buenos Aires Province		2/29/2020	3	4	-11	6	2	1
AR	Argentina	Buenos Aires Province		3/1/2020	-7	1	-16	1	-4	2
AR	Argentina	Buenos Aires Province		3/2/2020	-5	1	-12	8	12	-1
AR	Argentina	Buenos Aires Province		3/3/2020	-4	4	-11	9	13	-1
AR	Argentina	Buenos Aires Province		3/4/2020	-6	0	-4	8	14	-2
AR	Argentina	Buenos Aires Province		3/5/2020	-1	6	-15	11	12	-1
AR	Argentina	Buenos Aires Province		3/6/2020	4	8	-14	12	13	-2
AR	Argentina	Buenos Aires Province		3/7/2020	2	8	-14	8	2	1
AR	Argentina	Buenos Aires Province		3/8/2020	-3	1	-23	1	-5	2
AR	Argentina	Buenos Aires Province		3/9/2020	-5	3	-24	12	10	0
AR	Argentina	Buenos Aires Province		3/10/2020	0	9	-18	16	14	-2
AR	Argentina	Buenos Aires Province		3/11/2020	-28	-16	-43	-12	8	2
AR	Argentina	Buenos Aires Province		3/12/2020	-5	11	-21	13	14	-2
AR	Argentina	Buenos Aires Province		3/13/2020	-8	10	-25	8	15	-2
AR	Argentina	Buenos Aires Province		3/14/2020	-27	0	-54	-26	-8	9
AR	Argentina	Buenos Aires Province		3/15/2020	-32	18	-47	-18	-10	8
AR	Argentina	Buenos Aires Province		3/16/2020	-30	7	-43	-13	1	6
AR	Argentina	Buenos Aires Province		3/17/2020	-43	-11	-62	-30	-13	11
AR	Argentina	Buenos Aires Province		3/18/2020	-44	-10	-52	-31	-18	11
AR	Argentina	Buenos Aires Province		3/19/2020	-39	14	-57	-30	-24	12
AR	Argentina	Buenos Aires Province		3/20/2020	-78	-36	-82	-69	-63	30
AR	Argentina	Buenos Aires Province		3/21/2020	-83	-47	-88	-73	-60	28
AR	Argentina	Buenos Aires Province		3/22/2020	-89	-61	-92	-80	-61	26
AR	Argentina	Buenos Aires Province		3/23/2020	-89	-63	-90	-84	-81	33
AR	Argentina	Buenos Aires Province		3/24/2020	-88	-62	-90	-84	-81	32
AR	Argentina	Buenos Aires Province		3/25/2020	-83	-48	-84	-74	-70	29
AR	Argentina	Buenos Aires Province		3/26/2020	-83	-49	-86	-75	-71	31
AR	Argentina	Buenos Aires Province		3/27/2020	-81	-46	-84	-72	-69	33
AR	Argentina	Buenos Aires Province		3/28/2020	-83	-47	-87	-73	-62	29
AR	Argentina	Buenos Aires Province		3/29/2020	-88	-60	-91	-79	-60	26
AR	Argentina	Buenos Aires Province		3/30/2020	-83	-52	-86	-75	-71	30
AR	Argentina	Buenos Aires Province		3/31/2020	-85	-56	-88	-80	-79	31
AR	Argentina	Buenos Aires Province		4/1/2020	-80	-47	-83	-72	-67	28
AR	Argentina	Buenos Aires Province		4/2/2020	-78	-43	-83	-71	-67	30
AR	Argentina	Buenos Aires Province		4/3/2020	-77	-40	-81	-68	-65	32
AR	Argentina	Buenos Aires Province		4/4/2020	-79	-41	-84	-68	-57	28
AR	Argentina	Buenos Aires Province		4/5/2020	-84	-53	-89	-73	-56	25
AR	Argentina	Buenos Aires Province		4/6/2020	-76	-41	-81	-66	-63	27
AR	Argentina	Buenos Aires Province		4/7/2020	-83	-27	-76	-59	-62	26
AR	Argentina	Buenos Aires Province		4/8/2020	-82	-26	-72	-58	-61	25
AR	Argentina	Buenos Aires Province		4/9/2020	-83	-26	-78	-63	-66	29
AR	Argentina	Buenos Aires Province		4/10/2020	-89	-52	-86	-77	-77	36
AR	Argentina	Buenos Aires Province		4/11/2020	-85	-33	-83	-65	-56	27
AR	Argentina	Buenos Aires Province		4/12/2020	-88	-50	-89	-72	-53	24
AR	Argentina	Buenos Aires Province		4/13/2020	-85	-42	-79	-64	-59	27
AR	Argentina	Buenos Aires Province		4/14/2020	-82	-30	-75	-59	-57	25
AR	Argentina	Buenos Aires Province		4/15/2020	-82	-30	-73	-57	-56	24
AR	Argentina	Buenos Aires Province		4/16/2020	-83	-28	-94	-58	-57	27
AR	Argentina	Buenos Aires Province		4/17/2020	-83	-28	-94	-58	-55	29
AR	Argentina	Buenos Aires Province		4/18/2020	-86	-36	-95	-63	-49	26
AR	Argentina	Buenos Aires Province		4/19/2020	-89	-52	-97	-72	-52	24
AR	Argentina	Buenos Aires Province		4/20/2020	-84	-37	-93	-59	-52	24
AR	Argentina	Buenos Aires Province		4/21/2020	-83	-32	-93	-57	-53	24
AR	Argentina	Buenos Aires Province		4/22/2020	-83	-33	-92	-57	-52	23
AR	Argentina	Buenos Aires Province		4/23/2020	-83	-32	-93	-57	-52	25
AR	Argentina	Buenos Aires Province		4/24/2020	-84	-35	-94	-61	-53	29
AR	Argentina	Buenos Aires Province		4/25/2020	-87	-42	-96	-68	-50	27
AR	Argentina	Buenos Aires Province		4/26/2020	-89	-51	-97	-71	-50	24
AR	Argentina	Buenos Aires Province		4/27/2020	-85	-42	-94	-60	-51	25
AR	Argentina	Buenos Aires Province		4/28/2020	-86	-47	-95	-68	-55	23
AR	Argentina	Buenos Aires Province		4/29/2020	-80	-26	-92	-52	-48	22
AR	Argentina	Buenos Aires Province		4/30/2020	-75	-19	-92	-52	-48	23
AR	Argentina	Buenos Aires Province		5/1/2020	-89	-66	-96	-76	-75	34
AR	Argentina	Buenos Aires Province		5/2/2020	-79	-25	-94	-58	-43	24
AR	Argentina	Buenos Aires Province		5/3/2020	-86	-47	-96	-69	-46	23
AR	Argentina	Buenos Aires Province		5/4/2020	-78	-33	-92	-58	-46	23
AR	Argentina	Buenos Aires Province		5/5/2020	-77	-28	-92	-54	-47	22
AR	Argentina	Buenos Aires Province		5/6/2020	-75	-25	-91	-51	-45	21
AR	Argentina	Buenos Aires Province		5/7/2020	-73	-21	-91	-50	-45	23
AR	Argentina	Buenos Aires Province		5/8/2020	-72	-18	-91	-49	-43	24
AR	Argentina	Buenos Aires Province		5/9/2020	-75	-20	-92	-51	-37	22
AR	Argentina	Catamarca Province		2/15/2020	3	3	-4	-49	4	1
AR	Argentina	Catamarca Province		2/16/2020	-7	-7	-13	-51	-2	3
AR	Argentina	Catamarca Province		2/17/2020	-4	-1	-7	-53	25	-1
AR	Argentina	Catamarca Province		2/18/2020	-2	6	-4	-51	27	-1
AR	Argentina	Catamarca Province		2/19/2020	-1	3	2	-48	28	-2
AR	Argentina	Catamarca Province		2/20/2020	-3	-3	-2	-4	27	-1
AR	Argentina	Catamarca Province		2/21/2020	1	4	-7	64	24	-1
AR	Argentina	Catamarca Province		2/22/2020	3	10	-6	47	3	1
AR	Argentina	Catamarca Province		2/23/2020	-1	3	-6	21	-2	4
AR	Argentina	Catamarca Province		2/24/2020	-23	-16	2	-4	-44	5
AR	Argentina	Catamarca Province		2/25/2020	-25	-12	-15	12	-38	3
AR	Argentina	Catamarca Province		2/26/2020	1	5	4	47	26	-2
AR	Argentina	Catamarca Province		2/27/2020	0	12	-2	31	26	-1
AR	Argentina	Catamarca Province		2/28/2020	2	10	-1	42	24	-1
AR	Argentina	Catamarca Province		2/29/2020	6	16	-8	35	7	3
AR	Argentina	Catamarca Province		3/1/2020	-11	4	-19	31	1	7
AR	Argentina	Catamarca Province		3/2/2020	-1	9	5	29	39	-3
AR	Argentina	Catamarca Province		3/3/2020	-8	6	-3	31	40	-2
AR	Argentina	Catamarca Province		3/4/2020	-6	3	0	26	40	-2
AR	Argentina	Catamarca Province		3/5/2020	-4	6	2	32	39	-2
AR	Argentina	Catamarca Province		3/6/2020	3	17	8	59	39	-3
AR	Argentina	Catamarca Province		3/7/2020	3	17	-7	37	8	4
AR	Argentina	Catamarca Province		3/8/2020	-1	8	-11	26	4	4
AR	Argentina	Catamarca Province		3/9/2020	-2	11	5	41	35	-1
AR	Argentina	Catamarca Province		3/10/2020	-4	9	3	40	41	-4
AR	Argentina	Catamarca Province		3/11/2020	-5	5	-2	37	39	-2
AR	Argentina	Catamarca Province		3/12/2020	-10	2	-5	32	37	-2
AR	Argentina	Catamarca Province		3/13/2020	-5	10	-4	39	36	-1
AR	Argentina	Catamarca Province		3/14/2020	-13	4	-24	27	4	4
AR	Argentina	Catamarca Province		3/15/2020	-23	13	-26	8	2	9
AR	Argentina	Catamarca Province		3/16/2020	-25	5	-32	2	-10	8
AR	Argentina	Catamarca Province		3/17/2020	-28	1	-35	4	-12	8
AR	Argentina	Catamarca Province		3/18/2020	-30	-1	-38	8	-2	9
AR	Argentina	Catamarca Province		3/19/2020	-37	2	-45	-20	-14	12
AR	Argentina	Catamarca Province		3/20/2020	-66	-35	-69	-64	-46	25
AR	Argentina	Catamarca Province		3/21/2020	-70	-41	-76	-77	-42	27
AR	Argentina	Catamarca Province		3/22/2020	-75	-51	-80	-83	-40	30
AR	Argentina	Catamarca Province		3/23/2020	-78	-57	-80	-86	-65	29
AR	Argentina	Catamarca Province		3/24/2020	-76	-55	-79	-84	-65	27
AR	Argentina	Catamarca Province		3/25/2020	-71	-44	-75	-74	-56	24
AR	Argentina	Catamarca Province		3/26/2020	-69	-43	-73	-75	-53	25
AR	Argentina	Catamarca Province		3/27/2020	-67	-43	-69	-68	-51	27
AR	Argentina	Catamarca Province		3/28/2020	-66	-39	-72	-74	-41	27
AR	Argentina	Catamarca Province		3/29/2020	-71	-46	-78	-81	-35	29
AR	Argentina	Catamarca Province		3/30/2020	-68	-46	-73	-74	-53	25
AR	Argentina	Catamarca Province		3/31/2020	-73	-49	-77	-82	-61	25
AR	Argentina	Catamarca Province		4/1/2020	-65	-40	-68	-72	-49	23
AR	Argentina	Catamarca Province		4/2/2020	-67	-42	-69	-75	-49	24
AR	Argentina	Catamarca Province		4/3/2020	-61	-34	-62	-62	-44	25
AR	Argentina	Catamarca Province		4/4/2020	-58	-27	-65	-64	-34	24
AR	Argentina	Catamarca Province		4/5/2020	-66	-33	-74	-79	-29	27
AR	Argentina	Catamarca Province		4/6/2020	-60	-30	-63	-66	-42	22
AR	Argentina	Catamarca Province		4/7/2020	-72	-18	-57	-61	-42	20
AR	Argentina	Catamarca Province		4/8/2020	-70	-16	-55	-56	-40	20
AR	Argentina	Catamarca Province		4/9/2020	-71	-17	-60	-62	-47	22
AR	Argentina	Catamarca Province		4/10/2020	-82	-53	-77	-78	-62	29
AR	Argentina	Catamarca Province		4/11/2020	-71	-15	-64	-63	-31	23
AR	Argentina	Catamarca Province		4/12/2020	-73	-28	-74	-75	-21	24
AR	Argentina	Catamarca Province		4/13/2020	-71	-24	-57	-61	-34	21
AR	Argentina	Catamarca Province		4/14/2020	-70	-18	-54	-60	-31	19
AR	Argentina	Catamarca Province		4/15/2020	-69	-13	-58	-54	-31	19
AR	Argentina	Catamarca Province		4/16/2020	-74	-15	-90	-62	-31	21
AR	Argentina	Catamarca Province		4/17/2020	-73	-9	-90	-54	-29	22
AR	Argentina	Catamarca Province		4/18/2020	-76	-16	-91	-62	-24	22
AR	Argentina	Catamarca Province		4/19/2020	-78	-27	-92	-78	-24	25
AR	Argentina	Catamarca Province		4/20/2020	-73	-18	-90	-56	-27	19
AR	Argentina	Catamarca Province		4/21/2020	-74	-17	-90	-58	-27	18
AR	Argentina	Catamarca Province		4/22/2020	-74	-13	-90	-53	-26	18
AR	Argentina	Catamarca Province		4/23/2020	-75	-21	-90	-59	-26	20
AR	Argentina	Catamarca Province		4/24/2020	-74	-15	-90	-51	-23	20
AR	Argentina	Catamarca Province		4/25/2020	-73	-11	-90	-60	-18	20
AR	Argentina	Catamarca Province		4/26/2020	-77	-24	-92	-76	-19	24
AR	Argentina	Catamarca Province		4/27/2020	-73	-15	-90	-57	-22	19
AR	Argentina	Catamarca Province		4/28/2020	-73	-9	-90	-58	-22	14
AR	Argentina	Catamarca Province		4/29/2020	-69	-9	-89	-48	-20	17
AR	Argentina	Catamarca Province		4/30/2020	-64	0	-89	-48	-18	16
AR	Argentina	Catamarca Province		5/1/2020	-81	-52	-93	-81	-53	24
AR	Argentina	Catamarca Province		5/2/2020	-69	-11	-90	-54	-18	20
AR	Argentina	Catamarca Province		5/3/2020	-72	-19	-92	-79	-16	24
AR	Argentina	Catamarca Province		5/4/2020	-66	-8	-89	-46	-16	17
AR	Argentina	Catamarca Province		5/5/2020	-65	-4	-89	-48	-15	16
AR	Argentina	Catamarca Province		5/6/2020	-62	1	-88	-39	-15	15
AR	Argentina	Catamarca Province		5/7/2020	-60	-4	-88	-43	-14	16
AR	Argentina	Catamarca Province		5/8/2020	-56	8	-87	-22	-10	16
AR	Argentina	Catamarca Province		5/9/2020	-55	8	-87	-36	-4	16
AR	Argentina	Chaco Province		2/15/2020	-18	-19	-35	-21	-14	7
AR	Argentina	Chaco Province		2/16/2020	-2	-1	-12	-1	-1	3
AR	Argentina	Chaco Province		2/17/2020	2	-1	2	3	6	-1
AR	Argentina	Chaco Province		2/18/2020	-12	-13	-21	-9	-3	4
AR	Argentina	Chaco Province		2/19/2020	5	-3	15	3	8	-1
AR	Argentina	Chaco Province		2/20/2020	-1	-6	4	-2	6	0
AR	Argentina	Chaco Province		2/21/2020	-2	3	-3	5	5	0
AR	Argentina	Chaco Province		2/22/2020	2	2	-7	5	-1	0
AR	Argentina	Chaco Province		2/23/2020	3	4	-1	9	-1	0
AR	Argentina	Chaco Province		2/24/2020	-22	-15	-6	-18	-40	4
AR	Argentina	Chaco Province		2/25/2020	-21	-15	-17	3	-35	5
AR	Argentina	Chaco Province		2/26/2020	7	1	15	4	14	-2
AR	Argentina	Chaco Province		2/27/2020	-1	-4	-2	-10	13	0
AR	Argentina	Chaco Province		2/28/2020	-1	-4	-5	-10	13	-1
AR	Argentina	Chaco Province		2/29/2020	6	2	-3	-11	2	1
AR	Argentina	Chaco Province		3/1/2020	0	5	1	-7	1	2
AR	Argentina	Chaco Province		3/2/2020	5	3	4	-11	18	-1
AR	Argentina	Chaco Province		3/3/2020	5	1	1	-3	16	0
AR	Argentina	Chaco Province		3/4/2020	5	-1	11	-10	18	-1
AR	Argentina	Chaco Province		3/5/2020	4	0	2	-10	18	-1
AR	Argentina	Chaco Province		3/6/2020	8	8	8	-8	18	-2
AR	Argentina	Chaco Province		3/7/2020	11	9	1	-20	5	1
AR	Argentina	Chaco Province		3/8/2020	17	10	13	-14	5	1
AR	Argentina	Chaco Province		3/9/2020	6	7	7	-14	5	1
AR	Argentina	Chaco Province		3/10/2020	10	9	4	-11	17	-1
AR	Argentina	Chaco Province		3/11/2020	5	5	12	-15	18	-1
AR	Argentina	Chaco Province		3/12/2020	-2	1	-3	-15	17	0
AR	Argentina	Chaco Province		3/13/2020	-8	0	-11	-21	12	2
AR	Argentina	Chaco Province		3/14/2020	-11	-1	-20	-29	0	4
AR	Argentina	Chaco Province		3/15/2020	-27	0	-35	-33	-8	9
AR	Argentina	Chaco Province		3/16/2020	-29	1	-37	-35	-4	7
AR	Argentina	Chaco Province		3/17/2020	-38	-12	-49	-41	-16	10
AR	Argentina	Chaco Province		3/18/2020	-60	-30	-63	-63	-40	17
AR	Argentina	Chaco Province		3/19/2020	-62	-27	-67	-76	-46	19
AR	Argentina	Chaco Province		3/20/2020	-73	-42	-75	-87	-56	24
AR	Argentina	Chaco Province		3/21/2020	-75	-47	-79	-89	-52	23
AR	Argentina	Chaco Province		3/22/2020	-80	-63	-85	-92	-51	24
AR	Argentina	Chaco Province		3/23/2020	-81	-58	-83	-92	-70	25
AR	Argentina	Chaco Province		3/24/2020	-82	-64	-83	-90	-71	26
AR	Argentina	Chaco Province		3/25/2020	-75	-48	-76	-87	-61	23
AR	Argentina	Chaco Province		3/26/2020	-77	-54	-79	-89	-62	25
AR	Argentina	Chaco Province		3/27/2020	-80	-56	-79	-90	-64	28
AR	Argentina	Chaco Province		3/28/2020	-76	-49	-78	-89	-55	25
AR	Argentina	Chaco Province		3/29/2020	-79	-63	-83	-92	-48	24
AR	Argentina	Chaco Province		3/30/2020	-72	-47	-74	-90	-58	22
AR	Argentina	Chaco Province		3/31/2020	-77	-58	-79	-90	-67	24
AR	Argentina	Chaco Province		4/1/2020	-69	-42	-68	-86	-55	21
AR	Argentina	Chaco Province		4/2/2020	-76	-52	-78	-88	-61	25
AR	Argentina	Chaco Province		4/3/2020	-69	-40	-68	-86	-53	24
AR	Argentina	Chaco Province		4/4/2020	-67	-35	-70	-85	-44	21
AR	Argentina	Chaco Province		4/5/2020	-72	-51	-77	-90	-40	21
AR	Argentina	Chaco Province		4/6/2020	-64	-34	-64	-85	-49	20
AR	Argentina	Chaco Province		4/7/2020	-78	-24	-56	-77	-49	20
AR	Argentina	Chaco Province		4/8/2020	-77	-20	-51	-77	-48	18
AR	Argentina	Chaco Province		4/9/2020	-78	-24	-63	-79	-53	21
AR	Argentina	Chaco Province		4/10/2020	-90	-68	-82	-89	-69	28
AR	Argentina	Chaco Province		4/11/2020	-79	-28	-68	-81	-41	21
AR	Argentina	Chaco Province		4/12/2020	-82	-51	-78	-86	-36	21
AR	Argentina	Chaco Province		4/13/2020	-78	-33	-54	-81	-43	19
AR	Argentina	Chaco Province		4/14/2020	-77	-30	-54	-77	-44	19
AR	Argentina	Chaco Province		4/15/2020	-77	-29	-52	-75	-41	18
AR	Argentina	Chaco Province		4/16/2020	-80	-28	-91	-74	-42	20
AR	Argentina	Chaco Province		4/17/2020	-81	-27	-92	-76	-41	22
AR	Argentina	Chaco Province		4/18/2020	-82	-31	-92	-80	-35	20
AR	Argentina	Chaco Province		4/19/2020	-88	-62	-94	-87	-42	22
AR	Argentina	Chaco Province		4/20/2020	-81	-32	-91	-79	-38	18
AR	Argentina	Chaco Province		4/21/2020	-80	-29	-91	-75	-39	18
AR	Argentina	Chaco Province		4/22/2020	-80	-29	-90	-76	-37	17
AR	Argentina	Chaco Province		4/23/2020	-81	-31	-91	-75	-37	19
AR	Argentina	Chaco Province		4/24/2020	-81	-30	-91	-76	-37	20
AR	Argentina	Chaco Province		4/25/2020	-81	-30	-92	-79	-31	19
AR	Argentina	Chaco Province		4/26/2020	-88	-64	-95	-88	-44	22
AR	Argentina	Chaco Province		4/27/2020	-81	-31	-91	-79	-34	18
AR	Argentina	Chaco Province		4/28/2020	-78	-26	-90	-73	-34	14
AR	Argentina	Chaco Province		4/29/2020	-77	-23	-89	-73	-33	16
AR	Argentina	Chaco Province		4/30/2020	-74	-18	-90	-72	-32	17
AR	Argentina	Chaco Province		5/1/2020	-89	-71	-95	-88	-65	27
AR	Argentina	Chaco Province		5/2/2020	-76	-20	-92	-77	-27	18
AR	Argentina	Chaco Province		5/3/2020	-84	-52	-93	-85	-31	20
AR	Argentina	Chaco Province		5/4/2020	-74	-22	-90	-78	-29	16
AR	Argentina	Chaco Province		5/5/2020	-74	-24	-90	-72	-31	17
AR	Argentina	Chaco Province		5/6/2020	-71	-17	-89	-70	-28	15
AR	Argentina	Chaco Province		5/7/2020	-71	-18	-89	-70	-28	17
AR	Argentina	Chaco Province		5/8/2020	-70	-11	-89	-70	-26	17
AR	Argentina	Chaco Province		5/9/2020	-70	-8	-89	-71	-20	16
AR	Argentina	Chubut Province		2/15/2020	-1	-3	-24	-5	-2	3
AR	Argentina	Chubut Province		2/16/2020	-1	-3	-13	-9	-4	1
AR	Argentina	Chubut Province		2/17/2020	-3	0	-28	-2	5	0
AR	Argentina	Chubut Province		2/18/2020	-1	-4	-4	1	8	-1
AR	Argentina	Chubut Province		2/19/2020	-3	-4	-9	3	8	0
AR	Argentina	Chubut Province		2/20/2020	0	-1	-11	-1	7	0
AR	Argentina	Chubut Province		2/21/2020	5	6	-13	8	6	-1
AR	Argentina	Chubut Province		2/22/2020	5	-1	3	-5	-4	-1
AR	Argentina	Chubut Province		2/23/2020	8	-2	4	-16	-6	-1
AR	Argentina	Chubut Province		2/24/2020	-16	-13	-15	-31	-52	9
AR	Argentina	Chubut Province		2/25/2020	-17	-16	8	-26	-48	5
AR	Argentina	Chubut Province		2/26/2020	-7	-9	-4	-11	3	-2
AR	Argentina	Chubut Province		2/27/2020	-2	-4	-9	-2	11	0
AR	Argentina	Chubut Province		2/28/2020	-1	5	-19	2	11	0
AR	Argentina	Chubut Province		2/29/2020	-1	0	-7	-9	3	1
AR	Argentina	Chubut Province		3/1/2020	-5	-2	3	-11	-7	-2
AR	Argentina	Chubut Province		3/2/2020	-2	1	-24	-5	14	-1
AR	Argentina	Chubut Province		3/3/2020	-3	-1	-13	-4	14	-2
AR	Argentina	Chubut Province		3/4/2020	-4	-3	-8	1	14	-1
AR	Argentina	Chubut Province		3/5/2020	-2	2	-19	-9	14	-1
AR	Argentina	Chubut Province		3/6/2020	2	10	-25	-3	13	-1
AR	Argentina	Chubut Province		3/7/2020	-1	7	-33	-16	2	4
AR	Argentina	Chubut Province		3/8/2020	1	5	-20	-11	-2	2
AR	Argentina	Chubut Province		3/9/2020	-4	5	-37	-10	7	1
AR	Argentina	Chubut Province		3/10/2020	-2	3	-20	1	14	-1
AR	Argentina	Chubut Province		3/11/2020	-4	0	-10	-2	14	-1
AR	Argentina	Chubut Province		3/12/2020	-10	3	-28	-8	13	1
AR	Argentina	Chubut Province		3/13/2020	-15	9	-45	-6	12	2
AR	Argentina	Chubut Province		3/14/2020	-12	7	-40	-18	1	6
AR	Argentina	Chubut Province		3/15/2020	-23	9	-27	-18	-7	5
AR	Argentina	Chubut Province		3/16/2020	-33	-2	-54	-30	-5	8
AR	Argentina	Chubut Province		3/17/2020	-41	-17	-56	-26	-12	10
AR	Argentina	Chubut Province		3/18/2020	-48	-22	-63	-34	-21	14
AR	Argentina	Chubut Province		3/19/2020	-50	-14	-71	-47	-28	16
AR	Argentina	Chubut Province		3/20/2020	-79	-45	-86	-82	-58	29
AR	Argentina	Chubut Province		3/21/2020	-82	-51	-90	-86	-55	30
AR	Argentina	Chubut Province		3/22/2020	-87	-60	-92	-87	-55	26
AR	Argentina	Chubut Province		3/23/2020	-87	-59	-92	-90	-76	33
AR	Argentina	Chubut Province		3/24/2020	-87	-61	-90	-90	-76	31
AR	Argentina	Chubut Province		3/25/2020	-80	-53	-86	-86	-64	29
AR	Argentina	Chubut Province		3/26/2020	-81	-53	-87	-88	-64	30
AR	Argentina	Chubut Province		3/27/2020	-79	-47	-87	-86	-62	32
AR	Argentina	Chubut Province		3/28/2020	-79	-44	-89	-86	-55	30
AR	Argentina	Chubut Province		3/29/2020	-92	-91	-94	-93	-62	28
AR	Argentina	Chubut Province		3/30/2020	-78	-46	-89	-88	-64	29
AR	Argentina	Chubut Province		3/31/2020	-83	-55	-88	-90	-71	30
AR	Argentina	Chubut Province		4/1/2020	-77	-48	-84	-86	-59	27
AR	Argentina	Chubut Province		4/2/2020	-77	-49	-84	-86	-59	29
AR	Argentina	Chubut Province		4/3/2020	-75	-42	-84	-85	-57	30
AR	Argentina	Chubut Province		4/4/2020	-76	-40	-87	-84	-49	28
AR	Argentina	Chubut Province		4/5/2020	-86	-59	-92	-87	-51	25
AR	Argentina	Chubut Province		4/6/2020	-72	-41	-85	-86	-54	27
AR	Argentina	Chubut Province		4/7/2020	-82	-33	-75	-80	-53	24
AR	Argentina	Chubut Province		4/8/2020	-82	-32	-73	-80	-52	24
AR	Argentina	Chubut Province		4/9/2020	-82	-32	-77	-84	-59	27
AR	Argentina	Chubut Province		4/10/2020	-89	-50	-85	-88	-70	34
AR	Argentina	Chubut Province		4/11/2020	-85	-37	-86	-83	-47	28
AR	Argentina	Chubut Province		4/12/2020	-90	-53	-90	-87	-46	25
AR	Argentina	Chubut Province		4/13/2020	-83	-38	-79	-80	-48	25
AR	Argentina	Chubut Province		4/14/2020	-82	-36	-73	-78	-47	24
AR	Argentina	Chubut Province		4/15/2020	-83	-38	-74	-78	-48	25
AR	Argentina	Chubut Province		4/16/2020	-83	-36	-91	-77	-48	25
AR	Argentina	Chubut Province		4/17/2020	-83	-32	-92	-76	-47	28
AR	Argentina	Chubut Province		4/18/2020	-85	-39	-94	-85	-42	27
AR	Argentina	Chubut Province		4/19/2020	-89	-54	-95	-88	-47	25
AR	Argentina	Chubut Province		4/20/2020	-83	-40	-92	-83	-44	25
AR	Argentina	Chubut Province		4/21/2020	-81	-36	-90	-81	-44	23
AR	Argentina	Chubut Province		4/22/2020	-81	-36	-89	-81	-44	23
AR	Argentina	Chubut Province		4/23/2020	-82	-38	-90	-82	-43	24
AR	Argentina	Chubut Province		4/24/2020	-81	-31	-91	-81	-42	26
AR	Argentina	Chubut Province		4/25/2020	-84	-38	-94	-85	-40	26
AR	Argentina	Chubut Province		4/26/2020	-89	-51	-95	-88	-43	23
AR	Argentina	Chubut Province		4/27/2020	-82	-39	-93	-83	-40	24
AR	Argentina	Chubut Province		4/28/2020	-81	-37	-90	-80	-39	17
AR	Argentina	Chubut Province		4/29/2020	-79	-34	-89	-79	-37	21
AR	Argentina	Chubut Province		4/30/2020	-74	-27	-89	-81	-43	22
AR	Argentina	Chubut Province		5/1/2020	-90	-72	-93	-89	-71	32
AR	Argentina	Chubut Province		5/2/2020	-79	-35	-93	-84	-37	25
AR	Argentina	Chubut Province		5/3/2020	-85	-45	-94	-86	-40	23
AR	Argentina	Chubut Province		5/4/2020	-76	-37	-92	-82	-36	22
AR	Argentina	Chubut Province		5/5/2020	-71	-32	-89	-73	-33	20
AR	Argentina	Chubut Province		5/6/2020	-71	-31	-88	-78	-32	20
AR	Argentina	Chubut Province		5/7/2020	-69	-28	-88	-76	-32	20
AR	Argentina	Chubut Province		5/8/2020	-68	-22	-90	-76	-31	22
AR	Argentina	Chubut Province		5/9/2020	-73	-25	-92	-79	-27	23
AR	Argentina	Cordoba		2/15/2020	5	-4	-7	-1	0	0
AR	Argentina	Cordoba		2/16/2020	-11	-7	-25	-9	-6	3
AR	Argentina	Cordoba		2/17/2020	-15	-9	-26	-6	9	2
AR	Argentina	Cordoba		2/18/2020	2	4	-6	1	12	-1
AR	Argentina	Cordoba		2/19/2020	-3	-2	-6	-1	13	-1
AR	Argentina	Cordoba		2/20/2020	-4	-2	-10	-1	12	-1
AR	Argentina	Cordoba		2/21/2020	4	2	-6	8	13	-1
AR	Argentina	Cordoba		2/22/2020	12	9	8	11	0	0
AR	Argentina	Cordoba		2/23/2020	13	13	17	-5	-3	2
AR	Argentina	Cordoba		2/24/2020	-7	-15	32	-17	-53	6
AR	Argentina	Cordoba		2/25/2020	-12	-13	-10	-7	-45	6
AR	Argentina	Cordoba		2/26/2020	-2	2	-10	5	17	-2
AR	Argentina	Cordoba		2/27/2020	-7	-3	-13	-4	16	0
AR	Argentina	Cordoba		2/28/2020	0	-1	-13	-4	17	-1
AR	Argentina	Cordoba		2/29/2020	3	1	-15	-12	3	2
AR	Argentina	Cordoba		3/1/2020	-9	1	-21	-17	-3	4
AR	Argentina	Cordoba		3/2/2020	-8	-2	-18	-3	23	-1
AR	Argentina	Cordoba		3/3/2020	-6	-1	-20	-5	23	-2
AR	Argentina	Cordoba		3/4/2020	-9	-2	-20	-6	24	-2
AR	Argentina	Cordoba		3/5/2020	-9	-2	-19	-6	23	-2
AR	Argentina	Cordoba		3/6/2020	0	1	-15	-3	25	-3
AR	Argentina	Cordoba		3/7/2020	1	3	-19	-13	3	2
AR	Argentina	Cordoba		3/8/2020	-4	-1	-19	-17	-2	2
AR	Argentina	Cordoba		3/9/2020	-7	-3	-17	-4	22	-1
AR	Argentina	Cordoba		3/10/2020	-4	2	-19	-5	24	-3
AR	Argentina	Cordoba		3/11/2020	-19	-11	-35	-12	23	-1
AR	Argentina	Cordoba		3/12/2020	-12	1	-24	-10	23	-2
AR	Argentina	Cordoba		3/13/2020	-10	4	-22	-10	23	-2
AR	Argentina	Cordoba		3/14/2020	-17	7	-38	-25	0	6
AR	Argentina	Cordoba		3/15/2020	-43	2	-66	-42	-14	12
AR	Argentina	Cordoba		3/16/2020	-35	-2	-45	-34	-1	8
AR	Argentina	Cordoba		3/17/2020	-46	-20	-58	-43	-11	12
AR	Argentina	Cordoba		3/18/2020	-45	-15	-52	-44	-15	12
AR	Argentina	Cordoba		3/19/2020	-46	-1	-55	-48	-21	13
AR	Argentina	Cordoba		3/20/2020	-80	-46	-79	-81	-58	29
AR	Argentina	Cordoba		3/21/2020	-83	-52	-85	-85	-57	29
AR	Argentina	Cordoba		3/22/2020	-88	-66	-91	-90	-58	30
AR	Argentina	Cordoba		3/23/2020	-88	-67	-88	-90	-78	32
AR	Argentina	Cordoba		3/24/2020	-88	-67	-89	-89	-79	31
AR	Argentina	Cordoba		3/25/2020	-86	-58	-86	-87	-68	30
AR	Argentina	Cordoba		3/26/2020	-83	-55	-83	-86	-67	30
AR	Argentina	Cordoba		3/27/2020	-82	-53	-81	-85	-65	32
AR	Argentina	Cordoba		3/28/2020	-83	-52	-85	-87	-58	30
AR	Argentina	Cordoba		3/29/2020	-88	-66	-90	-91	-57	30
AR	Argentina	Cordoba		3/30/2020	-82	-56	-83	-86	-67	29
AR	Argentina	Cordoba		3/31/2020	-86	-64	-86	-89	-76	30
AR	Argentina	Cordoba		4/1/2020	-80	-50	-81	-84	-63	28
AR	Argentina	Cordoba		4/2/2020	-80	-51	-81	-84	-62	29
AR	Argentina	Cordoba		4/3/2020	-77	-46	-78	-83	-60	30
AR	Argentina	Cordoba		4/4/2020	-78	-45	-81	-84	-52	28
AR	Argentina	Cordoba		4/5/2020	-85	-60	-88	-89	-52	29
AR	Argentina	Cordoba		4/6/2020	-76	-48	-78	-82	-58	27
AR	Argentina	Cordoba		4/7/2020	-82	-37	-74	-78	-58	25
AR	Argentina	Cordoba		4/8/2020	-82	-34	-72	-78	-56	25
AR	Argentina	Cordoba		4/9/2020	-83	-34	-75	-80	-60	27
AR	Argentina	Cordoba		4/10/2020	-90	-64	-85	-88	-75	35
AR	Argentina	Cordoba		4/11/2020	-83	-37	-80	-82	-50	28
AR	Argentina	Cordoba		4/12/2020	-88	-57	-87	-88	-50	28
AR	Argentina	Cordoba		4/13/2020	-82	-44	-74	-81	-53	26
AR	Argentina	Cordoba		4/14/2020	-80	-37	-72	-78	-52	24
AR	Argentina	Cordoba		4/15/2020	-81	-35	-74	-78	-51	24
AR	Argentina	Cordoba		4/16/2020	-83	-35	-93	-78	-51	26
AR	Argentina	Cordoba		4/17/2020	-83	-34	-93	-77	-50	28
AR	Argentina	Cordoba		4/18/2020	-85	-41	-95	-81	-44	27
AR	Argentina	Cordoba		4/19/2020	-89	-58	-96	-88	-48	28
AR	Argentina	Cordoba		4/20/2020	-83	-44	-93	-79	-48	25
AR	Argentina	Cordoba		4/21/2020	-83	-40	-93	-77	-48	23
AR	Argentina	Cordoba		4/22/2020	-83	-39	-93	-77	-47	23
AR	Argentina	Cordoba		4/23/2020	-84	-41	-93	-78	-47	25
AR	Argentina	Cordoba		4/24/2020	-83	-38	-93	-78	-45	26
AR	Argentina	Cordoba		4/25/2020	-85	-40	-95	-82	-42	27
AR	Argentina	Cordoba		4/26/2020	-90	-60	-97	-89	-48	28
AR	Argentina	Cordoba		4/27/2020	-84	-45	-94	-80	-45	25
AR	Argentina	Cordoba		4/28/2020	-82	-39	-93	-77	-45	20
AR	Argentina	Cordoba		4/29/2020	-80	-33	-92	-75	-42	22
AR	Argentina	Cordoba		4/30/2020	-76	-24	-91	-74	-41	22
AR	Argentina	Cordoba		5/1/2020	-90	-78	-95	-88	-72	32
AR	Argentina	Cordoba		5/2/2020	-79	-31	-94	-79	-37	25
AR	Argentina	Cordoba		5/3/2020	-87	-53	-96	-87	-42	26
AR	Argentina	Cordoba		5/4/2020	-78	-39	-91	-77	-40	22
AR	Argentina	Cordoba		5/5/2020	-77	-34	-91	-76	-41	21
AR	Argentina	Cordoba		5/6/2020	-76	-32	-90	-75	-38	21
AR	Argentina	Cordoba		5/7/2020	-75	-31	-90	-75	-38	22
AR	Argentina	Cordoba		5/8/2020	-73	-27	-89	-76	-37	23
AR	Argentina	Cordoba		5/9/2020	-75	-26	-92	-76	-30	23
AR	Argentina	Corrientes		2/15/2020	-12	-11	-31	-6	-7	5
AR	Argentina	Corrientes		2/16/2020	-7	-6	-22	-9	-3	4
AR	Argentina	Corrientes		2/17/2020	-2	-3	-10	0	13	0
AR	Argentina	Corrientes		2/18/2020	-14	-11	-27	-5	5	2
AR	Argentina	Corrientes		2/19/2020	5	0	10	7	18	-3
AR	Argentina	Corrientes		2/20/2020	-2	-5	-1	0	15	-1
AR	Argentina	Corrientes		2/21/2020	5	0	-10	4	15	-1
AR	Argentina	Corrientes		2/22/2020	11	5	-2	8	0	0
AR	Argentina	Corrientes		2/23/2020	24	10	12	-4	-1	1
AR	Argentina	Corrientes		2/24/2020	2	-6	30	-13	-37	3
AR	Argentina	Corrientes		2/25/2020	-14	-15	-9	-4	-31	4
AR	Argentina	Corrientes		2/26/2020	3	0	2	5	20	-2
AR	Argentina	Corrientes		2/27/2020	-2	-4	-5	-5	19	-1
AR	Argentina	Corrientes		2/28/2020	3	-2	-13	-5	19	-1
AR	Argentina	Corrientes		2/29/2020	5	0	-16	-8	5	1
AR	Argentina	Corrientes		3/1/2020	-4	-1	-16	-14	3	3
AR	Argentina	Corrientes		3/2/2020	0	-1	-10	-7	28	-3
AR	Argentina	Corrientes		3/3/2020	-3	-2	-10	-9	27	-2
AR	Argentina	Corrientes		3/4/2020	-3	-1	-6	-12	31	-3
AR	Argentina	Corrientes		3/5/2020	-5	-4	-11	-10	29	-2
AR	Argentina	Corrientes		3/6/2020	-4	-3	-16	-10	29	-2
AR	Argentina	Corrientes		3/7/2020	-7	-4	-21	-17	4	2
AR	Argentina	Corrientes		3/8/2020	-6	-5	-18	-21	3	3
AR	Argentina	Corrientes		3/9/2020	-4	-3	-14	-10	28	-3
AR	Argentina	Corrientes		3/10/2020	-6	-2	-15	-14	30	-3
AR	Argentina	Corrientes		3/11/2020	-7	-2	-10	-9	31	-3
AR	Argentina	Corrientes		3/12/2020	-13	-4	-18	-14	27	-2
AR	Argentina	Corrientes		3/13/2020	-15	-4	-27	-23	26	-1
AR	Argentina	Corrientes		3/14/2020	-21	-8	-38	-32	1	5
AR	Argentina	Corrientes		3/15/2020	-34	-5	-47	-36	-7	9
AR	Argentina	Corrientes		3/16/2020	-31	-7	-48	-33	1	6
AR	Argentina	Corrientes		3/17/2020	-40	-19	-55	-38	-9	8
AR	Argentina	Corrientes		3/18/2020	-47	-26	-60	-45	-18	11
AR	Argentina	Corrientes		3/19/2020	-44	-13	-60	-48	-22	12
AR	Argentina	Corrientes		3/20/2020	-72	-49	-80	-78	-47	23
AR	Argentina	Corrientes		3/21/2020	-79	-57	-87	-86	-52	25
AR	Argentina	Corrientes		3/22/2020	-84	-68	-91	-91	-51	26
AR	Argentina	Corrientes		3/23/2020	-83	-66	-87	-91	-69	26
AR	Argentina	Corrientes		3/24/2020	-84	-68	-87	-91	-70	26
AR	Argentina	Corrientes		3/25/2020	-77	-57	-82	-85	-57	23
AR	Argentina	Corrientes		3/26/2020	-78	-59	-81	-84	-58	24
AR	Argentina	Corrientes		3/27/2020	-76	-55	-82	-84	-56	26
AR	Argentina	Corrientes		3/28/2020	-77	-52	-85	-85	-52	25
AR	Argentina	Corrientes		3/29/2020	-80	-63	-88	-89	-47	25
AR	Argentina	Corrientes		3/30/2020	-72	-52	-80	-86	-55	22
AR	Argentina	Corrientes		3/31/2020	-76	-59	-82	-86	-63	23
AR	Argentina	Corrientes		4/1/2020	-68	-48	-76	-81	-50	20
AR	Argentina	Corrientes		4/2/2020	-72	-54	-79	-83	-53	23
AR	Argentina	Corrientes		4/3/2020	-68	-45	-77	-82	-47	23
AR	Argentina	Corrientes		4/4/2020	-70	-45	-81	-84	-43	22
AR	Argentina	Corrientes		4/5/2020	-76	-56	-86	-88	-39	23
AR	Argentina	Corrientes		4/6/2020	-66	-44	-75	-81	-45	19
AR	Argentina	Corrientes		4/7/2020	-76	-34	-70	-77	-44	19
AR	Argentina	Corrientes		4/8/2020	-75	-29	-66	-75	-42	17
AR	Argentina	Corrientes		4/9/2020	-79	-35	-73	-81	-52	21
AR	Argentina	Corrientes		4/10/2020	-92	-76	-88	-91	-71	29
AR	Argentina	Corrientes		4/11/2020	-82	-44	-81	-84	-42	23
AR	Argentina	Corrientes		4/12/2020	-85	-57	-86	-89	-40	23
AR	Argentina	Corrientes		4/13/2020	-78	-43	-70	-78	-39	19
AR	Argentina	Corrientes		4/14/2020	-76	-37	-67	-76	-39	18
AR	Argentina	Corrientes		4/15/2020	-75	-34	-65	-70	-36	17
AR	Argentina	Corrientes		4/16/2020	-78	-37	-86	-73	-37	19
AR	Argentina	Corrientes		4/17/2020	-79	-35	-89	-76	-36	22
AR	Argentina	Corrientes		4/18/2020	-82	-40	-91	-78	-34	21
AR	Argentina	Corrientes		4/19/2020	-85	-54	-93	-87	-36	22
AR	Argentina	Corrientes		4/20/2020	-78	-40	-87	-77	-33	18
AR	Argentina	Corrientes		4/21/2020	-78	-39	-86	-74	-34	17
AR	Argentina	Corrientes		4/22/2020	-78	-37	-86	-72	-32	17
AR	Argentina	Corrientes		4/23/2020	-79	-40	-87	-72	-33	18
AR	Argentina	Corrientes		4/24/2020	-79	-38	-88	-74	-31	20
AR	Argentina	Corrientes		4/25/2020	-81	-40	-91	-79	-31	19
AR	Argentina	Corrientes		4/26/2020	-86	-56	-94	-89	-38	22
AR	Argentina	Corrientes		4/27/2020	-78	-40	-87	-76	-28	17
AR	Argentina	Corrientes		4/28/2020	-76	-34	-85	-69	-26	13
AR	Argentina	Corrientes		4/29/2020	-73	-28	-83	-70	-23	15
AR	Argentina	Corrientes		4/30/2020	-69	-19	-83	-66	-24	15
AR	Argentina	Corrientes		5/1/2020	-88	-72	-92	-88	-61	25
AR	Argentina	Corrientes		5/2/2020	-76	-31	-90	-77	-27	19
AR	Argentina	Corrientes		5/3/2020	-83	-49	-92	-86	-29	20
AR	Argentina	Corrientes		5/4/2020	-72	-34	-85	-74	-23	15
AR	Argentina	Corrientes		5/5/2020	-71	-31	-84	-71	-24	15
AR	Argentina	Corrientes		5/6/2020	-67	-21	-81	-68	-19	14
AR	Argentina	Corrientes		5/7/2020	-67	-25	-82	-65	-20	15
AR	Argentina	Corrientes		5/8/2020	-66	-20	-82	-68	-18	16
AR	Argentina	Corrientes		5/9/2020	-69	-21	-87	-72	-17	16
AR	Argentina	Entre Rios		2/15/2020	0	-4	0	0	1	1
AR	Argentina	Entre Rios		2/16/2020	-15	-9	-31	-3	-7	6
AR	Argentina	Entre Rios		2/17/2020	-6	-3	-25	8	9	2
AR	Argentina	Entre Rios		2/18/2020	3	3	-8	3	12	0
AR	Argentina	Entre Rios		2/19/2020	0	2	4	18	14	-2
AR	Argentina	Entre Rios		2/20/2020	0	1	-5	14	13	-1
AR	Argentina	Entre Rios		2/21/2020	4	6	-4	23	14	-1
AR	Argentina	Entre Rios		2/22/2020	16	17	25	27	1	0
AR	Argentina	Entre Rios		2/23/2020	41	27	56	-1	2	1
AR	Argentina	Entre Rios		2/24/2020	19	-3	127	-2	-46	2
AR	Argentina	Entre Rios		2/25/2020	-4	-12	42	8	-41	4
AR	Argentina	Entre Rios		2/26/2020	2	5	-2	24	14	-2
AR	Argentina	Entre Rios		2/27/2020	-2	-1	-10	11	13	0
AR	Argentina	Entre Rios		2/28/2020	-1	0	-13	5	15	0
AR	Argentina	Entre Rios		2/29/2020	0	2	-13	4	3	2
AR	Argentina	Entre Rios		3/1/2020	-5	-1	-16	-1	2	3
AR	Argentina	Entre Rios		3/2/2020	0	3	-16	4	17	0
AR	Argentina	Entre Rios		3/3/2020	-4	3	-18	1	15	0
AR	Argentina	Entre Rios		3/4/2020	-4	6	-13	10	16	-1
AR	Argentina	Entre Rios		3/5/2020	-3	3	-17	2	22	-2
AR	Argentina	Entre Rios		3/6/2020	-1	5	-14	8	23	-3
AR	Argentina	Entre Rios		3/7/2020	-2	2	-18	-1	4	2
AR	Argentina	Entre Rios		3/8/2020	-2	0	-14	2	3	3
AR	Argentina	Entre Rios		3/9/2020	-1	3	-16	3	16	0
AR	Argentina	Entre Rios		3/10/2020	-3	3	-21	3	23	-2
AR	Argentina	Entre Rios		3/11/2020	-11	2	-24	7	23	-2
AR	Argentina	Entre Rios		3/12/2020	-9	1	-23	2	18	0
AR	Argentina	Entre Rios		3/13/2020	-11	3	-26	-1	18	0
AR	Argentina	Entre Rios		3/14/2020	-21	4	-45	-16	1	6
AR	Argentina	Entre Rios		3/15/2020	-42	5	-62	-26	-9	13
AR	Argentina	Entre Rios		3/16/2020	-24	5	-44	-23	5	6
AR	Argentina	Entre Rios		3/17/2020	-46	-24	-66	-41	-9	11
AR	Argentina	Entre Rios		3/18/2020	-43	-9	-58	-37	-16	11
AR	Argentina	Entre Rios		3/19/2020	-40	8	-63	-41	-20	11
AR	Argentina	Entre Rios		3/20/2020	-76	-42	-83	-79	-50	24
AR	Argentina	Entre Rios		3/21/2020	-82	-53	-90	-83	-53	26
AR	Argentina	Entre Rios		3/22/2020	-88	-66	-93	-85	-56	29
AR	Argentina	Entre Rios		3/23/2020	-86	-65	-90	-86	-73	27
AR	Argentina	Entre Rios		3/24/2020	-87	-68	-90	-82	-74	27
AR	Argentina	Entre Rios		3/25/2020	-79	-48	-85	-79	-58	24
AR	Argentina	Entre Rios		3/26/2020	-80	-55	-86	-83	-59	25
AR	Argentina	Entre Rios		3/27/2020	-79	-54	-86	-86	-57	28
AR	Argentina	Entre Rios		3/28/2020	-81	-52	-90	-86	-54	27
AR	Argentina	Entre Rios		3/29/2020	-87	-65	-93	-90	-54	29
AR	Argentina	Entre Rios		3/30/2020	-77	-52	-85	-84	-58	23
AR	Argentina	Entre Rios		3/31/2020	-82	-62	-88	-84	-69	25
AR	Argentina	Entre Rios		4/1/2020	-74	-44	-82	-78	-53	22
AR	Argentina	Entre Rios		4/2/2020	-74	-46	-83	-80	-53	24
AR	Argentina	Entre Rios		4/3/2020	-71	-40	-82	-81	-50	25
AR	Argentina	Entre Rios		4/4/2020	-75	-42	-87	-78	-45	25
AR	Argentina	Entre Rios		4/5/2020	-83	-57	-91	-82	-46	27
AR	Argentina	Entre Rios		4/6/2020	-66	-38	-80	-75	-45	20
AR	Argentina	Entre Rios		4/7/2020	-79	-28	-75	-70	-46	20
AR	Argentina	Entre Rios		4/8/2020	-79	-23	-73	-65	-44	19
AR	Argentina	Entre Rios		4/9/2020	-82	-30	-78	-72	-53	22
AR	Argentina	Entre Rios		4/10/2020	-92	-68	-89	-85	-72	31
AR	Argentina	Entre Rios		4/11/2020	-84	-33	-85	-75	-42	24
AR	Argentina	Entre Rios		4/12/2020	-88	-53	-91	-82	-41	26
AR	Argentina	Entre Rios		4/13/2020	-81	-37	-78	-73	-41	20
AR	Argentina	Entre Rios		4/14/2020	-78	-29	-74	-69	-39	19
AR	Argentina	Entre Rios		4/15/2020	-79	-26	-74	-67	-37	19
AR	Argentina	Entre Rios		4/16/2020	-81	-30	-91	-70	-38	20
AR	Argentina	Entre Rios		4/17/2020	-81	-30	-92	-72	-37	23
AR	Argentina	Entre Rios		4/18/2020	-85	-36	-94	-74	-35	23
AR	Argentina	Entre Rios		4/19/2020	-89	-55	-96	-78	-40	25
AR	Argentina	Entre Rios		4/20/2020	-80	-33	-91	-71	-34	18
AR	Argentina	Entre Rios		4/21/2020	-80	-32	-91	-68	-34	18
AR	Argentina	Entre Rios		4/22/2020	-81	-30	-91	-68	-33	18
AR	Argentina	Entre Rios		4/23/2020	-81	-34	-91	-71	-34	19
AR	Argentina	Entre Rios		4/24/2020	-82	-33	-92	-72	-32	21
AR	Argentina	Entre Rios		4/25/2020	-86	-40	-95	-76	-33	23
AR	Argentina	Entre Rios		4/26/2020	-89	-55	-96	-84	-40	26
AR	Argentina	Entre Rios		4/27/2020	-83	-44	-94	-77	-33	20
AR	Argentina	Entre Rios		4/28/2020	-84	-43	-94	-77	-37	17
AR	Argentina	Entre Rios		4/29/2020	-78	-22	-91	-69	-27	17
AR	Argentina	Entre Rios		4/30/2020	-73	-16	-91	-70	-27	16
AR	Argentina	Entre Rios		5/1/2020	-89	-70	-94	-86	-63	26
AR	Argentina	Entre Rios		5/2/2020	-79	-23	-94	-75	-26	20
AR	Argentina	Entre Rios		5/3/2020	-87	-48	-95	-82	-33	23
AR	Argentina	Entre Rios		5/4/2020	-76	-32	-92	-73	-28	18
AR	Argentina	Entre Rios		5/5/2020	-73	-22	-91	-66	-25	16
AR	Argentina	Entre Rios		5/6/2020	-71	-16	-90	-62	-23	15
AR	Argentina	Entre Rios		5/7/2020	-69	-18	-89	-64	-23	16
AR	Argentina	Entre Rios		5/8/2020	-68	-13	-90	-67	-20	17
AR	Argentina	Entre Rios		5/9/2020	-73	-16	-92	-67	-18	18
AR	Argentina	Formosa Province		2/15/2020	-16	-14	-27	-8	-6	4
AR	Argentina	Formosa Province		2/16/2020	-17	-5	-27		-3	4
AR	Argentina	Formosa Province		2/17/2020	-3	-1	4	-4	14	-1
AR	Argentina	Formosa Province		2/18/2020	-10	-6	-21	-11	9	1
AR	Argentina	Formosa Province		2/19/2020	-9	-7	-12	-2	15	1
AR	Argentina	Formosa Province		2/20/2020	-3	-5	2	-9	15	-1
AR	Argentina	Formosa Province		2/21/2020	-6	-6	-5	-9	13	-1
AR	Argentina	Formosa Province		2/22/2020	-8	-8	-8	6	0	1
AR	Argentina	Formosa Province		2/23/2020	-10	-1	-8		-2	1
AR	Argentina	Formosa Province		2/24/2020	-16	-12	3	-18	-31	4
AR	Argentina	Formosa Province		2/25/2020	-26	-19	-38	-17	-31	6
AR	Argentina	Formosa Province		2/26/2020	-9	-6	-12	-4	19	0
AR	Argentina	Formosa Province		2/27/2020	-2	-4	0	0	18	-1
AR	Argentina	Formosa Province		2/28/2020	1	-1	-1	9	19	-1
AR	Argentina	Formosa Province		2/29/2020	7	7	8	18	6	0
AR	Argentina	Formosa Province		3/1/2020	-1	9	-3		5	2
AR	Argentina	Formosa Province		3/2/2020	3	7	4	-7	28	-3
AR	Argentina	Formosa Province		3/3/2020	5	13	-6	6	26	-3
AR	Argentina	Formosa Province		3/4/2020	-6	0	-12	-2	29	-1
AR	Argentina	Formosa Province		3/5/2020	0	5	1	4	28	-3
AR	Argentina	Formosa Province		3/6/2020	3	7	-9	-2	28	-3
AR	Argentina	Formosa Province		3/7/2020	-1	2	-4	16	4	1
AR	Argentina	Formosa Province		3/8/2020	-2	8	-8		3	2
AR	Argentina	Formosa Province		3/9/2020	-2	-1	1	-7	29	-3
AR	Argentina	Formosa Province		3/10/2020	2	8	-6	-4	29	-3
AR	Argentina	Formosa Province		3/11/2020	-11	-3	-17	-4	29	-1
AR	Argentina	Formosa Province		3/12/2020	-6	-1	0	0	29	-2
AR	Argentina	Formosa Province		3/13/2020	-9	-2	-10	-7	26	-2
AR	Argentina	Formosa Province		3/14/2020	-12	-4	-16	-4	3	3
AR	Argentina	Formosa Province		3/15/2020	-23	7	-30	-22	-3	5
AR	Argentina	Formosa Province		3/16/2020	-24	0	-29	-21	10	4
AR	Argentina	Formosa Province		3/17/2020	-30	-8	-41	-30	0	5
AR	Argentina	Formosa Province		3/18/2020	-56	-37	-64	-35	-23	15
AR	Argentina	Formosa Province		3/19/2020	-44	-6	-53	-39	-21	11
AR	Argentina	Formosa Province		3/20/2020	-68	-40	-71	-60	-45	20
AR	Argentina	Formosa Province		3/21/2020	-76	-52	-78	-62	-47	22
AR	Argentina	Formosa Province		3/22/2020	-80	-61	-85	-68	-45	22
AR	Argentina	Formosa Province		3/23/2020	-79	-60	-80	-74	-64	23
AR	Argentina	Formosa Province		3/24/2020	-80	-61	-83	-70	-65	23
AR	Argentina	Formosa Province		3/25/2020	-77	-55	-79	-63	-53	23
AR	Argentina	Formosa Province		3/26/2020	-75	-52	-76	-68	-53	21
AR	Argentina	Formosa Province		3/27/2020	-77	-55	-79	-71	-54	24
AR	Argentina	Formosa Province		3/28/2020	-75	-50	-75	-62	-47	22
AR	Argentina	Formosa Province		3/29/2020	-76	-53	-82	-71	-37	21
AR	Argentina	Formosa Province		3/30/2020	-70	-46	-70	-68	-49	20
AR	Argentina	Formosa Province		3/31/2020	-70	-48	-72	-67	-56	19
AR	Argentina	Formosa Province		4/1/2020	-66	-42	-70	-60	-43	19
AR	Argentina	Formosa Province		4/2/2020	-73	-50	-73	-71	-49	21
AR	Argentina	Formosa Province		4/3/2020	-62	-32	-65	-55	-40	20
AR	Argentina	Formosa Province		4/4/2020	-63	-32	-68	-48	-35	18
AR	Argentina	Formosa Province		4/5/2020	-69	-40	-78	-63	-30	18
AR	Argentina	Formosa Province		4/6/2020	-63	-33	-65	-61	-40	18
AR	Argentina	Formosa Province		4/7/2020	-76	-11	-56	-48	-37	15
AR	Argentina	Formosa Province		4/8/2020	-79	-19	-63	-50	-39	17
AR	Argentina	Formosa Province		4/9/2020	-80	-18	-64	-62	-44	16
AR	Argentina	Formosa Province		4/10/2020	-92	-75	-83	-78	-66	26
AR	Argentina	Formosa Province		4/11/2020	-83	-32	-69	-56	-35	19
AR	Argentina	Formosa Province		4/12/2020	-83	-40	-79	-61	-26	18
AR	Argentina	Formosa Province		4/13/2020	-78	-23	-58	-46	-30	16
AR	Argentina	Formosa Province		4/14/2020	-76	-18	-59	-41	-30	14
AR	Argentina	Formosa Province		4/15/2020	-79	-23	-63	-37	-27	16
AR	Argentina	Formosa Province		4/16/2020	-82	-18	-85	0	-27	15
AR	Argentina	Formosa Province		4/17/2020	-83	-18	-85	-3	-27	17
AR	Argentina	Formosa Province		4/18/2020	-85	-30	-86		-25	17
AR	Argentina	Formosa Province		4/19/2020	-86	-40	-88		-25	17
AR	Argentina	Formosa Province		4/20/2020	-84	-28	-85		-25	15
AR	Argentina	Formosa Province		4/21/2020	-82	-23	-86		-26	14
AR	Argentina	Formosa Province		4/22/2020	-84	-29	-86		-23	15
AR	Argentina	Formosa Province		4/23/2020	-82	-25	-84		-23	14
AR	Argentina	Formosa Province		4/24/2020	-83	-27	-86		-23	16
AR	Argentina	Formosa Province		4/25/2020	-85	-31	-86		-22	16
AR	Argentina	Formosa Province		4/26/2020	-86	-40	-89		-23	16
AR	Argentina	Formosa Province		4/27/2020	-83	-29	-86		-20	14
AR	Argentina	Formosa Province		4/28/2020	-80	-22	-85		-21	10
AR	Argentina	Formosa Province		4/29/2020	-82	-28	-85		-19	14
AR	Argentina	Formosa Province		4/30/2020	-77	-14	-81		-18	11
AR	Argentina	Formosa Province		5/1/2020	-90	-72	-89		-58	23
AR	Argentina	Formosa Province		5/2/2020	-83	-28	-85		-22	17
AR	Argentina	Formosa Province		5/3/2020	-85	-35	-86		-19	16
AR	Argentina	Formosa Province		5/4/2020	-77	-18	-82		-15	12
AR	Argentina	Formosa Province		5/5/2020	-75	-11	-82		-18	11
AR	Argentina	Formosa Province		5/6/2020	-76	-12	-82		-15	14
AR	Argentina	Formosa Province		5/7/2020	-73	-7	-78		-14	12
AR	Argentina	Formosa Province		5/8/2020	-74	-7	-80		-13	13
AR	Argentina	Formosa Province		5/9/2020	-77	-13	-80		-13	14
AR	Argentina	Jujuy		2/15/2020	-5	1	-2	-2	3	1
AR	Argentina	Jujuy		2/16/2020	-3	3	-9	2	2	1
AR	Argentina	Jujuy		2/17/2020	4	5	1	3	13	-1
AR	Argentina	Jujuy		2/18/2020	-3	0	-14	5	10	0
AR	Argentina	Jujuy		2/19/2020	6	11	1	21	12	-1
AR	Argentina	Jujuy		2/20/2020	6	0	-4	31	9	-4
AR	Argentina	Jujuy		2/21/2020	11	5	5	50	5	-1
AR	Argentina	Jujuy		2/22/2020	18	8	49	70	-4	-1
AR	Argentina	Jujuy		2/23/2020	48	16	73	45	0	-1
AR	Argentina	Jujuy		2/24/2020	19	-12	84	25	-44	2
AR	Argentina	Jujuy		2/25/2020	-15	-21	12	31	-44	3
AR	Argentina	Jujuy		2/26/2020	4	11	3	33	8	0
AR	Argentina	Jujuy		2/27/2020	7	10	5	23	12	-1
AR	Argentina	Jujuy		2/28/2020	6	6	6	17	13	-1
AR	Argentina	Jujuy		2/29/2020	-5	4	-11	5	2	2
AR	Argentina	Jujuy		3/1/2020	-6	1	-17	-2	1	5
AR	Argentina	Jujuy		3/2/2020	6	7	-3	8	23	-2
AR	Argentina	Jujuy		3/3/2020	-2	4	-10	2	23	-2
AR	Argentina	Jujuy		3/4/2020	-2	5	4	3	24	-1
AR	Argentina	Jujuy		3/5/2020	-4	3	-5	3	25	-1
AR	Argentina	Jujuy		3/6/2020	-2	0	-4	5	26	-2
AR	Argentina	Jujuy		3/7/2020	-10	3	-5	-11	6	1
AR	Argentina	Jujuy		3/8/2020	-8	5	-11	-14	4	3
AR	Argentina	Jujuy		3/9/2020	1	5	-1	0	26	-2
AR	Argentina	Jujuy		3/10/2020	2	12	-5	4	26	-3
AR	Argentina	Jujuy		3/11/2020	0	11	-5	0	26	-2
AR	Argentina	Jujuy		3/12/2020	-9	15	-16	-5	24	-1
AR	Argentina	Jujuy		3/13/2020	-5	10	-12	-2	22	-1
AR	Argentina	Jujuy		3/14/2020	-19	6	-27	-22	3	5
AR	Argentina	Jujuy		3/15/2020	-30	-5	-42	-31	-4	9
AR	Argentina	Jujuy		3/16/2020	-28	-1	-39	-33	0	7
AR	Argentina	Jujuy		3/17/2020	-37	-11	-48	-30	-9	9
AR	Argentina	Jujuy		3/18/2020	-49	-19	-58	-39	-27	15
AR	Argentina	Jujuy		3/19/2020	-52	-13	-60	-48	-34	16
AR	Argentina	Jujuy		3/20/2020	-76	-51	-77	-79	-54	26
AR	Argentina	Jujuy		3/21/2020	-80	-52	-80	-87	-52	27
AR	Argentina	Jujuy		3/22/2020	-81	-59	-83	-91	-47	27
AR	Argentina	Jujuy		3/23/2020	-83	-68	-84	-91	-69	28
AR	Argentina	Jujuy		3/24/2020	-83	-66	-84	-91	-71	28
AR	Argentina	Jujuy		3/25/2020	-77	-54	-79	-86	-59	26
AR	Argentina	Jujuy		3/26/2020	-80	-58	-81	-89	-61	27
AR	Argentina	Jujuy		3/27/2020	-76	-55	-78	-86	-58	28
AR	Argentina	Jujuy		3/28/2020	-78	-52	-80	-89	-51	28
AR	Argentina	Jujuy		3/29/2020	-80	-55	-83	-92	-44	27
AR	Argentina	Jujuy		3/30/2020	-76	-56	-79	-87	-58	25
AR	Argentina	Jujuy		3/31/2020	-81	-65	-83	-88	-66	27
AR	Argentina	Jujuy		4/1/2020	-73	-48	-76	-84	-53	24
AR	Argentina	Jujuy		4/2/2020	-79	-57	-80	-88	-58	26
AR	Argentina	Jujuy		4/3/2020	-70	-46	-72	-84	-50	25
AR	Argentina	Jujuy		4/4/2020	-71	-39	-75	-83	-43	24
AR	Argentina	Jujuy		4/5/2020	-73	-40	-78	-89	-36	23
AR	Argentina	Jujuy		4/6/2020	-66	-40	-70	-82	-46	21
AR	Argentina	Jujuy		4/7/2020	-79	-32	-69	-81	-48	21
AR	Argentina	Jujuy		4/8/2020	-77	-28	-65	-81	-46	21
AR	Argentina	Jujuy		4/9/2020	-78	-25	-66	-82	-50	22
AR	Argentina	Jujuy		4/10/2020	-87	-62	-76	-87	-63	29
AR	Argentina	Jujuy		4/11/2020	-80	-28	-71	-84	-39	24
AR	Argentina	Jujuy		4/12/2020	-82	-33	-74	-88	-30	22
AR	Argentina	Jujuy		4/13/2020	-76	-32	-62	-79	-38	19
AR	Argentina	Jujuy		4/14/2020	-76	-26	-64	-78	-39	19
AR	Argentina	Jujuy		4/15/2020	-76	-26	-65	-77	-38	20
AR	Argentina	Jujuy		4/16/2020	-81	-25	-86	-78	-38	20
AR	Argentina	Jujuy		4/17/2020	-81	-32	-87	-80	-37	23
AR	Argentina	Jujuy		4/18/2020	-83	-31	-88	-81	-30	22
AR	Argentina	Jujuy		4/19/2020	-86	-35	-90	-85	-28	21
AR	Argentina	Jujuy		4/20/2020	-80	-34	-86	-76	-30	18
AR	Argentina	Jujuy		4/21/2020	-81	-29	-87	-76	-31	18
AR	Argentina	Jujuy		4/22/2020	-81	-38	-87	-76	-31	19
AR	Argentina	Jujuy		4/23/2020	-80	-30	-85	-76	-30	19
AR	Argentina	Jujuy		4/24/2020	-79	-35	-87	-76	-28	20
AR	Argentina	Jujuy		4/25/2020	-81	-30	-87	-78	-24	19
AR	Argentina	Jujuy		4/26/2020	-87	-46	-91	-88	-31	23
AR	Argentina	Jujuy		4/27/2020	-79	-34	-86	-75	-24	17
AR	Argentina	Jujuy		4/28/2020	-77	-22	-85	-73	-23	12
AR	Argentina	Jujuy		4/29/2020	-75	-24	-85	-71	-22	16
AR	Argentina	Jujuy		4/30/2020	-71	-9	-84	-70	-21	14
AR	Argentina	Jujuy		5/1/2020	-89	-73	-89	-89	-57	24
AR	Argentina	Jujuy		5/2/2020	-78	-27	-87	-78	-23	19
AR	Argentina	Jujuy		5/3/2020	-86	-43	-90	-86	-26	22
AR	Argentina	Jujuy		5/4/2020	-73	-30	-85	-72	-17	15
AR	Argentina	Jujuy		5/5/2020	-70	-16	-84	-66	-18	13
AR	Argentina	Jujuy		5/6/2020	-69	-18	-83	-66	-17	15
AR	Argentina	Jujuy		5/7/2020	-65	-11	-83	-65	-16	15
AR	Argentina	Jujuy		5/8/2020	-63	-14	-82	-66	-14	15
AR	Argentina	Jujuy		5/9/2020	-60	-2	-82	-66	-8	14
AR	Argentina	La Pampa		2/15/2020	-3	-2	4	-10	0	0
AR	Argentina	La Pampa		2/16/2020	-8	-5	-1	-10	-1	2
AR	Argentina	La Pampa		2/17/2020	-8	-4	-14	-11	7	1
AR	Argentina	La Pampa		2/18/2020	3	1	-2	-1	14	-1
AR	Argentina	La Pampa		2/19/2020	-5	-6	-4	-10	13	0
AR	Argentina	La Pampa		2/20/2020	-1	-2	-7	15	12	0
AR	Argentina	La Pampa		2/21/2020	-6	4	-16	11	11	-1
AR	Argentina	La Pampa		2/22/2020	-4	3	-6	3	-4	-2
AR	Argentina	La Pampa		2/23/2020	1	-1	8	3	-5	1
AR	Argentina	La Pampa		2/24/2020	-28	-31	10	6	-49	5
AR	Argentina	La Pampa		2/25/2020	-33	-29	-6	-6	-45	3
AR	Argentina	La Pampa		2/26/2020	0	-2	-3	6	14	-2
AR	Argentina	La Pampa		2/27/2020	1	1	0	10	15	0
AR	Argentina	La Pampa		2/28/2020	3	7	-2	3	13	-1
AR	Argentina	La Pampa		2/29/2020	11	15	13	-6	5	0
AR	Argentina	La Pampa		3/1/2020	-2	2	-6	-2	2	2
AR	Argentina	La Pampa		3/2/2020	7	14	10	10	27	-3
AR	Argentina	La Pampa		3/3/2020	5	9	-7	3	28	-2
AR	Argentina	La Pampa		3/4/2020	1	0	-10	-1	28	-2
AR	Argentina	La Pampa		3/5/2020	0	6	-8	7	27	-1
AR	Argentina	La Pampa		3/6/2020	4	8	-5	12	27	-2
AR	Argentina	La Pampa		3/7/2020	9	13	11	-2	8	1
AR	Argentina	La Pampa		3/8/2020	11	12	11	9	6	2
AR	Argentina	La Pampa		3/9/2020	8	8	11	7	16	0
AR	Argentina	La Pampa		3/10/2020	3	8	-10	-2	30	-2
AR	Argentina	La Pampa		3/11/2020	-10	-5	-24	-12	22	1
AR	Argentina	La Pampa		3/12/2020	-1	6	-5	7	28	-1
AR	Argentina	La Pampa		3/13/2020	-5	8	-14	8	27	-1
AR	Argentina	La Pampa		3/14/2020	-6	19	-14	-12	4	4
AR	Argentina	La Pampa		3/15/2020	-23	5	-7	-6	0	6
AR	Argentina	La Pampa		3/16/2020	-20	15	-27	-14	-7	7
AR	Argentina	La Pampa		3/17/2020	-32	-10	-41	-22	0	9
AR	Argentina	La Pampa		3/18/2020	-33	-13	-41	-17	-4	9
AR	Argentina	La Pampa		3/19/2020	-31	7	-41	-23	-10	9
AR	Argentina	La Pampa		3/20/2020	-72	-36	-70	-66	-47	24
AR	Argentina	La Pampa		3/21/2020	-78	-43	-78	-72	-49	25
AR	Argentina	La Pampa		3/22/2020	-88	-73	-88	-84	-59	28
AR	Argentina	La Pampa		3/23/2020	-87	-72	-82	-82	-75	29
AR	Argentina	La Pampa		3/24/2020	-86	-72	-83	-81	-75	29
AR	Argentina	La Pampa		3/25/2020	-76	-46	-78	-78	-59	25
AR	Argentina	La Pampa		3/26/2020	-80	-52	-79	-76	-60	27
AR	Argentina	La Pampa		3/27/2020	-78	-46	-78	-77	-57	29
AR	Argentina	La Pampa		3/28/2020	-78	-45	-79	-76	-51	26
AR	Argentina	La Pampa		3/29/2020	-88	-72	-88	-87	-56	28
AR	Argentina	La Pampa		3/30/2020	-79	-54	-77	-79	-61	26
AR	Argentina	La Pampa		3/31/2020	-84	-65	-83	-81	-72	29
AR	Argentina	La Pampa		4/1/2020	-73	-44	-74	-72	-54	25
AR	Argentina	La Pampa		4/2/2020	-73	-43	-74	-68	-53	25
AR	Argentina	La Pampa		4/3/2020	-72	-38	-73	-72	-51	27
AR	Argentina	La Pampa		4/4/2020	-73	-36	-75	-73	-45	24
AR	Argentina	La Pampa		4/5/2020	-83	-64	-86	-82	-50	26
AR	Argentina	La Pampa		4/6/2020	-67	-36	-68	-73	-48	22
AR	Argentina	La Pampa		4/7/2020	-81	-32	-63	-62	-47	22
AR	Argentina	La Pampa		4/8/2020	-81	-34	-64	-64	-47	22
AR	Argentina	La Pampa		4/9/2020	-81	-29	-64	-69	-55	24
AR	Argentina	La Pampa		4/10/2020	-91	-65	-82	-80	-69	32
AR	Argentina	La Pampa		4/11/2020	-83	-32	-72	-70	-43	24
AR	Argentina	La Pampa		4/12/2020	-91	-68	-88	-83	-52	27
AR	Argentina	La Pampa		4/13/2020	-80	-36	-59	-67	-43	22
AR	Argentina	La Pampa		4/14/2020	-80	-33	-61	-64	-43	22
AR	Argentina	La Pampa		4/15/2020	-81	-39	-64	-66	-43	22
AR	Argentina	La Pampa		4/16/2020	-83	-34	-87	-58	-44	23
AR	Argentina	La Pampa		4/17/2020	-82	-31	-89	-67	-42	25
AR	Argentina	La Pampa		4/18/2020	-85	-36	-89	-67	-42	24
AR	Argentina	La Pampa		4/19/2020	-90	-63	-93	-77	-52	26
AR	Argentina	La Pampa		4/20/2020	-81	-35	-86	-64	-40	21
AR	Argentina	La Pampa		4/21/2020	-81	-35	-86	-63	-40	21
AR	Argentina	La Pampa		4/22/2020	-81	-39	-86	-66	-39	21
AR	Argentina	La Pampa		4/23/2020	-82	-35	-87	-62	-39	22
AR	Argentina	La Pampa		4/24/2020	-82	-32	-89	-66	-37	24
AR	Argentina	La Pampa		4/25/2020	-83	-32	-88	-70	-34	22
AR	Argentina	La Pampa		4/26/2020	-90	-64	-94	-88	-49	25
AR	Argentina	La Pampa		4/27/2020	-83	-44	-87	-73	-40	22
AR	Argentina	La Pampa		4/28/2020	-79	-30	-86	-66	-34	17
AR	Argentina	La Pampa		4/29/2020	-79	-33	-86	-60	-32	19
AR	Argentina	La Pampa		4/30/2020	-73	-17	-85	-41	-32	18
AR	Argentina	La Pampa		5/1/2020	-88	-72	-89	-65	-64	28
AR	Argentina	La Pampa		5/2/2020	-76	-18	-86	-41	-28	20
AR	Argentina	La Pampa		5/3/2020	-83	-46	-90	-73	-36	22
AR	Argentina	La Pampa		5/4/2020	-66	-16	-84	-35	-24	16
AR	Argentina	La Pampa		5/5/2020	-67	-14	-85	-34	-24	16
AR	Argentina	La Pampa		5/6/2020	-67	-20	-84	-31	-22	16
AR	Argentina	La Pampa		5/7/2020	-67	-14	-82	-37	-22	17
AR	Argentina	La Pampa		5/8/2020	-68	-12	-85	-41	-21	19
AR	Argentina	La Pampa		5/9/2020	-71	-13	-83	-49	-17	17
AR	Argentina	La Rioja Province		2/15/2020	14	11	21	-6	1	-1
AR	Argentina	La Rioja Province		2/16/2020	6	8	1	-1	-3	2
AR	Argentina	La Rioja Province		2/17/2020	0	1	-9	0	17	-1
AR	Argentina	La Rioja Province		2/18/2020	13	8	9	10	18	-4
AR	Argentina	La Rioja Province		2/19/2020	5	2	12	5	17	-1
AR	Argentina	La Rioja Province		2/20/2020	7	10	3	4	20	-2
AR	Argentina	La Rioja Province		2/21/2020	4	4	-7	20	20	-1
AR	Argentina	La Rioja Province		2/22/2020	12	9	-3	6	2	0
AR	Argentina	La Rioja Province		2/23/2020	10	7	0	-8	-2	2
AR	Argentina	La Rioja Province		2/24/2020	-17	-12	-5	-17	-40	3
AR	Argentina	La Rioja Province		2/25/2020	-18	-9	-18	9	-35	3
AR	Argentina	La Rioja Province		2/26/2020	6	2	2	14	24	-2
AR	Argentina	La Rioja Province		2/27/2020	11	9	-4	3	25	-1
AR	Argentina	La Rioja Province		2/28/2020	19	7	-23	7	25	0
AR	Argentina	La Rioja Province		2/29/2020	28	15	-17	-2	6	2
AR	Argentina	La Rioja Province		3/1/2020	4	11	-18	6	3	6
AR	Argentina	La Rioja Province		3/2/2020	24	9	-16	-2	36	-3
AR	Argentina	La Rioja Province		3/3/2020	20	11	-21	-1	35	-2
AR	Argentina	La Rioja Province		3/4/2020	19	11	-18	5	36	-3
AR	Argentina	La Rioja Province		3/5/2020	26	8	-13	5	35	-3
AR	Argentina	La Rioja Province		3/6/2020	28	15	-17	15	35	-3
AR	Argentina	La Rioja Province		3/7/2020	29	19	-22	3	8	1
AR	Argentina	La Rioja Province		3/8/2020	25	17	-1	8	6	2
AR	Argentina	La Rioja Province		3/9/2020	18	10	-25	10	6	2
AR	Argentina	La Rioja Province		3/10/2020	27	12	-11	16	37	-5
AR	Argentina	La Rioja Province		3/11/2020	12	7	-23	-1	36	-3
AR	Argentina	La Rioja Province		3/12/2020	14	4	-22	-1	32	-2
AR	Argentina	La Rioja Province		3/13/2020	12	13	-22	5	33	-1
AR	Argentina	La Rioja Province		3/14/2020	7	22	-36	-15	4	5
AR	Argentina	La Rioja Province		3/15/2020	-17	23	-45	-10	-2	9
AR	Argentina	La Rioja Province		3/16/2020	-17	9	-49	-11	0	7
AR	Argentina	La Rioja Province		3/17/2020	-25	-2	-56	-7	-7	8
AR	Argentina	La Rioja Province		3/18/2020	-31	-7	-58	-6	-11	10
AR	Argentina	La Rioja Province		3/19/2020	-30	0	-59	-34	-16	11
AR	Argentina	La Rioja Province		3/20/2020	-64	-32	-75	-76	-43	22
AR	Argentina	La Rioja Province		3/21/2020	-68	-40	-80	-80	-42	23
AR	Argentina	La Rioja Province		3/22/2020	-72	-49	-85	-86	-42	26
AR	Argentina	La Rioja Province		3/23/2020	-76	-51	-84	-85	-62	24
AR	Argentina	La Rioja Province		3/24/2020	-75	-52	-85	-82	-63	23
AR	Argentina	La Rioja Province		3/25/2020	-73	-49	-83	-75	-54	23
AR	Argentina	La Rioja Province		3/26/2020	-68	-45	-79	-82	-52	22
AR	Argentina	La Rioja Province		3/27/2020	-66	-36	-75	-72	-48	24
AR	Argentina	La Rioja Province		3/28/2020	-66	-35	-79	-78	-42	23
AR	Argentina	La Rioja Province		3/29/2020	-70	-46	-84	-86	-40	26
[truncated: 333,464 more rows]
