# Supplementary material for: Environmental spatial heterogeneity of the impacts of COVID-19 on the top-20 metropolitan cities of Asia-Pacific
Source: Sci Rep. 2021 Oct 13;11:20339. doi: 10.1038/s41598-021-99546-9 (PMC8514535; doi:10.1038/s41598-021-99546-9)
Supplement: Supplementary file 1 — Supplementary Information 1. [file 41598_2021_99546_MOESM1_ESM.zip › Data files/Mobility/WHO-COVID-19-global-data.csv]

day	Country	Country Name	Region	Deaths	Cumulative Deaths	Confirmed	Cumulative Confirmed
2020-02-24	AF	Afghanistan	EMRO	0	0	1	1
2020-02-25	AF	Afghanistan	EMRO	0	0	0	1
2020-02-26	AF	Afghanistan	EMRO	0	0	0	1
2020-02-27	AF	Afghanistan	EMRO	0	0	0	1
2020-02-28	AF	Afghanistan	EMRO	0	0	0	1
2020-02-29	AF	Afghanistan	EMRO	0	0	0	1
2020-03-01	AF	Afghanistan	EMRO	0	0	0	1
2020-03-02	AF	Afghanistan	EMRO	0	0	0	1
2020-03-03	AF	Afghanistan	EMRO	0	0	0	1
2020-03-04	AF	Afghanistan	EMRO	0	0	0	1
2020-03-05	AF	Afghanistan	EMRO	0	0	0	1
2020-03-06	AF	Afghanistan	EMRO	0	0	0	1
2020-03-07	AF	Afghanistan	EMRO	0	0	3	4
2020-03-08	AF	Afghanistan	EMRO	0	0	0	4
2020-03-09	AF	Afghanistan	EMRO	0	0	0	4
2020-03-10	AF	Afghanistan	EMRO	0	0	0	4
2020-03-11	AF	Afghanistan	EMRO	0	0	3	7
2020-03-12	AF	Afghanistan	EMRO	0	0	0	7
2020-03-13	AF	Afghanistan	EMRO	0	0	0	7
2020-03-14	AF	Afghanistan	EMRO	0	0	3	10
2020-03-15	AF	Afghanistan	EMRO	0	0	6	16
2020-03-16	AF	Afghanistan	EMRO	0	0	5	21
2020-03-17	AF	Afghanistan	EMRO	0	0	1	22
2020-03-18	AF	Afghanistan	EMRO	0	0	0	22
2020-03-19	AF	Afghanistan	EMRO	0	0	0	22
2020-03-20	AF	Afghanistan	EMRO	0	0	2	24
2020-03-21	AF	Afghanistan	EMRO	0	0	0	24
2020-03-22	AF	Afghanistan	EMRO	0	0	10	34
2020-03-23	AF	Afghanistan	EMRO	1	1	6	40
2020-03-24	AF	Afghanistan	EMRO	0	1	2	42
2020-03-25	AF	Afghanistan	EMRO	0	1	32	74
2020-03-26	AF	Afghanistan	EMRO	1	2	6	80
2020-03-27	AF	Afghanistan	EMRO	0	2	11	91
2020-03-28	AF	Afghanistan	EMRO	1	3	15	106
2020-03-29	AF	Afghanistan	EMRO	1	4	8	114
2020-03-30	AF	Afghanistan	EMRO	0	4	0	114
2020-03-31	AF	Afghanistan	EMRO	0	4	52	166
2020-04-01	AF	Afghanistan	EMRO	0	4	26	192
2020-04-02	AF	Afghanistan	EMRO	0	4	43	235
2020-04-03	AF	Afghanistan	EMRO	1	5	34	269
2020-04-04	AF	Afghanistan	EMRO	0	5	1	270
2020-04-05	AF	Afghanistan	EMRO	2	7	29	299
2020-04-06	AF	Afghanistan	EMRO	0	7	38	337
2020-04-07	AF	Afghanistan	EMRO	4	11	30	367
2020-04-08	AF	Afghanistan	EMRO	3	14	56	423
2020-04-09	AF	Afghanistan	EMRO	1	15	61	484
2020-04-10	AF	Afghanistan	EMRO	0	15	37	521
2020-04-11	AF	Afghanistan	EMRO	0	15	0	521
2020-04-12	AF	Afghanistan	EMRO	3	18	34	555
2020-04-13	AF	Afghanistan	EMRO	3	21	110	665
2020-04-14	AF	Afghanistan	EMRO	2	23	49	714
2020-04-15	AF	Afghanistan	EMRO	2	25	70	784
2020-04-16	AF	Afghanistan	EMRO	4	29	10	794
2020-04-17	AF	Afghanistan	EMRO	1	30	51	845
2020-04-18	AF	Afghanistan	EMRO	0	30	63	908
2020-04-19	AF	Afghanistan	EMRO	3	33	88	996
2020-04-20	AF	Afghanistan	EMRO	0	33	0	996
2020-04-21	AF	Afghanistan	EMRO	3	36	96	1092
2020-04-22	AF	Afghanistan	EMRO	4	40	84	1176
2020-04-23	AF	Afghanistan	EMRO	0	40	0	1176
2020-04-24	AF	Afghanistan	EMRO	0	40	50	1226
2020-04-25	AF	Afghanistan	EMRO	7	47	237	1463
2020-04-26	AF	Afghanistan	EMRO	2	49	0	1463
2020-04-27	AF	Afghanistan	EMRO	8	57	240	1703
2020-04-28	AF	Afghanistan	EMRO	3	60	124	1827
2020-04-29	AF	Afghanistan	EMRO	0	60	0	1827
2020-04-30	AF	Afghanistan	EMRO	4	64	344	2171
2020-05-01	AF	Afghanistan	EMRO	0	64	0	2171
2020-05-02	AF	Afghanistan	EMRO	8	72	298	2469
2020-05-03	AF	Afghanistan	EMRO	0	72	0	2469
2020-05-04	AF	Afghanistan	EMRO	0	72	0	2469
2020-05-05	AF	Afghanistan	EMRO	23	95	755	3224
2020-05-06	AF	Afghanistan	EMRO	9	104	168	3392
2020-05-07	AF	Afghanistan	EMRO	1	105	171	3563
2020-05-08	AF	Afghanistan	EMRO	0	105	0	3563
2020-05-09	AF	Afghanistan	EMRO	10	115	478	4041
2020-05-10	AF	Afghanistan	EMRO	4	119	361	4402
2020-05-11	AF	Afghanistan	EMRO	2	121	262	4664
2020-05-12	AF	Afghanistan	EMRO	6	127	303	4967
2020-05-13	AF	Afghanistan	EMRO	3	130	259	5226
2020-05-14	AF	Afghanistan	EMRO	6	136	113	5339
2020-05-15	AF	Afghanistan	EMRO	17	153	714	6053
2020-05-16	AF	Afghanistan	EMRO	15	168	349	6402
2020-05-17	AF	Afghanistan	EMRO	1	169	262	6664
2020-05-18	AF	Afghanistan	EMRO	4	173	408	7072
2020-03-09	AL	Albania	EURO	0	0	2	2
2020-03-10	AL	Albania	EURO	0	0	4	6
2020-03-11	AL	Albania	EURO	0	0	4	10
2020-03-12	AL	Albania	EURO	0	0	13	23
2020-03-13	AL	Albania	EURO	1	1	10	33
2020-03-14	AL	Albania	EURO	0	1	5	38
2020-03-15	AL	Albania	EURO	0	1	4	42
2020-03-16	AL	Albania	EURO	0	1	9	51
2020-03-17	AL	Albania	EURO	0	1	4	55
2020-03-18	AL	Albania	EURO	1	2	4	59
2020-03-19	AL	Albania	EURO	0	2	11	70
2020-03-20	AL	Albania	EURO	0	2	0	70
2020-03-21	AL	Albania	EURO	0	2	6	76
2020-03-22	AL	Albania	EURO	0	2	0	76
2020-03-23	AL	Albania	EURO	0	2	13	89
2020-03-24	AL	Albania	EURO	2	4	34	123
2020-03-25	AL	Albania	EURO	1	5	23	146
2020-03-26	AL	Albania	EURO	0	5	28	174
2020-03-27	AL	Albania	EURO	3	8	12	186
2020-03-28	AL	Albania	EURO	1	9	11	197
2020-03-29	AL	Albania	EURO	1	10	15	212
2020-03-30	AL	Albania	EURO	0	10	11	223
2020-03-31	AL	Albania	EURO	1	11	0	223
2020-04-01	AL	Albania	EURO	2	13	20	243
2020-04-02	AL	Albania	EURO	2	15	34	277
2020-04-03	AL	Albania	EURO	1	16	0	277
2020-04-04	AL	Albania	EURO	1	17	56	333
2020-04-05	AL	Albania	EURO	1	18	0	333
2020-04-06	AL	Albania	EURO	3	21	44	377
2020-04-07	AL	Albania	EURO	1	22	0	377
2020-04-08	AL	Albania	EURO	0	22	23	400
2020-04-09	AL	Albania	EURO	0	22	9	409
2020-04-10	AL	Albania	EURO	1	23	7	416
2020-04-11	AL	Albania	EURO	0	23	0	416
2020-04-12	AL	Albania	EURO	0	23	30	446
2020-04-13	AL	Albania	EURO	0	23	0	446
2020-04-14	AL	Albania	EURO	0	23	29	475
2020-04-15	AL	Albania	EURO	1	24	0	475
2020-04-16	AL	Albania	EURO	1	25	19	494
2020-04-17	AL	Albania	EURO	1	26	24	518
2020-04-18	AL	Albania	EURO	0	26	30	548
2020-04-19	AL	Albania	EURO	0	26	0	548
2020-04-20	AL	Albania	EURO	0	26	14	562
2020-04-21	AL	Albania	EURO	0	26	47	609
2020-04-22	AL	Albania	EURO	0	26	25	634
2020-04-23	AL	Albania	EURO	1	27	0	634
2020-04-24	AL	Albania	EURO	0	27	44	678
2020-04-25	AL	Albania	EURO	0	27	0	678
2020-04-26	AL	Albania	EURO	0	27	34	712
2020-04-27	AL	Albania	EURO	1	28	14	726
2020-04-28	AL	Albania	EURO	0	28	10	736
2020-04-29	AL	Albania	EURO	2	30	30	766
2020-04-30	AL	Albania	EURO	1	31	7	773
2020-05-01	AL	Albania	EURO	0	31	0	773
2020-05-02	AL	Albania	EURO	0	31	16	789
2020-05-03	AL	Albania	EURO	0	31	6	795
2020-05-04	AL	Albania	EURO	0	31	8	803
2020-05-05	AL	Albania	EURO	0	31	17	820
2020-05-06	AL	Albania	EURO	0	31	12	832
2020-05-07	AL	Albania	EURO	0	31	0	832
2020-05-08	AL	Albania	EURO	0	31	18	850
2020-05-09	AL	Albania	EURO	0	31	6	856
2020-05-10	AL	Albania	EURO	0	31	12	868
2020-05-11	AL	Albania	EURO	0	31	0	868
2020-05-12	AL	Albania	EURO	0	31	4	872
2020-05-13	AL	Albania	EURO	0	31	4	876
2020-05-14	AL	Albania	EURO	0	31	4	880
2020-05-15	AL	Albania	EURO	0	31	18	898
2020-05-16	AL	Albania	EURO	0	31	35	933
2020-05-17	AL	Albania	EURO	0	31	13	946
2020-05-18	AL	Albania	EURO	0	31	2	948
2020-02-25	DZ	Algeria	AFRO	0	0	1	1
2020-02-26	DZ	Algeria	AFRO	0	0	0	1
2020-02-27	DZ	Algeria	AFRO	0	0	0	1
2020-02-28	DZ	Algeria	AFRO	0	0	0	1
2020-02-29	DZ	Algeria	AFRO	0	0	0	1
2020-03-01	DZ	Algeria	AFRO	0	0	0	1
2020-03-02	DZ	Algeria	AFRO	0	0	2	3
2020-03-03	DZ	Algeria	AFRO	0	0	2	5
2020-03-04	DZ	Algeria	AFRO	0	0	7	12
2020-03-05	DZ	Algeria	AFRO	0	0	0	12
2020-03-06	DZ	Algeria	AFRO	0	0	5	17
2020-03-07	DZ	Algeria	AFRO	0	0	0	17
2020-03-08	DZ	Algeria	AFRO	0	0	0	17
2020-03-09	DZ	Algeria	AFRO	0	0	3	20
2020-03-10	DZ	Algeria	AFRO	0	0	0	20
2020-03-11	DZ	Algeria	AFRO	0	0	0	20
2020-03-12	DZ	Algeria	AFRO	1	1	5	25
2020-03-13	DZ	Algeria	AFRO	0	1	0	25
2020-03-14	DZ	Algeria	AFRO	1	2	12	37
2020-03-15	DZ	Algeria	AFRO	1	3	12	49
2020-03-16	DZ	Algeria	AFRO	1	4	0	49
2020-03-17	DZ	Algeria	AFRO	0	4	11	60
2020-03-18	DZ	Algeria	AFRO	2	6	12	72
2020-03-19	DZ	Algeria	AFRO	1	7	10	82
2020-03-20	DZ	Algeria	AFRO	3	10	12	94
2020-03-21	DZ	Algeria	AFRO	5	15	0	94
2020-03-22	DZ	Algeria	AFRO	0	15	45	139
2020-03-23	DZ	Algeria	AFRO	2	17	62	201
2020-03-24	DZ	Algeria	AFRO	0	17	30	231
2020-03-25	DZ	Algeria	AFRO	0	17	33	264
2020-03-26	DZ	Algeria	AFRO	0	17	0	264
2020-03-27	DZ	Algeria	AFRO	4	21	41	305
2020-03-28	DZ	Algeria	AFRO	4	25	62	367
2020-03-29	DZ	Algeria	AFRO	1	26	42	409
2020-03-30	DZ	Algeria	AFRO	3	29	45	454
2020-03-31	DZ	Algeria	AFRO	2	31	57	511
2020-04-01	DZ	Algeria	AFRO	4	35	73	584
2020-04-02	DZ	Algeria	AFRO	23	58	263	847
2020-04-03	DZ	Algeria	AFRO	25	83	139	986
2020-04-04	DZ	Algeria	AFRO	22	105	185	1171
2020-04-05	DZ	Algeria	AFRO	25	130	80	1251
2020-04-06	DZ	Algeria	AFRO	0	130	0	1251
2020-04-07	DZ	Algeria	AFRO	43	173	172	1423
2020-04-08	DZ	Algeria	AFRO	21	194	45	1468
2020-04-09	DZ	Algeria	AFRO	11	205	104	1572
2020-04-10	DZ	Algeria	AFRO	30	235	94	1666
2020-04-11	DZ	Algeria	AFRO	21	256	95	1761
2020-04-12	DZ	Algeria	AFRO	19	275	64	1825
2020-04-13	DZ	Algeria	AFRO	18	293	89	1914
2020-04-14	DZ	Algeria	AFRO	20	313	69	1983
2020-04-15	DZ	Algeria	AFRO	13	326	87	2070
2020-04-16	DZ	Algeria	AFRO	10	336	90	2160
2020-04-17	DZ	Algeria	AFRO	12	348	108	2268
2020-04-18	DZ	Algeria	AFRO	16	364	150	2418
2020-04-19	DZ	Algeria	AFRO	3	367	116	2534
2020-04-20	DZ	Algeria	AFRO	8	375	95	2629
2020-04-21	DZ	Algeria	AFRO	9	384	89	2718
2020-04-22	DZ	Algeria	AFRO	8	392	93	2811
2020-04-23	DZ	Algeria	AFRO	10	402	99	2910
2020-04-24	DZ	Algeria	AFRO	5	407	97	3007
2020-04-25	DZ	Algeria	AFRO	8	415	120	3127
2020-04-26	DZ	Algeria	AFRO	4	419	129	3256
2020-04-27	DZ	Algeria	AFRO	6	425	126	3382
2020-04-28	DZ	Algeria	AFRO	7	432	135	3517
2020-04-29	DZ	Algeria	AFRO	5	437	132	3649
2020-04-30	DZ	Algeria	AFRO	7	444	199	3848
2020-05-01	DZ	Algeria	AFRO	6	450	158	4006
2020-05-02	DZ	Algeria	AFRO	3	453	148	4154
2020-05-03	DZ	Algeria	AFRO	6	459	141	4295
2020-05-04	DZ	Algeria	AFRO	4	463	179	4474
2020-05-05	DZ	Algeria	AFRO	2	465	174	4648
2020-05-06	DZ	Algeria	AFRO	5	470	190	4838
2020-05-07	DZ	Algeria	AFRO	6	476	159	4997
2020-05-08	DZ	Algeria	AFRO	7	483	185	5182
2020-05-09	DZ	Algeria	AFRO	5	488	187	5369
2020-05-10	DZ	Algeria	AFRO	6	494	189	5558
2020-05-11	DZ	Algeria	AFRO	8	502	165	5723
2020-05-12	DZ	Algeria	AFRO	5	507	168	5891
2020-05-13	DZ	Algeria	AFRO	8	515	176	6067
2020-05-14	DZ	Algeria	AFRO	7	522	186	6253
2020-05-15	DZ	Algeria	AFRO	7	529	189	6442
2020-05-16	DZ	Algeria	AFRO	7	536	188	6630
2020-05-17	DZ	Algeria	AFRO	6	542	191	6821
2020-05-18	DZ	Algeria	AFRO	6	548	198	7019
2020-03-02	AD	Andorra	EURO	0	0	1	1
2020-03-03	AD	Andorra	EURO	0	0	0	1
2020-03-04	AD	Andorra	EURO	0	0	0	1
2020-03-05	AD	Andorra	EURO	0	0	0	1
2020-03-06	AD	Andorra	EURO	0	0	0	1
2020-03-07	AD	Andorra	EURO	0	0	0	1
2020-03-08	AD	Andorra	EURO	0	0	0	1
2020-03-09	AD	Andorra	EURO	0	0	0	1
2020-03-10	AD	Andorra	EURO	0	0	0	1
2020-03-11	AD	Andorra	EURO	0	0	0	1
2020-03-12	AD	Andorra	EURO	0	0	0	1
2020-03-13	AD	Andorra	EURO	0	0	1	2
2020-03-14	AD	Andorra	EURO	0	0	0	2
2020-03-15	AD	Andorra	EURO	0	0	0	2
2020-03-16	AD	Andorra	EURO	0	0	12	14
2020-03-17	AD	Andorra	EURO	0	0	2	16
2020-03-18	AD	Andorra	EURO	0	0	23	39
2020-03-19	AD	Andorra	EURO	0	0	36	75
2020-03-20	AD	Andorra	EURO	0	0	0	75
2020-03-21	AD	Andorra	EURO	0	0	13	88
2020-03-22	AD	Andorra	EURO	0	0	0	88
2020-03-23	AD	Andorra	EURO	0	0	25	113
2020-03-24	AD	Andorra	EURO	1	1	51	164
2020-03-25	AD	Andorra	EURO	0	1	24	188
2020-03-26	AD	Andorra	EURO	2	3	25	213
2020-03-27	AD	Andorra	EURO	0	3	18	231
2020-03-28	AD	Andorra	EURO	0	3	58	289
2020-03-29	AD	Andorra	EURO	1	4	32	321
2020-03-30	AD	Andorra	EURO	2	6	20	341
2020-03-31	AD	Andorra	EURO	2	8	29	370
2020-04-01	AD	Andorra	EURO	4	12	6	376
2020-04-02	AD	Andorra	EURO	1	13	20	396
2020-04-03	AD	Andorra	EURO	2	15	33	429
2020-04-04	AD	Andorra	EURO	1	16	13	442
2020-04-05	AD	Andorra	EURO	1	17	24	466
2020-04-06	AD	Andorra	EURO	0	17	57	523
2020-04-07	AD	Andorra	EURO	4	21	17	540
2020-04-08	AD	Andorra	EURO	1	22	11	551
2020-04-09	AD	Andorra	EURO	2	24	15	566
2020-04-10	AD	Andorra	EURO	2	26	23	589
2020-04-11	AD	Andorra	EURO	0	26	13	602
2020-04-12	AD	Andorra	EURO	2	28	20	622
2020-04-13	AD	Andorra	EURO	1	29	17	639
2020-04-14	AD	Andorra	EURO	0	29	12	651
2020-04-15	AD	Andorra	EURO	2	31	8	659
2020-04-16	AD	Andorra	EURO	2	33	14	673
2020-04-17	AD	Andorra	EURO	1	34	21	694
2020-04-18	AD	Andorra	EURO	1	35	9	703
2020-04-19	AD	Andorra	EURO	0	35	1	704
2020-04-20	AD	Andorra	EURO	1	36	13	717
2020-04-21	AD	Andorra	EURO	0	36	1	718
2020-04-22	AD	Andorra	EURO	1	37	5	723
2020-04-23	AD	Andorra	EURO	0	37	1	724
2020-04-24	AD	Andorra	EURO	1	38	2	726
2020-04-25	AD	Andorra	EURO	2	40	7	733
2020-04-26	AD	Andorra	EURO	0	40	5	738
2020-04-27	AD	Andorra	EURO	0	40	2	740
2020-04-28	AD	Andorra	EURO	0	40	1	741
2020-04-29	AD	Andorra	EURO	1	41	1	742
2020-04-30	AD	Andorra	EURO	0	41	2	744
2020-05-01	AD	Andorra	EURO	1	42	2	746
2020-05-02	AD	Andorra	EURO	1	43	0	746
2020-05-03	AD	Andorra	EURO	1	44	1	747
2020-05-04	AD	Andorra	EURO	1	45	2	749
2020-05-05	AD	Andorra	EURO	0	45	2	751
2020-05-06	AD	Andorra	EURO	1	46	0	751
2020-05-07	AD	Andorra	EURO	1	47	1	752
2020-05-08	AD	Andorra	EURO	0	47	0	752
2020-05-09	AD	Andorra	EURO	0	47	2	754
2020-05-10	AD	Andorra	EURO	1	48	0	754
2020-05-11	AD	Andorra	EURO	0	48	2	756
2020-05-12	AD	Andorra	EURO	0	48	0	756
2020-05-13	AD	Andorra	EURO	0	48	3	759
2020-05-14	AD	Andorra	EURO	1	49	2	761
2020-05-15	AD	Andorra	EURO	0	49	0	761
2020-05-16	AD	Andorra	EURO	0	49	0	761
2020-05-17	AD	Andorra	EURO	2	51	0	761
2020-05-18	AD	Andorra	EURO	0	51	0	761
2020-03-21	AO	Angola	AFRO	0	0	2	2
2020-03-22	AO	Angola	AFRO	0	0	0	2
2020-03-23	AO	Angola	AFRO	0	0	0	2
2020-03-24	AO	Angola	AFRO	0	0	0	2
2020-03-25	AO	Angola	AFRO	0	0	0	2
2020-03-26	AO	Angola	AFRO	0	0	0	2
2020-03-27	AO	Angola	AFRO	0	0	0	2
2020-03-28	AO	Angola	AFRO	0	0	0	2
2020-03-29	AO	Angola	AFRO	0	0	0	2
2020-03-30	AO	Angola	AFRO	0	0	0	2
2020-03-31	AO	Angola	AFRO	1	1	5	7
2020-04-01	AO	Angola	AFRO	1	2	0	7
2020-04-02	AO	Angola	AFRO	0	2	1	8
2020-04-03	AO	Angola	AFRO	0	2	0	8
2020-04-04	AO	Angola	AFRO	0	2	2	10
2020-04-05	AO	Angola	AFRO	0	2	0	10
2020-04-06	AO	Angola	AFRO	0	2	4	14
2020-04-07	AO	Angola	AFRO	0	2	2	16
2020-04-08	AO	Angola	AFRO	0	2	1	17
2020-04-09	AO	Angola	AFRO	0	2	2	19
2020-04-10	AO	Angola	AFRO	0	2	0	19
2020-04-11	AO	Angola	AFRO	0	2	0	19
2020-04-12	AO	Angola	AFRO	0	2	0	19
2020-04-13	AO	Angola	AFRO	0	2	0	19
2020-04-14	AO	Angola	AFRO	0	2	0	19
2020-04-15	AO	Angola	AFRO	0	2	0	19
2020-04-16	AO	Angola	AFRO	0	2	0	19
2020-04-17	AO	Angola	AFRO	0	2	0	19
2020-04-18	AO	Angola	AFRO	0	2	0	19
2020-04-19	AO	Angola	AFRO	0	2	0	19
2020-04-20	AO	Angola	AFRO	0	2	0	19
2020-04-21	AO	Angola	AFRO	0	2	5	24
2020-04-22	AO	Angola	AFRO	0	2	0	24
2020-04-23	AO	Angola	AFRO	0	2	0	24
2020-04-24	AO	Angola	AFRO	0	2	1	25
2020-04-25	AO	Angola	AFRO	0	2	0	25
2020-04-26	AO	Angola	AFRO	0	2	0	25
2020-04-27	AO	Angola	AFRO	0	2	1	26
2020-04-28	AO	Angola	AFRO	0	2	1	27
2020-04-29	AO	Angola	AFRO	0	2	0	27
2020-04-30	AO	Angola	AFRO	0	2	0	27
2020-05-01	AO	Angola	AFRO	0	2	0	27
2020-05-02	AO	Angola	AFRO	0	2	2	29
2020-05-03	AO	Angola	AFRO	0	2	6	35
2020-05-04	AO	Angola	AFRO	0	2	0	35
2020-05-05	AO	Angola	AFRO	0	2	0	35
2020-05-06	AO	Angola	AFRO	0	2	1	36
2020-05-07	AO	Angola	AFRO	0	2	0	36
2020-05-08	AO	Angola	AFRO	0	2	0	36
2020-05-09	AO	Angola	AFRO	0	2	0	36
2020-05-10	AO	Angola	AFRO	0	2	7	43
2020-05-11	AO	Angola	AFRO	0	2	2	45
2020-05-12	AO	Angola	AFRO	0	2	0	45
2020-05-13	AO	Angola	AFRO	0	2	0	45
2020-05-14	AO	Angola	AFRO	0	2	0	45
2020-05-15	AO	Angola	AFRO	0	2	3	48
2020-05-16	AO	Angola	AFRO	0	2	0	48
2020-05-17	AO	Angola	AFRO	0	2	0	48
2020-05-18	AO	Angola	AFRO	0	2	0	48
2020-03-26	AI	Anguilla	AMRO	0	0	2	2
2020-03-27	AI	Anguilla	AMRO	0	0	0	2
2020-03-28	AI	Anguilla	AMRO	0	0	0	2
2020-03-29	AI	Anguilla	AMRO	0	0	0	2
2020-03-30	AI	Anguilla	AMRO	0	0	0	2
2020-03-31	AI	Anguilla	AMRO	0	0	0	2
2020-04-01	AI	Anguilla	AMRO	0	0	0	2
2020-04-02	AI	Anguilla	AMRO	0	0	0	2
2020-04-03	AI	Anguilla	AMRO	0	0	0	2
2020-04-04	AI	Anguilla	AMRO	0	0	1	3
2020-04-05	AI	Anguilla	AMRO	0	0	0	3
2020-04-06	AI	Anguilla	AMRO	0	0	0	3
2020-04-07	AI	Anguilla	AMRO	0	0	0	3
2020-04-08	AI	Anguilla	AMRO	0	0	0	3
2020-04-09	AI	Anguilla	AMRO	0	0	0	3
2020-04-10	AI	Anguilla	AMRO	0	0	0	3
2020-04-11	AI	Anguilla	AMRO	0	0	0	3
2020-04-12	AI	Anguilla	AMRO	0	0	0	3
2020-04-13	AI	Anguilla	AMRO	0	0	0	3
2020-04-14	AI	Anguilla	AMRO	0	0	0	3
2020-04-15	AI	Anguilla	AMRO	0	0	0	3
2020-04-16	AI	Anguilla	AMRO	0	0	0	3
2020-04-17	AI	Anguilla	AMRO	0	0	0	3
2020-04-18	AI	Anguilla	AMRO	0	0	0	3
2020-04-19	AI	Anguilla	AMRO	0	0	0	3
2020-04-20	AI	Anguilla	AMRO	0	0	0	3
2020-04-21	AI	Anguilla	AMRO	0	0	0	3
2020-04-22	AI	Anguilla	AMRO	0	0	0	3
2020-04-23	AI	Anguilla	AMRO	0	0	0	3
2020-04-24	AI	Anguilla	AMRO	0	0	0	3
2020-04-25	AI	Anguilla	AMRO	0	0	0	3
2020-04-26	AI	Anguilla	AMRO	0	0	0	3
2020-04-27	AI	Anguilla	AMRO	0	0	0	3
2020-04-28	AI	Anguilla	AMRO	0	0	0	3
2020-04-29	AI	Anguilla	AMRO	0	0	0	3
2020-04-30	AI	Anguilla	AMRO	0	0	0	3
2020-05-01	AI	Anguilla	AMRO	0	0	0	3
2020-05-02	AI	Anguilla	AMRO	0	0	0	3
2020-05-03	AI	Anguilla	AMRO	0	0	0	3
2020-05-04	AI	Anguilla	AMRO	0	0	0	3
2020-05-05	AI	Anguilla	AMRO	0	0	0	3
2020-05-06	AI	Anguilla	AMRO	0	0	0	3
2020-05-07	AI	Anguilla	AMRO	0	0	0	3
2020-05-08	AI	Anguilla	AMRO	0	0	0	3
2020-05-09	AI	Anguilla	AMRO	0	0	0	3
2020-05-10	AI	Anguilla	AMRO	0	0	0	3
2020-05-11	AI	Anguilla	AMRO	0	0	0	3
2020-05-12	AI	Anguilla	AMRO	0	0	0	3
2020-05-13	AI	Anguilla	AMRO	0	0	0	3
2020-05-14	AI	Anguilla	AMRO	0	0	0	3
2020-05-15	AI	Anguilla	AMRO	0	0	0	3
2020-05-16	AI	Anguilla	AMRO	0	0	0	3
2020-05-17	AI	Anguilla	AMRO	0	0	0	3
2020-05-18	AI	Anguilla	AMRO	0	0	0	3
2020-03-13	AG	Antigua and Barbuda	AMRO	0	0	1	1
2020-03-14	AG	Antigua and Barbuda	AMRO	0	0	0	1
2020-03-15	AG	Antigua and Barbuda	AMRO	0	0	0	1
2020-03-16	AG	Antigua and Barbuda	AMRO	0	0	0	1
2020-03-17	AG	Antigua and Barbuda	AMRO	0	0	0	1
2020-03-18	AG	Antigua and Barbuda	AMRO	0	0	0	1
2020-03-19	AG	Antigua and Barbuda	AMRO	0	0	0	1
2020-03-20	AG	Antigua and Barbuda	AMRO	0	0	0	1
2020-03-21	AG	Antigua and Barbuda	AMRO	0	0	0	1
2020-03-22	AG	Antigua and Barbuda	AMRO	0	0	0	1
2020-03-23	AG	Antigua and Barbuda	AMRO	0	0	0	1
2020-03-24	AG	Antigua and Barbuda	AMRO	0	0	2	3
2020-03-25	AG	Antigua and Barbuda	AMRO	0	0	0	3
2020-03-26	AG	Antigua and Barbuda	AMRO	0	0	0	3
2020-03-27	AG	Antigua and Barbuda	AMRO	0	0	0	3
2020-03-28	AG	Antigua and Barbuda	AMRO	0	0	4	7
2020-03-29	AG	Antigua and Barbuda	AMRO	0	0	0	7
2020-03-30	AG	Antigua and Barbuda	AMRO	0	0	0	7
2020-03-31	AG	Antigua and Barbuda	AMRO	0	0	0	7
2020-04-01	AG	Antigua and Barbuda	AMRO	0	0	0	7
2020-04-02	AG	Antigua and Barbuda	AMRO	0	0	0	7
2020-04-03	AG	Antigua and Barbuda	AMRO	0	0	0	7
2020-04-04	AG	Antigua and Barbuda	AMRO	0	0	0	7
2020-04-05	AG	Antigua and Barbuda	AMRO	0	0	0	7
2020-04-06	AG	Antigua and Barbuda	AMRO	0	0	0	7
2020-04-07	AG	Antigua and Barbuda	AMRO	0	0	8	15
2020-04-08	AG	Antigua and Barbuda	AMRO	0	0	0	15
2020-04-09	AG	Antigua and Barbuda	AMRO	2	2	4	19
2020-04-10	AG	Antigua and Barbuda	AMRO	0	2	0	19
2020-04-11	AG	Antigua and Barbuda	AMRO	0	2	0	19
2020-04-12	AG	Antigua and Barbuda	AMRO	0	2	2	21
2020-04-13	AG	Antigua and Barbuda	AMRO	0	2	0	21
2020-04-14	AG	Antigua and Barbuda	AMRO	0	2	2	23
2020-04-15	AG	Antigua and Barbuda	AMRO	0	2	0	23
2020-04-16	AG	Antigua and Barbuda	AMRO	0	2	0	23
2020-04-17	AG	Antigua and Barbuda	AMRO	0	2	0	23
2020-04-18	AG	Antigua and Barbuda	AMRO	0	2	0	23
2020-04-19	AG	Antigua and Barbuda	AMRO	0	2	0	23
2020-04-20	AG	Antigua and Barbuda	AMRO	1	3	0	23
2020-04-21	AG	Antigua and Barbuda	AMRO	0	3	0	23
2020-04-22	AG	Antigua and Barbuda	AMRO	0	3	0	23
2020-04-23	AG	Antigua and Barbuda	AMRO	0	3	1	24
2020-04-24	AG	Antigua and Barbuda	AMRO	0	3	0	24
2020-04-25	AG	Antigua and Barbuda	AMRO	0	3	0	24
2020-04-26	AG	Antigua and Barbuda	AMRO	0	3	0	24
2020-04-27	AG	Antigua and Barbuda	AMRO	0	3	0	24
2020-04-28	AG	Antigua and Barbuda	AMRO	0	3	0	24
2020-04-29	AG	Antigua and Barbuda	AMRO	0	3	0	24
2020-04-30	AG	Antigua and Barbuda	AMRO	0	3	0	24
2020-05-01	AG	Antigua and Barbuda	AMRO	0	3	0	24
2020-05-02	AG	Antigua and Barbuda	AMRO	0	3	0	24
2020-05-03	AG	Antigua and Barbuda	AMRO	0	3	0	24
2020-05-04	AG	Antigua and Barbuda	AMRO	0	3	1	25
2020-05-05	AG	Antigua and Barbuda	AMRO	0	3	0	25
2020-05-06	AG	Antigua and Barbuda	AMRO	0	3	0	25
2020-05-07	AG	Antigua and Barbuda	AMRO	0	3	0	25
2020-05-08	AG	Antigua and Barbuda	AMRO	0	3	0	25
2020-05-09	AG	Antigua and Barbuda	AMRO	0	3	0	25
2020-05-10	AG	Antigua and Barbuda	AMRO	0	3	0	25
2020-05-11	AG	Antigua and Barbuda	AMRO	0	3	0	25
2020-05-12	AG	Antigua and Barbuda	AMRO	0	3	0	25
2020-05-13	AG	Antigua and Barbuda	AMRO	0	3	0	25
2020-05-14	AG	Antigua and Barbuda	AMRO	0	3	0	25
2020-05-15	AG	Antigua and Barbuda	AMRO	0	3	0	25
2020-05-16	AG	Antigua and Barbuda	AMRO	0	3	0	25
2020-05-17	AG	Antigua and Barbuda	AMRO	0	3	0	25
2020-05-18	AG	Antigua and Barbuda	AMRO	0	3	0	25
2020-03-03	AR	Argentina	AMRO	0	0	1	1
2020-03-04	AR	Argentina	AMRO	0	0	0	1
2020-03-05	AR	Argentina	AMRO	0	0	0	1
2020-03-06	AR	Argentina	AMRO	0	0	1	2
2020-03-07	AR	Argentina	AMRO	1	1	7	9
2020-03-08	AR	Argentina	AMRO	0	1	3	12
2020-03-09	AR	Argentina	AMRO	0	1	0	12
2020-03-10	AR	Argentina	AMRO	0	1	0	12
2020-03-11	AR	Argentina	AMRO	0	1	5	17
2020-03-12	AR	Argentina	AMRO	0	1	2	19
2020-03-13	AR	Argentina	AMRO	0	1	12	31
2020-03-14	AR	Argentina	AMRO	1	2	14	45
2020-03-15	AR	Argentina	AMRO	0	2	0	45
2020-03-16	AR	Argentina	AMRO	0	2	11	56
2020-03-17	AR	Argentina	AMRO	0	2	9	65
2020-03-18	AR	Argentina	AMRO	0	2	32	97
2020-03-19	AR	Argentina	AMRO	0	2	0	97
2020-03-20	AR	Argentina	AMRO	1	3	31	128
2020-03-21	AR	Argentina	AMRO	0	3	30	158
2020-03-22	AR	Argentina	AMRO	0	3	0	158
2020-03-23	AR	Argentina	AMRO	1	4	67	225
2020-03-24	AR	Argentina	AMRO	0	4	76	301
2020-03-25	AR	Argentina	AMRO	0	4	0	301
2020-03-26	AR	Argentina	AMRO	4	8	201	502
2020-03-27	AR	Argentina	AMRO	0	8	0	502
2020-03-28	AR	Argentina	AMRO	4	12	87	589
2020-03-29	AR	Argentina	AMRO	5	17	101	690
2020-03-30	AR	Argentina	AMRO	2	19	55	745
2020-03-31	AR	Argentina	AMRO	1	20	75	820
2020-04-01	AR	Argentina	AMRO	4	24	146	966
2020-04-02	AR	Argentina	AMRO	3	27	88	1054
2020-04-03	AR	Argentina	AMRO	4	31	79	1133
2020-04-04	AR	Argentina	AMRO	6	37	132	1265
2020-04-05	AR	Argentina	AMRO	5	42	88	1353
2020-04-06	AR	Argentina	AMRO	2	44	98	1451
2020-04-07	AR	Argentina	AMRO	2	46	103	1554
2020-04-08	AR	Argentina	AMRO	7	53	74	1628
2020-04-09	AR	Argentina	AMRO	7	60	87	1715
2020-04-10	AR	Argentina	AMRO	7	67	80	1795
2020-04-11	AR	Argentina	AMRO	12	79	134	1929
2020-04-12	AR	Argentina	AMRO	3	82	46	1975
2020-04-13	AR	Argentina	AMRO	0	82	0	1975
2020-04-14	AR	Argentina	AMRO	13	95	277	2252
2020-04-15	AR	Argentina	AMRO	6	101	84	2336
2020-04-16	AR	Argentina	AMRO	7	108	141	2477
2020-04-17	AR	Argentina	AMRO	7	115	121	2598
2020-04-18	AR	Argentina	AMRO	7	122	96	2694
2020-04-19	AR	Argentina	AMRO	7	129	90	2784
2020-04-20	AR	Argentina	AMRO	3	132	55	2839
2020-04-21	AR	Argentina	AMRO	4	136	121	2960
2020-04-22	AR	Argentina	AMRO	9	145	113	3073
2020-04-23	AR	Argentina	AMRO	7	152	124	3197
2020-04-24	AR	Argentina	AMRO	7	159	143	3340
2020-04-25	AR	Argentina	AMRO	8	167	139	3479
2020-04-26	AR	Argentina	AMRO	12	179	222	3701
2020-04-27	AR	Argentina	AMRO	0	179	137	3838
2020-04-28	AR	Argentina	AMRO	13	192	54	3892
2020-04-29	AR	Argentina	AMRO	5	197	127	4019
2020-04-30	AR	Argentina	AMRO	10	207	182	4201
2020-05-01	AR	Argentina	AMRO	8	215	103	4304
2020-05-02	AR	Argentina	AMRO	5	220	172	4476
2020-05-03	AR	Argentina	AMRO	9	229	56	4532
2020-05-04	AR	Argentina	AMRO	12	241	149	4681
2020-05-05	AR	Argentina	AMRO	9	250	118	4799
2020-05-06	AR	Argentina	AMRO	12	262	123	4922
2020-05-07	AR	Argentina	AMRO	2	264	154	5076
2020-05-08	AR	Argentina	AMRO	11	275	229	5305
2020-05-09	AR	Argentina	AMRO	14	289	225	5530
2020-05-10	AR	Argentina	AMRO	8	297	150	5680
2020-05-11	AR	Argentina	AMRO	3	300	244	5924
2020-05-12	AR	Argentina	AMRO	5	305	110	6034
2020-05-13	AR	Argentina	AMRO	12	317	244	6278
2020-05-14	AR	Argentina	AMRO	4	321	285	6563
2020-05-15	AR	Argentina	AMRO	24	345	410	6973
2020-05-16	AR	Argentina	AMRO	8	353	161	7134
2020-05-17	AR	Argentina	AMRO	10	363	345	7479
2020-05-18	AR	Argentina	AMRO	3	366	326	7805
2020-03-01	AM	Armenia	EURO	0	0	1	1
2020-03-02	AM	Armenia	EURO	0	0	0	1
2020-03-03	AM	Armenia	EURO	0	0	0	1
2020-03-04	AM	Armenia	EURO	0	0	0	1
2020-03-05	AM	Armenia	EURO	0	0	0	1
2020-03-06	AM	Armenia	EURO	0	0	0	1
2020-03-07	AM	Armenia	EURO	0	0	0	1
2020-03-08	AM	Armenia	EURO	0	0	0	1
2020-03-09	AM	Armenia	EURO	0	0	0	1
2020-03-10	AM	Armenia	EURO	0	0	0	1
2020-03-11	AM	Armenia	EURO	0	0	0	1
2020-03-12	AM	Armenia	EURO	0	0	0	1
2020-03-13	AM	Armenia	EURO	0	0	7	8
2020-03-14	AM	Armenia	EURO	0	0	0	8
2020-03-15	AM	Armenia	EURO	0	0	18	26
2020-03-16	AM	Armenia	EURO	0	0	26	52
2020-03-17	AM	Armenia	EURO	0	0	0	52
2020-03-18	AM	Armenia	EURO	0	0	32	84
2020-03-19	AM	Armenia	EURO	0	0	38	122
2020-03-20	AM	Armenia	EURO	0	0	14	136
2020-03-21	AM	Armenia	EURO	0	0	24	160
2020-03-22	AM	Armenia	EURO	0	0	0	160
2020-03-23	AM	Armenia	EURO	0	0	30	190
2020-03-24	AM	Armenia	EURO	0	0	45	235
2020-03-25	AM	Armenia	EURO	0	0	30	265
2020-03-26	AM	Armenia	EURO	0	0	25	290
2020-03-27	AM	Armenia	EURO	1	1	39	329
2020-03-28	AM	Armenia	EURO	0	1	43	372
2020-03-29	AM	Armenia	EURO	2	3	52	424
2020-03-30	AM	Armenia	EURO	0	3	58	482
2020-03-31	AM	Armenia	EURO	0	3	0	482
2020-04-01	AM	Armenia	EURO	0	3	50	532
2020-04-02	AM	Armenia	EURO	0	3	39	571
2020-04-03	AM	Armenia	EURO	1	4	69	640
2020-04-04	AM	Armenia	EURO	3	7	96	736
2020-04-05	AM	Armenia	EURO	0	7	10	746
2020-04-06	AM	Armenia	EURO	0	7	0	746
2020-04-07	AM	Armenia	EURO	1	8	87	833
2020-04-08	AM	Armenia	EURO	0	8	44	877
2020-04-09	AM	Armenia	EURO	2	10	44	921
2020-04-10	AM	Armenia	EURO	1	11	16	937
2020-04-11	AM	Armenia	EURO	0	11	0	937
2020-04-12	AM	Armenia	EURO	2	13	76	1013
2020-04-13	AM	Armenia	EURO	1	14	26	1039
2020-04-14	AM	Armenia	EURO	0	14	0	1039
2020-04-15	AM	Armenia	EURO	2	16	28	1067
2020-04-16	AM	Armenia	EURO	2	18	68	1135
2020-04-17	AM	Armenia	EURO	0	18	24	1159
2020-04-18	AM	Armenia	EURO	1	19	42	1201
2020-04-19	AM	Armenia	EURO	1	20	47	1248
2020-04-20	AM	Armenia	EURO	0	20	43	1291
2020-04-21	AM	Armenia	EURO	2	22	48	1339
2020-04-22	AM	Armenia	EURO	2	24	38	1377
2020-04-23	AM	Armenia	EURO	0	24	96	1473
2020-04-24	AM	Armenia	EURO	0	24	50	1523
2020-04-25	AM	Armenia	EURO	3	27	73	1596
2020-04-26	AM	Armenia	EURO	1	28	150	1746
2020-04-27	AM	Armenia	EURO	1	29	62	1808
2020-04-28	AM	Armenia	EURO	1	30	59	1867
2020-04-29	AM	Armenia	EURO	0	30	65	1932
2020-04-30	AM	Armenia	EURO	2	32	134	2066
2020-05-01	AM	Armenia	EURO	1	33	82	2148
2020-05-02	AM	Armenia	EURO	0	33	125	2273
2020-05-03	AM	Armenia	EURO	2	35	113	2386
2020-05-04	AM	Armenia	EURO	4	39	121	2507
2020-05-05	AM	Armenia	EURO	1	40	112	2619
2020-05-06	AM	Armenia	EURO	0	40	163	2782
2020-05-07	AM	Armenia	EURO	2	42	102	2884
2020-05-08	AM	Armenia	EURO	1	43	145	3029
2020-05-09	AM	Armenia	EURO	1	44	146	3175
2020-05-10	AM	Armenia	EURO	1	45	138	3313
2020-05-11	AM	Armenia	EURO	0	45	79	3392
2020-05-12	AM	Armenia	EURO	2	47	146	3538
2020-05-13	AM	Armenia	EURO	1	48	180	3718
2020-05-14	AM	Armenia	EURO	1	49	118	3836
2020-05-15	AM	Armenia	EURO	3	52	208	4044
2020-05-16	AM	Armenia	EURO	3	55	239	4283
2020-05-17	AM	Armenia	EURO	5	60	189	4472
2020-05-18	AM	Armenia	EURO	1	61	351	4823
2020-03-17	AW	Aruba	AMRO	0	0	2	2
2020-03-18	AW	Aruba	AMRO	0	0	2	4
2020-03-19	AW	Aruba	AMRO	0	0	1	5
2020-03-20	AW	Aruba	AMRO	0	0	0	5
2020-03-21	AW	Aruba	AMRO	0	0	0	5
2020-03-22	AW	Aruba	AMRO	0	0	0	5
2020-03-23	AW	Aruba	AMRO	0	0	3	8
2020-03-24	AW	Aruba	AMRO	0	0	4	12
2020-03-25	AW	Aruba	AMRO	0	0	0	12
2020-03-26	AW	Aruba	AMRO	0	0	7	19
2020-03-27	AW	Aruba	AMRO	0	0	0	19
2020-03-28	AW	Aruba	AMRO	0	0	9	28
2020-03-29	AW	Aruba	AMRO	0	0	18	46
2020-03-30	AW	Aruba	AMRO	0	0	0	46
2020-03-31	AW	Aruba	AMRO	0	0	4	50
2020-04-01	AW	Aruba	AMRO	0	0	5	55
2020-04-02	AW	Aruba	AMRO	0	0	0	55
2020-04-03	AW	Aruba	AMRO	0	0	5	60
2020-04-04	AW	Aruba	AMRO	0	0	2	62
2020-04-05	AW	Aruba	AMRO	0	0	2	64
2020-04-06	AW	Aruba	AMRO	0	0	0	64
2020-04-07	AW	Aruba	AMRO	0	0	0	64
2020-04-08	AW	Aruba	AMRO	0	0	7	71
2020-04-09	AW	Aruba	AMRO	0	0	3	74
2020-04-10	AW	Aruba	AMRO	0	0	8	82
2020-04-11	AW	Aruba	AMRO	0	0	4	86
2020-04-12	AW	Aruba	AMRO	0	0	6	92
2020-04-13	AW	Aruba	AMRO	0	0	0	92
2020-04-14	AW	Aruba	AMRO	0	0	0	92
2020-04-15	AW	Aruba	AMRO	0	0	0	92
2020-04-16	AW	Aruba	AMRO	1	1	1	93
2020-04-17	AW	Aruba	AMRO	1	2	2	95
2020-04-18	AW	Aruba	AMRO	0	2	1	96
2020-04-19	AW	Aruba	AMRO	0	2	0	96
2020-04-20	AW	Aruba	AMRO	0	2	1	97
2020-04-21	AW	Aruba	AMRO	0	2	0	97
2020-04-22	AW	Aruba	AMRO	0	2	0	97
2020-04-23	AW	Aruba	AMRO	0	2	3	100
2020-04-24	AW	Aruba	AMRO	0	2	0	100
2020-04-25	AW	Aruba	AMRO	0	2	0	100
2020-04-26	AW	Aruba	AMRO	0	2	0	100
2020-04-27	AW	Aruba	AMRO	0	2	0	100
2020-04-28	AW	Aruba	AMRO	0	2	0	100
2020-04-29	AW	Aruba	AMRO	0	2	0	100
2020-04-30	AW	Aruba	AMRO	0	2	0	100
2020-05-01	AW	Aruba	AMRO	0	2	0	100
2020-05-02	AW	Aruba	AMRO	0	2	0	100
2020-05-03	AW	Aruba	AMRO	0	2	0	100
2020-05-04	AW	Aruba	AMRO	0	2	0	100
2020-05-05	AW	Aruba	AMRO	0	2	0	100
2020-05-06	AW	Aruba	AMRO	0	2	1	101
2020-05-07	AW	Aruba	AMRO	0	2	0	101
2020-05-08	AW	Aruba	AMRO	0	2	0	101
2020-05-09	AW	Aruba	AMRO	1	3	0	101
2020-05-10	AW	Aruba	AMRO	0	3	0	101
2020-05-11	AW	Aruba	AMRO	0	3	0	101
2020-05-12	AW	Aruba	AMRO	0	3	0	101
2020-05-13	AW	Aruba	AMRO	0	3	0	101
2020-05-14	AW	Aruba	AMRO	0	3	0	101
2020-05-15	AW	Aruba	AMRO	0	3	0	101
2020-05-16	AW	Aruba	AMRO	0	3	0	101
2020-05-17	AW	Aruba	AMRO	0	3	0	101
2020-05-18	AW	Aruba	AMRO	0	3	0	101
2020-01-25	AU	Australia	WPRO	0	0	3	3
2020-01-26	AU	Australia	WPRO	0	0	1	4
2020-01-27	AU	Australia	WPRO	0	0	1	5
2020-01-28	AU	Australia	WPRO	0	0	0	5
2020-01-29	AU	Australia	WPRO	0	0	2	7
2020-01-30	AU	Australia	WPRO	0	0	2	9
2020-01-31	AU	Australia	WPRO	0	0	0	9
2020-02-01	AU	Australia	WPRO	0	0	3	12
2020-02-02	AU	Australia	WPRO	0	0	0	12
2020-02-03	AU	Australia	WPRO	0	0	0	12
2020-02-04	AU	Australia	WPRO	0	0	1	13
2020-02-05	AU	Australia	WPRO	0	0	1	14
2020-02-06	AU	Australia	WPRO	0	0	1	15
2020-02-07	AU	Australia	WPRO	0	0	0	15
2020-02-08	AU	Australia	WPRO	0	0	0	15
2020-02-09	AU	Australia	WPRO	0	0	0	15
2020-02-10	AU	Australia	WPRO	0	0	0	15
2020-02-11	AU	Australia	WPRO	0	0	0	15
2020-02-12	AU	Australia	WPRO	0	0	0	15
2020-02-13	AU	Australia	WPRO	0	0	0	15
2020-02-14	AU	Australia	WPRO	0	0	0	15
2020-02-15	AU	Australia	WPRO	0	0	0	15
2020-02-16	AU	Australia	WPRO	0	0	0	15
2020-02-17	AU	Australia	WPRO	0	0	0	15
2020-02-18	AU	Australia	WPRO	0	0	0	15
2020-02-19	AU	Australia	WPRO	0	0	0	15
2020-02-20	AU	Australia	WPRO	0	0	0	15
2020-02-21	AU	Australia	WPRO	0	0	2	17
2020-02-22	AU	Australia	WPRO	0	0	4	21
2020-02-23	AU	Australia	WPRO	0	0	1	22
2020-02-24	AU	Australia	WPRO	0	0	0	22
2020-02-25	AU	Australia	WPRO	0	0	1	23
2020-02-26	AU	Australia	WPRO	0	0	0	23
2020-02-27	AU	Australia	WPRO	0	0	0	23
2020-02-28	AU	Australia	WPRO	0	0	0	23
2020-02-29	AU	Australia	WPRO	0	0	2	25
2020-03-01	AU	Australia	WPRO	1	1	2	27
2020-03-02	AU	Australia	WPRO	0	1	6	33
2020-03-03	AU	Australia	WPRO	0	1	0	33
2020-03-04	AU	Australia	WPRO	0	1	0	33
2020-03-05	AU	Australia	WPRO	1	2	24	57
2020-03-06	AU	Australia	WPRO	0	2	5	62
2020-03-07	AU	Australia	WPRO	0	2	8	70
2020-03-08	AU	Australia	WPRO	1	3	7	77
2020-03-09	AU	Australia	WPRO	0	3	15	92
2020-03-10	AU	Australia	WPRO	0	3	0	92
2020-03-11	AU	Australia	WPRO	0	3	30	122
2020-03-12	AU	Australia	WPRO	0	3	18	140
2020-03-13	AU	Australia	WPRO	0	3	49	189
2020-03-14	AU	Australia	WPRO	0	3	8	197
2020-03-15	AU	Australia	WPRO	2	5	101	298
2020-03-16	AU	Australia	WPRO	0	5	38	336
2020-03-17	AU	Australia	WPRO	0	5	78	414
2020-03-18	AU	Australia	WPRO	1	6	96	510
2020-03-19	AU	Australia	WPRO	0	6	199	709
2020-03-20	AU	Australia	WPRO	1	7	164	873
2020-03-21	AU	Australia	WPRO	0	7	208	1081
2020-03-22	AU	Australia	WPRO	0	7	17	1098
2020-03-23	AU	Australia	WPRO	0	7	611	1709
2020-03-24	AU	Australia	WPRO	1	8	427	2136
2020-03-25	AU	Australia	WPRO	0	8	287	2423
2020-03-26	AU	Australia	WPRO	3	11	376	2799
2020-03-27	AU	Australia	WPRO	2	13	186	2985
2020-03-28	AU	Australia	WPRO	1	14	650	3635
2020-03-29	AU	Australia	WPRO	2	16	331	3966
2020-03-30	AU	Australia	WPRO	2	18	279	4245
2020-03-31	AU	Australia	WPRO	1	19	312	4557
2020-04-01	AU	Australia	WPRO	1	20	303	4860
2020-04-02	AU	Australia	WPRO	1	21	116	4976
2020-04-03	AU	Australia	WPRO	5	26	374	5350
2020-04-04	AU	Australia	WPRO	2	28	104	5454
2020-04-05	AU	Australia	WPRO	6	34	181	5635
2020-04-06	AU	Australia	WPRO	5	39	160	5795
2020-04-07	AU	Australia	WPRO	3	42	49	5844
2020-04-08	AU	Australia	WPRO	3	45	112	5956
2020-04-09	AU	Australia	WPRO	5	50	96	6052
2020-04-10	AU	Australia	WPRO	2	52	100	6152
2020-04-11	AU	Australia	WPRO	4	56	137	6289
2020-04-12	AU	Australia	WPRO	3	59	24	6313
2020-04-13	AU	Australia	WPRO	2	61	9	6322
2020-04-14	AU	Australia	WPRO	0	61	44	6366
2020-04-15	AU	Australia	WPRO	0	61	50	6416
2020-04-16	AU	Australia	WPRO	2	63	42	6458
2020-04-17	AU	Australia	WPRO	0	63	10	6468
2020-04-18	AU	Australia	WPRO	4	67	65	6533
2020-04-19	AU	Australia	WPRO	3	70	73	6606
2020-04-20	AU	Australia	WPRO	0	70	6	6612
2020-04-21	AU	Australia	WPRO	1	71	13	6625
2020-04-22	AU	Australia	WPRO	3	74	22	6647
2020-04-23	AU	Australia	WPRO	1	75	14	6661
2020-04-24	AU	Australia	WPRO	1	76	6	6667
2020-04-25	AU	Australia	WPRO	3	79	20	6687
2020-04-26	AU	Australia	WPRO	2	81	16	6703
2020-04-27	AU	Australia	WPRO	2	83	10	6713
2020-04-28	AU	Australia	WPRO	1	84	12	6725
2020-04-29	AU	Australia	WPRO	4	88	13	6738
2020-04-30	AU	Australia	WPRO	2	90	8	6746
2020-05-01	AU	Australia	WPRO	2	92	16	6762
2020-05-02	AU	Australia	WPRO	1	93	5	6767
2020-05-03	AU	Australia	WPRO	0	93	16	6783
2020-05-04	AU	Australia	WPRO	2	95	18	6801
2020-05-05	AU	Australia	WPRO	0	95	24	6825
2020-05-06	AU	Australia	WPRO	1	96	24	6849
2020-05-07	AU	Australia	WPRO	1	97	26	6875
2020-05-08	AU	Australia	WPRO	0	97	21	6896
2020-05-09	AU	Australia	WPRO	0	97	18	6914
2020-05-10	AU	Australia	WPRO	0	97	15	6929
2020-05-11	AU	Australia	WPRO	0	97	12	6941
2020-05-12	AU	Australia	WPRO	0	97	7	6948
2020-05-13	AU	Australia	WPRO	0	97	16	6964
2020-05-14	AU	Australia	WPRO	1	98	11	6975
2020-05-15	AU	Australia	WPRO	0	98	14	6989
2020-05-16	AU	Australia	WPRO	0	98	30	7019
2020-05-17	AU	Australia	WPRO	0	98	17	7036
2020-05-18	AU	Australia	WPRO	0	98	9	7045
2020-02-25	AT	Austria	EURO	0	0	2	2
2020-02-26	AT	Austria	EURO	0	0	0	2
2020-02-27	AT	Austria	EURO	0	0	2	4
2020-02-28	AT	Austria	EURO	0	0	1	5
2020-02-29	AT	Austria	EURO	0	0	5	10
2020-03-01	AT	Austria	EURO	0	0	0	10
2020-03-02	AT	Austria	EURO	0	0	8	18
2020-03-03	AT	Austria	EURO	0	0	6	24
2020-03-04	AT	Austria	EURO	0	0	5	29
2020-03-05	AT	Austria	EURO	0	0	8	37
2020-03-06	AT	Austria	EURO	0	0	29	66
2020-03-07	AT	Austria	EURO	0	0	13	79
2020-03-08	AT	Austria	EURO	0	0	23	102
2020-03-09	AT	Austria	EURO	0	0	10	112
2020-03-10	AT	Austria	EURO	0	0	70	182
2020-03-11	AT	Austria	EURO	0	0	0	182
2020-03-12	AT	Austria	EURO	1	1	179	361
2020-03-13	AT	Austria	EURO	0	1	143	504
2020-03-14	AT	Austria	EURO	0	1	151	655
2020-03-15	AT	Austria	EURO	0	1	205	860
2020-03-16	AT	Austria	EURO	0	1	99	959
2020-03-17	AT	Austria	EURO	2	3	373	1332
2020-03-18	AT	Austria	EURO	1	4	314	1646
2020-03-19	AT	Austria	EURO	1	5	197	1843
2020-03-20	AT	Austria	EURO	1	6	806	2649
2020-03-21	AT	Austria	EURO	2	8	375	3024
2020-03-22	AT	Austria	EURO	0	8	0	3024
2020-03-23	AT	Austria	EURO	8	16	607	3631
2020-03-24	AT	Austria	EURO	9	25	855	4486
2020-03-25	AT	Austria	EURO	5	30	796	5282
2020-03-26	AT	Austria	EURO	4	34	606	5888
2020-03-27	AT	Austria	EURO	18	52	1141	7029
2020-03-28	AT	Austria	EURO	16	68	668	7697
2020-03-29	AT	Austria	EURO	0	68	594	8291
2020-03-30	AT	Austria	EURO	18	86	522	8813
2020-03-31	AT	Austria	EURO	22	108	805	9618
2020-04-01	AT	Austria	EURO	20	128	564	10182
2020-04-02	AT	Austria	EURO	18	146	529	10711
2020-04-03	AT	Austria	EURO	12	158	418	11129
2020-04-04	AT	Austria	EURO	10	168	396	11525
2020-04-05	AT	Austria	EURO	18	186	241	11766
2020-04-06	AT	Austria	EURO	18	204	217	11983
2020-04-07	AT	Austria	EURO	16	220	314	12297
2020-04-08	AT	Austria	EURO	23	243	343	12640
2020-04-09	AT	Austria	EURO	30	273	329	12969
2020-04-10	AT	Austria	EURO	22	295	279	13248
2020-04-11	AT	Austria	EURO	24	319	312	13560
2020-04-12	AT	Austria	EURO	18	337	247	13807
2020-04-13	AT	Austria	EURO	13	350	130	13937
2020-04-14	AT	Austria	EURO	18	368	106	14043
2020-04-15	AT	Austria	EURO	16	384	191	14234
2020-04-16	AT	Austria	EURO	9	393	136	14370
2020-04-17	AT	Austria	EURO	17	410	78	14448
2020-04-18	AT	Austria	EURO	21	431	155	14603
2020-04-19	AT	Austria	EURO	12	443	59	14662
2020-04-20	AT	Austria	EURO	9	452	48	14710
2020-04-21	AT	Austria	EURO	10	462	73	14783
2020-04-22	AT	Austria	EURO	1	463	50	14833
2020-04-23	AT	Austria	EURO	31	494	91	14924
2020-04-24	AT	Austria	EURO	14	508	61	14985
2020-04-25	AT	Austria	EURO	5	513	83	15068
2020-04-26	AT	Austria	EURO	23	536	66	15134
2020-04-27	AT	Austria	EURO	6	542	55	15189
2020-04-28	AT	Austria	EURO	7	549	67	15256
2020-04-29	AT	Austria	EURO	20	569	58	15314
2020-04-30	AT	Austria	EURO	11	580	50	15364
2020-05-01	AT	Austria	EURO	4	584	60	15424
2020-05-02	AT	Austria	EURO	5	589	34	15458
2020-05-03	AT	Austria	EURO	7	596	12	15470
2020-05-04	AT	Austria	EURO	2	598	68	15538
2020-05-05	AT	Austria	EURO	2	600	31	15569
2020-05-06	AT	Austria	EURO	6	606	17	15586
2020-05-07	AT	Austria	EURO	2	608	65	15651
2020-05-08	AT	Austria	EURO	1	609	22	15673
2020-05-09	AT	Austria	EURO	5	614	62	15735
2020-05-10	AT	Austria	EURO	1	615	42	15777
2020-05-11	AT	Austria	EURO	3	618	10	15787
2020-05-12	AT	Austria	EURO	2	620	87	15874
2020-05-13	AT	Austria	EURO	3	623	36	15910
2020-05-14	AT	Austria	EURO	1	624	54	15964
2020-05-15	AT	Austria	EURO	2	626	41	16005
2020-05-16	AT	Austria	EURO	2	628	63	16068
2020-05-17	AT	Austria	EURO	0	628	72	16140
2020-05-18	AT	Austria	EURO	1	629	14	16154
2020-02-29	AZ	Azerbaijan	EURO	0	0	3	3
2020-03-01	AZ	Azerbaijan	EURO	0	0	0	3
2020-03-02	AZ	Azerbaijan	EURO	0	0	0	3
2020-03-03	AZ	Azerbaijan	EURO	0	0	0	3
2020-03-04	AZ	Azerbaijan	EURO	0	0	0	3
2020-03-05	AZ	Azerbaijan	EURO	0	0	0	3
2020-03-06	AZ	Azerbaijan	EURO	0	0	6	9
2020-03-07	AZ	Azerbaijan	EURO	0	0	0	9
2020-03-08	AZ	Azerbaijan	EURO	0	0	0	9
2020-03-09	AZ	Azerbaijan	EURO	0	0	0	9
2020-03-10	AZ	Azerbaijan	EURO	0	0	0	9
2020-03-11	AZ	Azerbaijan	EURO	0	0	0	9
2020-03-12	AZ	Azerbaijan	EURO	0	0	2	11
2020-03-13	AZ	Azerbaijan	EURO	0	0	0	11
2020-03-14	AZ	Azerbaijan	EURO	0	0	8	19
2020-03-15	AZ	Azerbaijan	EURO	0	0	2	21
2020-03-16	AZ	Azerbaijan	EURO	0	0	0	21
2020-03-17	AZ	Azerbaijan	EURO	0	0	0	21
2020-03-18	AZ	Azerbaijan	EURO	1	1	13	34
2020-03-19	AZ	Azerbaijan	EURO	0	1	0	34
2020-03-20	AZ	Azerbaijan	EURO	0	1	10	44
2020-03-21	AZ	Azerbaijan	EURO	0	1	9	53
2020-03-22	AZ	Azerbaijan	EURO	0	1	0	53
2020-03-23	AZ	Azerbaijan	EURO	0	1	12	65
2020-03-24	AZ	Azerbaijan	EURO	0	1	7	72
2020-03-25	AZ	Azerbaijan	EURO	0	1	15	87
2020-03-26	AZ	Azerbaijan	EURO	1	2	6	93
2020-03-27	AZ	Azerbaijan	EURO	1	3	29	122
2020-03-28	AZ	Azerbaijan	EURO	0	3	25	147
2020-03-29	AZ	Azerbaijan	EURO	1	4	17	164
2020-03-30	AZ	Azerbaijan	EURO	0	4	26	190
2020-03-31	AZ	Azerbaijan	EURO	0	4	83	273
2020-04-01	AZ	Azerbaijan	EURO	1	5	25	298
2020-04-02	AZ	Azerbaijan	EURO	0	5	61	359
2020-04-03	AZ	Azerbaijan	EURO	0	5	41	400
2020-04-04	AZ	Azerbaijan	EURO	0	5	43	443
2020-04-05	AZ	Azerbaijan	EURO	0	5	69	512
2020-04-06	AZ	Azerbaijan	EURO	0	5	72	584
2020-04-07	AZ	Azerbaijan	EURO	2	7	57	641
2020-04-08	AZ	Azerbaijan	EURO	1	8	76	717
2020-04-09	AZ	Azerbaijan	EURO	0	8	105	822
2020-04-10	AZ	Azerbaijan	EURO	1	9	104	926
2020-04-11	AZ	Azerbaijan	EURO	1	10	65	991
2020-04-12	AZ	Azerbaijan	EURO	1	11	67	1058
2020-04-13	AZ	Azerbaijan	EURO	0	11	40	1098
2020-04-14	AZ	Azerbaijan	EURO	1	12	50	1148
2020-04-15	AZ	Azerbaijan	EURO	1	13	49	1197
2020-04-16	AZ	Azerbaijan	EURO	0	13	56	1253
2020-04-17	AZ	Azerbaijan	EURO	2	15	30	1283
2020-04-18	AZ	Azerbaijan	EURO	0	15	57	1340
2020-04-19	AZ	Azerbaijan	EURO	3	18	33	1373
2020-04-20	AZ	Azerbaijan	EURO	1	19	25	1398
2020-04-21	AZ	Azerbaijan	EURO	0	19	38	1436
2020-04-22	AZ	Azerbaijan	EURO	1	20	44	1480
2020-04-23	AZ	Azerbaijan	EURO	0	20	38	1518
2020-04-24	AZ	Azerbaijan	EURO	0	20	30	1548
2020-04-25	AZ	Azerbaijan	EURO	1	21	44	1592
2020-04-26	AZ	Azerbaijan	EURO	0	21	25	1617
2020-04-27	AZ	Azerbaijan	EURO	0	21	28	1645
2020-04-28	AZ	Azerbaijan	EURO	1	22	33	1678
2020-04-29	AZ	Azerbaijan	EURO	0	22	39	1717
2020-04-30	AZ	Azerbaijan	EURO	1	23	49	1766
2020-05-01	AZ	Azerbaijan	EURO	1	24	38	1804
2020-05-02	AZ	Azerbaijan	EURO	1	25	50	1854
2020-05-03	AZ	Azerbaijan	EURO	0	25	40	1894
2020-05-04	AZ	Azerbaijan	EURO	0	25	38	1932
2020-05-05	AZ	Azerbaijan	EURO	1	26	52	1984
2020-05-06	AZ	Azerbaijan	EURO	0	26	76	2060
2020-05-07	AZ	Azerbaijan	EURO	2	28	67	2127
2020-05-08	AZ	Azerbaijan	EURO	0	28	77	2204
2020-05-09	AZ	Azerbaijan	EURO	0	28	75	2279
2020-05-10	AZ	Azerbaijan	EURO	3	31	143	2422
2020-05-11	AZ	Azerbaijan	EURO	1	32	97	2519
2020-05-12	AZ	Azerbaijan	EURO	0	32	70	2589
2020-05-13	AZ	Azerbaijan	EURO	1	33	104	2693
2020-05-14	AZ	Azerbaijan	EURO	2	35	65	2758
2020-05-15	AZ	Azerbaijan	EURO	0	35	121	2879
2020-05-16	AZ	Azerbaijan	EURO	1	36	101	2980
2020-05-17	AZ	Azerbaijan	EURO	0	36	158	3138
2020-05-18	AZ	Azerbaijan	EURO	3	39	136	3274
2020-03-17	BS	Bahamas	AMRO	0	0	1	1
2020-03-18	BS	Bahamas	AMRO	0	0	2	3
2020-03-19	BS	Bahamas	AMRO	0	0	0	3
2020-03-20	BS	Bahamas	AMRO	0	0	1	4
2020-03-21	BS	Bahamas	AMRO	0	0	0	4
2020-03-22	BS	Bahamas	AMRO	0	0	0	4
2020-03-23	BS	Bahamas	AMRO	0	0	0	4
2020-03-24	BS	Bahamas	AMRO	0	0	0	4
2020-03-25	BS	Bahamas	AMRO	0	0	0	4
2020-03-26	BS	Bahamas	AMRO	0	0	1	5
2020-03-27	BS	Bahamas	AMRO	0	0	0	5
2020-03-28	BS	Bahamas	AMRO	0	0	4	9
2020-03-29	BS	Bahamas	AMRO	0	0	1	10
2020-03-30	BS	Bahamas	AMRO	0	0	0	10
2020-03-31	BS	Bahamas	AMRO	0	0	4	14
2020-04-01	BS	Bahamas	AMRO	0	0	0	14
2020-04-02	BS	Bahamas	AMRO	0	0	1	15
2020-04-03	BS	Bahamas	AMRO	1	1	6	21
2020-04-04	BS	Bahamas	AMRO	2	3	3	24
2020-04-05	BS	Bahamas	AMRO	0	3	0	24
2020-04-06	BS	Bahamas	AMRO	1	4	4	28
2020-04-07	BS	Bahamas	AMRO	1	5	1	29
2020-04-08	BS	Bahamas	AMRO	0	5	4	33
2020-04-09	BS	Bahamas	AMRO	1	6	3	36
2020-04-10	BS	Bahamas	AMRO	1	7	4	40
2020-04-11	BS	Bahamas	AMRO	1	8	1	41
2020-04-12	BS	Bahamas	AMRO	0	8	1	42
2020-04-13	BS	Bahamas	AMRO	0	8	0	42
2020-04-14	BS	Bahamas	AMRO	0	8	5	47
2020-04-15	BS	Bahamas	AMRO	0	8	2	49
2020-04-16	BS	Bahamas	AMRO	0	8	0	49
2020-04-17	BS	Bahamas	AMRO	0	8	4	53
2020-04-18	BS	Bahamas	AMRO	1	9	1	54
2020-04-19	BS	Bahamas	AMRO	0	9	0	54
2020-04-20	BS	Bahamas	AMRO	0	9	4	58
2020-04-21	BS	Bahamas	AMRO	0	9	2	60
2020-04-22	BS	Bahamas	AMRO	0	9	4	64
2020-04-23	BS	Bahamas	AMRO	0	9	1	65
2020-04-24	BS	Bahamas	AMRO	0	9	5	70
2020-04-25	BS	Bahamas	AMRO	2	11	2	72
2020-04-26	BS	Bahamas	AMRO	0	11	0	72
2020-04-27	BS	Bahamas	AMRO	0	11	6	78
2020-04-28	BS	Bahamas	AMRO	0	11	2	80
2020-04-29	BS	Bahamas	AMRO	0	11	0	80
2020-04-30	BS	Bahamas	AMRO	0	11	0	80
2020-05-01	BS	Bahamas	AMRO	0	11	0	80
2020-05-02	BS	Bahamas	AMRO	0	11	1	81
2020-05-03	BS	Bahamas	AMRO	0	11	1	82
2020-05-04	BS	Bahamas	AMRO	0	11	0	82
2020-05-05	BS	Bahamas	AMRO	0	11	1	83
2020-05-06	BS	Bahamas	AMRO	0	11	1	84
2020-05-07	BS	Bahamas	AMRO	0	11	5	89
2020-05-08	BS	Bahamas	AMRO	0	11	3	92
2020-05-09	BS	Bahamas	AMRO	0	11	0	92
2020-05-10	BS	Bahamas	AMRO	0	11	0	92
2020-05-11	BS	Bahamas	AMRO	0	11	0	92
2020-05-12	BS	Bahamas	AMRO	0	11	0	92
2020-05-13	BS	Bahamas	AMRO	0	11	1	93
2020-05-14	BS	Bahamas	AMRO	0	11	0	93
2020-05-15	BS	Bahamas	AMRO	0	11	1	94
2020-05-16	BS	Bahamas	AMRO	0	11	2	96
2020-05-17	BS	Bahamas	AMRO	0	11	0	96
2020-05-18	BS	Bahamas	AMRO	0	11	0	96
2020-02-24	BH	Bahrain	EMRO	0	0	2	2
2020-02-25	BH	Bahrain	EMRO	0	0	15	17
2020-02-26	BH	Bahrain	EMRO	0	0	16	33
2020-02-27	BH	Bahrain	EMRO	0	0	0	33
2020-02-28	BH	Bahrain	EMRO	0	0	5	38
2020-02-29	BH	Bahrain	EMRO	0	0	2	40
2020-03-01	BH	Bahrain	EMRO	0	0	0	40
2020-03-02	BH	Bahrain	EMRO	0	0	9	49
2020-03-03	BH	Bahrain	EMRO	0	0	0	49
2020-03-04	BH	Bahrain	EMRO	0	0	0	49
2020-03-05	BH	Bahrain	EMRO	0	0	0	49
2020-03-06	BH	Bahrain	EMRO	0	0	0	49
2020-03-07	BH	Bahrain	EMRO	0	0	7	56
2020-03-08	BH	Bahrain	EMRO	0	0	23	79
2020-03-09	BH	Bahrain	EMRO	0	0	16	95
2020-03-10	BH	Bahrain	EMRO	0	0	15	110
2020-03-11	BH	Bahrain	EMRO	0	0	79	189
2020-03-12	BH	Bahrain	EMRO	0	0	6	195
2020-03-13	BH	Bahrain	EMRO	0	0	0	195
2020-03-14	BH	Bahrain	EMRO	0	0	16	211
2020-03-15	BH	Bahrain	EMRO	0	0	3	214
2020-03-16	BH	Bahrain	EMRO	1	1	7	221
2020-03-17	BH	Bahrain	EMRO	0	1	16	237
2020-03-18	BH	Bahrain	EMRO	0	1	19	256
2020-03-19	BH	Bahrain	EMRO	0	1	13	269
2020-03-20	BH	Bahrain	EMRO	0	1	16	285
2020-03-21	BH	Bahrain	EMRO	0	1	21	306
2020-03-22	BH	Bahrain	EMRO	1	2	28	334
2020-03-23	BH	Bahrain	EMRO	0	2	5	339
2020-03-24	BH	Bahrain	EMRO	1	3	51	390
2020-03-25	BH	Bahrain	EMRO	0	3	29	419
2020-03-26	BH	Bahrain	EMRO	1	4	38	457
2020-03-27	BH	Bahrain	EMRO	0	4	9	466
2020-03-28	BH	Bahrain	EMRO	0	4	7	473
2020-03-29	BH	Bahrain	EMRO	0	4	26	499
2020-03-30	BH	Bahrain	EMRO	0	4	16	515
2020-03-31	BH	Bahrain	EMRO	0	4	52	567
2020-04-01	BH	Bahrain	EMRO	0	4	2	569
2020-04-02	BH	Bahrain	EMRO	0	4	66	635
2020-04-03	BH	Bahrain	EMRO	0	4	37	672
2020-04-04	BH	Bahrain	EMRO	0	4	16	688
2020-04-05	BH	Bahrain	EMRO	0	4	10	698
2020-04-06	BH	Bahrain	EMRO	0	4	25	723
2020-04-07	BH	Bahrain	EMRO	0	4	88	811
2020-04-08	BH	Bahrain	EMRO	1	5	10	821
2020-04-09	BH	Bahrain	EMRO	0	5	34	855
2020-04-10	BH	Bahrain	EMRO	1	6	58	913
2020-04-11	BH	Bahrain	EMRO	0	6	103	1016
2020-04-12	BH	Bahrain	EMRO	0	6	71	1087
2020-04-13	BH	Bahrain	EMRO	0	6	261	1348
2020-04-14	BH	Bahrain	EMRO	1	7	180	1528
2020-04-15	BH	Bahrain	EMRO	0	7	143	1671
2020-04-16	BH	Bahrain	EMRO	0	7	27	1698
2020-04-17	BH	Bahrain	EMRO	0	7	42	1740
2020-04-18	BH	Bahrain	EMRO	0	7	27	1767
2020-04-19	BH	Bahrain	EMRO	0	7	106	1873
2020-04-20	BH	Bahrain	EMRO	0	7	22	1895
2020-04-21	BH	Bahrain	EMRO	0	7	57	1952
2020-04-22	BH	Bahrain	EMRO	0	7	55	2007
2020-04-23	BH	Bahrain	EMRO	1	8	91	2098
2020-04-24	BH	Bahrain	EMRO	0	8	408	2506
2020-04-25	BH	Bahrain	EMRO	0	8	82	2588
2020-04-26	BH	Bahrain	EMRO	0	8	45	2633
2020-04-27	BH	Bahrain	EMRO	0	8	75	2708
2020-04-28	BH	Bahrain	EMRO	0	8	102	2810
2020-04-29	BH	Bahrain	EMRO	0	8	59	2869
2020-04-30	BH	Bahrain	EMRO	0	8	168	3037
2020-05-01	BH	Bahrain	EMRO	0	8	132	3169
2020-05-02	BH	Bahrain	EMRO	0	8	104	3273
2020-05-03	BH	Bahrain	EMRO	0	8	83	3356
2020-05-04	BH	Bahrain	EMRO	0	8	108	3464
2020-05-05	BH	Bahrain	EMRO	0	8	215	3679
2020-05-06	BH	Bahrain	EMRO	0	8	163	3842
2020-05-07	BH	Bahrain	EMRO	0	8	289	4131
2020-05-08	BH	Bahrain	EMRO	0	8	273	4404
2020-05-09	BH	Bahrain	EMRO	0	8	191	4595
2020-05-10	BH	Bahrain	EMRO	0	8	261	4856
2020-05-11	BH	Bahrain	EMRO	0	8	301	5157
2020-05-12	BH	Bahrain	EMRO	1	9	252	5409
2020-05-13	BH	Bahrain	EMRO	0	9	371	5780
2020-05-14	BH	Bahrain	EMRO	1	10	289	6069
2020-05-15	BH	Bahrain	EMRO	0	10	349	6418
2020-05-16	BH	Bahrain	EMRO	2	12	237	6655
2020-05-17	BH	Bahrain	EMRO	0	12	275	6930
2020-05-18	BH	Bahrain	EMRO	0	12	0	6930
2020-03-08	BD	Bangladesh	SEARO	0	0	3	3
2020-03-09	BD	Bangladesh	SEARO	0	0	0	3
2020-03-10	BD	Bangladesh	SEARO	0	0	0	3
2020-03-11	BD	Bangladesh	SEARO	0	0	0	3
2020-03-12	BD	Bangladesh	SEARO	0	0	0	3
2020-03-13	BD	Bangladesh	SEARO	0	0	0	3
2020-03-14	BD	Bangladesh	SEARO	0	0	0	3
2020-03-15	BD	Bangladesh	SEARO	0	0	0	3
2020-03-16	BD	Bangladesh	SEARO	0	0	5	8
2020-03-17	BD	Bangladesh	SEARO	0	0	0	8
2020-03-18	BD	Bangladesh	SEARO	0	0	2	10
2020-03-19	BD	Bangladesh	SEARO	1	1	7	17
2020-03-20	BD	Bangladesh	SEARO	0	1	0	17
2020-03-21	BD	Bangladesh	SEARO	1	2	7	24
2020-03-22	BD	Bangladesh	SEARO	0	2	0	24
2020-03-23	BD	Bangladesh	SEARO	0	2	3	27
2020-03-24	BD	Bangladesh	SEARO	2	4	12	39
2020-03-25	BD	Bangladesh	SEARO	0	4	0	39
2020-03-26	BD	Bangladesh	SEARO	1	5	5	44
2020-03-27	BD	Bangladesh	SEARO	0	5	4	48
2020-03-28	BD	Bangladesh	SEARO	0	5	0	48
2020-03-29	BD	Bangladesh	SEARO	0	5	0	48
2020-03-30	BD	Bangladesh	SEARO	0	5	1	49
2020-03-31	BD	Bangladesh	SEARO	0	5	0	49
2020-04-01	BD	Bangladesh	SEARO	1	6	5	54
2020-04-02	BD	Bangladesh	SEARO	0	6	2	56
2020-04-03	BD	Bangladesh	SEARO	0	6	5	61
2020-04-04	BD	Bangladesh	SEARO	2	8	9	70
2020-04-05	BD	Bangladesh	SEARO	0	8	18	88
2020-04-06	BD	Bangladesh	SEARO	4	12	35	123
2020-04-07	BD	Bangladesh	SEARO	5	17	41	164
2020-04-08	BD	Bangladesh	SEARO	3	20	54	218
2020-04-09	BD	Bangladesh	SEARO	1	21	112	330
2020-04-10	BD	Bangladesh	SEARO	6	27	94	424
2020-04-11	BD	Bangladesh	SEARO	3	30	58	482
2020-04-12	BD	Bangladesh	SEARO	4	34	139	621
2020-04-13	BD	Bangladesh	SEARO	5	39	182	803
2020-04-14	BD	Bangladesh	SEARO	7	46	209	1012
2020-04-15	BD	Bangladesh	SEARO	4	50	219	1231
2020-04-16	BD	Bangladesh	SEARO	10	60	341	1572
2020-04-17	BD	Bangladesh	SEARO	15	75	266	1838
2020-04-18	BD	Bangladesh	SEARO	9	84	306	2144
2020-04-19	BD	Bangladesh	SEARO	7	91	312	2456
2020-04-20	BD	Bangladesh	SEARO	10	101	492	2948
2020-04-21	BD	Bangladesh	SEARO	9	110	434	3382
2020-04-22	BD	Bangladesh	SEARO	10	120	390	3772
2020-04-23	BD	Bangladesh	SEARO	7	127	414	4186
2020-04-24	BD	Bangladesh	SEARO	4	131	503	4689
2020-04-25	BD	Bangladesh	SEARO	9	140	309	4998
2020-04-26	BD	Bangladesh	SEARO	5	145	418	5416
2020-04-27	BD	Bangladesh	SEARO	7	152	497	5913
2020-04-28	BD	Bangladesh	SEARO	3	155	549	6462
2020-04-29	BD	Bangladesh	SEARO	8	163	641	7103
2020-04-30	BD	Bangladesh	SEARO	5	168	564	7667
2020-05-01	BD	Bangladesh	SEARO	2	170	571	8238
2020-05-02	BD	Bangladesh	SEARO	5	175	552	8790
2020-05-03	BD	Bangladesh	SEARO	2	177	665	9455
2020-05-04	BD	Bangladesh	SEARO	5	182	688	10143
2020-05-05	BD	Bangladesh	SEARO	1	183	786	10929
2020-05-06	BD	Bangladesh	SEARO	3	186	790	11719
2020-05-07	BD	Bangladesh	SEARO	0	186	706	12425
2020-05-08	BD	Bangladesh	SEARO	20	206	709	13134
2020-05-09	BD	Bangladesh	SEARO	8	214	636	13770
2020-05-10	BD	Bangladesh	SEARO	14	228	887	14657
2020-05-11	BD	Bangladesh	SEARO	11	239	1034	15691
2020-05-12	BD	Bangladesh	SEARO	11	250	969	16660
2020-05-13	BD	Bangladesh	SEARO	19	269	1162	17822
2020-05-14	BD	Bangladesh	SEARO	14	283	1041	18863
2020-05-15	BD	Bangladesh	SEARO	15	298	1202	20065
2020-05-16	BD	Bangladesh	SEARO	16	314	930	20995
2020-05-17	BD	Bangladesh	SEARO	0	314	0	20995
2020-05-18	BD	Bangladesh	SEARO	14	328	1273	22268
2020-03-18	BB	Barbados	AMRO	0	0	2	2
2020-03-19	BB	Barbados	AMRO	0	0	0	2
2020-03-20	BB	Barbados	AMRO	0	0	3	5
2020-03-21	BB	Barbados	AMRO	0	0	0	5
2020-03-22	BB	Barbados	AMRO	0	0	0	5
2020-03-23	BB	Barbados	AMRO	0	0	0	5
2020-03-24	BB	Barbados	AMRO	0	0	13	18
2020-03-25	BB	Barbados	AMRO	0	0	0	18
2020-03-26	BB	Barbados	AMRO	0	0	0	18
2020-03-27	BB	Barbados	AMRO	0	0	0	18
2020-03-28	BB	Barbados	AMRO	0	0	6	24
2020-03-29	BB	Barbados	AMRO	0	0	0	24
2020-03-30	BB	Barbados	AMRO	0	0	2	26
2020-03-31	BB	Barbados	AMRO	0	0	7	33
2020-04-01	BB	Barbados	AMRO	0	0	0	33
2020-04-02	BB	Barbados	AMRO	0	0	0	33
2020-04-03	BB	Barbados	AMRO	0	0	12	45
2020-04-04	BB	Barbados	AMRO	0	0	0	45
2020-04-05	BB	Barbados	AMRO	0	0	6	51
2020-04-06	BB	Barbados	AMRO	0	0	0	51
2020-04-07	BB	Barbados	AMRO	1	1	5	56
2020-04-08	BB	Barbados	AMRO	1	2	4	60
2020-04-09	BB	Barbados	AMRO	1	3	3	63
2020-04-10	BB	Barbados	AMRO	0	3	0	63
2020-04-11	BB	Barbados	AMRO	1	4	3	66
2020-04-12	BB	Barbados	AMRO	0	4	1	67
2020-04-13	BB	Barbados	AMRO	0	4	1	68
2020-04-14	BB	Barbados	AMRO	0	4	3	71
2020-04-15	BB	Barbados	AMRO	0	4	1	72
2020-04-16	BB	Barbados	AMRO	1	5	1	73
2020-04-17	BB	Barbados	AMRO	0	5	2	75
2020-04-18	BB	Barbados	AMRO	0	5	0	75
2020-04-19	BB	Barbados	AMRO	0	5	0	75
2020-04-20	BB	Barbados	AMRO	0	5	0	75
2020-04-21	BB	Barbados	AMRO	0	5	0	75
2020-04-22	BB	Barbados	AMRO	0	5	0	75
2020-04-23	BB	Barbados	AMRO	0	5	0	75
2020-04-24	BB	Barbados	AMRO	1	6	1	76
2020-04-25	BB	Barbados	AMRO	0	6	0	76
2020-04-26	BB	Barbados	AMRO	0	6	1	77
2020-04-27	BB	Barbados	AMRO	0	6	2	79
2020-04-28	BB	Barbados	AMRO	0	6	0	79
2020-04-29	BB	Barbados	AMRO	0	6	1	80
2020-04-30	BB	Barbados	AMRO	0	6	0	80
2020-05-01	BB	Barbados	AMRO	1	7	0	80
2020-05-02	BB	Barbados	AMRO	0	7	1	81
2020-05-03	BB	Barbados	AMRO	0	7	0	81
2020-05-04	BB	Barbados	AMRO	0	7	0	81
2020-05-05	BB	Barbados	AMRO	0	7	1	82
2020-05-06	BB	Barbados	AMRO	0	7	0	82
2020-05-07	BB	Barbados	AMRO	0	7	0	82
2020-05-08	BB	Barbados	AMRO	0	7	0	82
2020-05-09	BB	Barbados	AMRO	0	7	0	82
2020-05-10	BB	Barbados	AMRO	0	7	0	82
2020-05-11	BB	Barbados	AMRO	0	7	2	84
2020-05-12	BB	Barbados	AMRO	0	7	0	84
2020-05-13	BB	Barbados	AMRO	0	7	0	84
2020-05-14	BB	Barbados	AMRO	0	7	1	85
2020-05-15	BB	Barbados	AMRO	0	7	0	85
2020-05-16	BB	Barbados	AMRO	0	7	0	85
2020-05-17	BB	Barbados	AMRO	0	7	0	85
2020-05-18	BB	Barbados	AMRO	0	7	1	86
2020-02-28	BY	Belarus	EURO	0	0	1	1
2020-02-29	BY	Belarus	EURO	0	0	0	1
2020-03-01	BY	Belarus	EURO	0	0	0	1
2020-03-02	BY	Belarus	EURO	0	0	0	1
2020-03-03	BY	Belarus	EURO	0	0	0	1
2020-03-04	BY	Belarus	EURO	0	0	5	6
2020-03-05	BY	Belarus	EURO	0	0	0	6
2020-03-06	BY	Belarus	EURO	0	0	0	6
2020-03-07	BY	Belarus	EURO	0	0	0	6
2020-03-08	BY	Belarus	EURO	0	0	0	6
2020-03-09	BY	Belarus	EURO	0	0	0	6
2020-03-10	BY	Belarus	EURO	0	0	3	9
2020-03-11	BY	Belarus	EURO	0	0	3	12
2020-03-12	BY	Belarus	EURO	0	0	0	12
2020-03-13	BY	Belarus	EURO	0	0	9	21
2020-03-14	BY	Belarus	EURO	0	0	0	21
2020-03-15	BY	Belarus	EURO	0	0	0	21
2020-03-16	BY	Belarus	EURO	0	0	15	36
2020-03-17	BY	Belarus	EURO	0	0	0	36
2020-03-18	BY	Belarus	EURO	0	0	10	46
2020-03-19	BY	Belarus	EURO	0	0	0	46
2020-03-20	BY	Belarus	EURO	0	0	11	57
2020-03-21	BY	Belarus	EURO	0	0	19	76
2020-03-22	BY	Belarus	EURO	0	0	0	76
2020-03-23	BY	Belarus	EURO	0	0	0	76
2020-03-24	BY	Belarus	EURO	0	0	5	81
2020-03-25	BY	Belarus	EURO	0	0	0	81
2020-03-26	BY	Belarus	EURO	0	0	5	86
2020-03-27	BY	Belarus	EURO	0	0	0	86
2020-03-28	BY	Belarus	EURO	0	0	8	94
2020-03-29	BY	Belarus	EURO	0	0	0	94
2020-03-30	BY	Belarus	EURO	0	0	58	152
2020-03-31	BY	Belarus	EURO	0	0	0	152
2020-04-01	BY	Belarus	EURO	0	0	0	152
2020-04-02	BY	Belarus	EURO	2	2	40	192
2020-04-03	BY	Belarus	EURO	2	4	62	254
2020-04-04	BY	Belarus	EURO	0	4	0	254
2020-04-05	BY	Belarus	EURO	0	4	186	440
2020-04-06	BY	Belarus	EURO	4	8	122	562
2020-04-07	BY	Belarus	EURO	5	13	138	700
2020-04-08	BY	Belarus	EURO	0	13	161	861
2020-04-09	BY	Belarus	EURO	0	13	205	1066
2020-04-10	BY	Belarus	EURO	0	13	0	1066
2020-04-11	BY	Belarus	EURO	6	19	915	1981
2020-04-12	BY	Belarus	EURO	4	23	245	2226
2020-04-13	BY	Belarus	EURO	3	26	352	2578
2020-04-14	BY	Belarus	EURO	3	29	341	2919
2020-04-15	BY	Belarus	EURO	4	33	362	3281
2020-04-16	BY	Belarus	EURO	3	36	447	3728
2020-04-17	BY	Belarus	EURO	4	40	476	4204
2020-04-18	BY	Belarus	EURO	3	43	575	4779
2020-04-19	BY	Belarus	EURO	2	45	0	4779
2020-04-20	BY	Belarus	EURO	2	47	0	4779
2020-04-21	BY	Belarus	EURO	4	51	1485	6264
2020-04-22	BY	Belarus	EURO	4	55	459	6723
2020-04-23	BY	Belarus	EURO	5	60	558	7281
2020-04-24	BY	Belarus	EURO	0	60	741	8022
2020-04-25	BY	Belarus	EURO	3	63	751	8773
2020-04-26	BY	Belarus	EURO	4	67	817	9590
2020-04-27	BY	Belarus	EURO	5	72	873	10463
2020-04-28	BY	Belarus	EURO	7	79	1745	12208
2020-04-29	BY	Belarus	EURO	0	79	0	12208
2020-04-30	BY	Belarus	EURO	5	84	973	13181
2020-05-01	BY	Belarus	EURO	5	89	846	14027
2020-05-02	BY	Belarus	EURO	4	93	890	14917
2020-05-03	BY	Belarus	EURO	4	97	911	15828
2020-05-04	BY	Belarus	EURO	6	103	1661	17489
2020-05-05	BY	Belarus	EURO	0	103	0	17489
2020-05-06	BY	Belarus	EURO	9	112	1766	19255
2020-05-07	BY	Belarus	EURO	0	112	0	19255
2020-05-08	BY	Belarus	EURO	4	116	913	20168
2020-05-09	BY	Belarus	EURO	5	121	933	21101
2020-05-10	BY	Belarus	EURO	10	131	1872	22973
2020-05-11	BY	Belarus	EURO	4	135	933	23906
2020-05-12	BY	Belarus	EURO	0	135	0	23906
2020-05-13	BY	Belarus	EURO	14	149	1934	25840
2020-05-14	BY	Belarus	EURO	0	149	0	25840
2020-05-15	BY	Belarus	EURO	2	151	932	26772
2020-05-16	BY	Belarus	EURO	5	156	958	27730
2020-05-17	BY	Belarus	EURO	4	160	951	28681
2020-05-18	BY	Belarus	EURO	5	165	969	29650
2020-02-04	BE	Belgium	EURO	0	0	1	1
2020-02-05	BE	Belgium	EURO	0	0	0	1
2020-02-06	BE	Belgium	EURO	0	0	0	1
2020-02-07	BE	Belgium	EURO	0	0	0	1
2020-02-08	BE	Belgium	EURO	0	0	0	1
2020-02-09	BE	Belgium	EURO	0	0	0	1
2020-02-10	BE	Belgium	EURO	0	0	0	1
2020-02-11	BE	Belgium	EURO	0	0	0	1
2020-02-12	BE	Belgium	EURO	0	0	0	1
2020-02-13	BE	Belgium	EURO	0	0	0	1
2020-02-14	BE	Belgium	EURO	0	0	0	1
2020-02-15	BE	Belgium	EURO	0	0	0	1
2020-02-16	BE	Belgium	EURO	0	0	0	1
2020-02-17	BE	Belgium	EURO	0	0	0	1
2020-02-18	BE	Belgium	EURO	0	0	0	1
2020-02-19	BE	Belgium	EURO	0	0	0	1
2020-02-20	BE	Belgium	EURO	0	0	0	1
2020-02-21	BE	Belgium	EURO	0	0	0	1
2020-02-22	BE	Belgium	EURO	0	0	0	1
2020-02-23	BE	Belgium	EURO	0	0	0	1
2020-02-24	BE	Belgium	EURO	0	0	0	1
2020-02-25	BE	Belgium	EURO	0	0	0	1
2020-02-26	BE	Belgium	EURO	0	0	0	1
2020-02-27	BE	Belgium	EURO	0	0	0	1
2020-02-28	BE	Belgium	EURO	0	0	0	1
2020-02-29	BE	Belgium	EURO	0	0	0	1
2020-03-01	BE	Belgium	EURO	0	0	0	1
2020-03-02	BE	Belgium	EURO	0	0	7	8
2020-03-03	BE	Belgium	EURO	0	0	0	8
2020-03-04	BE	Belgium	EURO	0	0	15	23
2020-03-05	BE	Belgium	EURO	0	0	27	50
2020-03-06	BE	Belgium	EURO	0	0	59	109
2020-03-07	BE	Belgium	EURO	0	0	60	169
2020-03-08	BE	Belgium	EURO	0	0	31	200
2020-03-09	BE	Belgium	EURO	0	0	0	200
2020-03-10	BE	Belgium	EURO	0	0	67	267
2020-03-11	BE	Belgium	EURO	0	0	0	267
2020-03-12	BE	Belgium	EURO	0	0	47	314
2020-03-13	BE	Belgium	EURO	0	0	285	599
2020-03-14	BE	Belgium	EURO	0	0	90	689
2020-03-15	BE	Belgium	EURO	0	0	197	886
2020-03-16	BE	Belgium	EURO	5	5	199	1085
2020-03-17	BE	Belgium	EURO	9	14	401	1486
2020-03-18	BE	Belgium	EURO	0	14	0	1486
2020-03-19	BE	Belgium	EURO	0	14	309	1795
2020-03-20	BE	Belgium	EURO	23	37	462	2257
2020-03-21	BE	Belgium	EURO	30	67	558	2815
2020-03-22	BE	Belgium	EURO	0	67	0	2815
2020-03-23	BE	Belgium	EURO	8	75	586	3401
2020-03-24	BE	Belgium	EURO	13	88	342	3743
2020-03-25	BE	Belgium	EURO	34	122	526	4269
2020-03-26	BE	Belgium	EURO	56	178	668	4937
2020-03-27	BE	Belgium	EURO	42	220	1298	6235
2020-03-28	BE	Belgium	EURO	69	289	1049	7284
2020-03-29	BE	Belgium	EURO	64	353	1850	9134
2020-03-30	BE	Belgium	EURO	78	431	1702	10836
2020-03-31	BE	Belgium	EURO	82	513	1063	11899
2020-04-01	BE	Belgium	EURO	192	705	876	12775
2020-04-02	BE	Belgium	EURO	123	828	1189	13964
2020-04-03	BE	Belgium	EURO	183	1011	1384	15348
2020-04-04	BE	Belgium	EURO	132	1143	1422	16770
2020-04-05	BE	Belgium	EURO	140	1283	1661	18431
2020-04-06	BE	Belgium	EURO	164	1447	1260	19691
2020-04-07	BE	Belgium	EURO	185	1632	1123	20814
2020-04-08	BE	Belgium	EURO	403	2035	1380	22194
2020-04-09	BE	Belgium	EURO	205	2240	1209	23403
2020-04-10	BE	Belgium	EURO	283	2523	1580	24983
2020-04-11	BE	Belgium	EURO	496	3019	1684	26667
2020-04-12	BE	Belgium	EURO	327	3346	1351	28018
2020-04-13	BE	Belgium	EURO	254	3600	1629	29647
2020-04-14	BE	Belgium	EURO	303	3903	942	30589
2020-04-15	BE	Belgium	EURO	254	4157	530	31119
2020-04-16	BE	Belgium	EURO	283	4440	2454	33573
2020-04-17	BE	Belgium	EURO	417	4857	1236	34809
2020-04-18	BE	Belgium	EURO	306	5163	1329	36138
2020-04-19	BE	Belgium	EURO	290	5453	1045	37183
2020-04-20	BE	Belgium	EURO	230	5683	1313	38496
2020-04-21	BE	Belgium	EURO	145	5828	1487	39983
2020-04-22	BE	Belgium	EURO	170	5998	973	40956
2020-04-23	BE	Belgium	EURO	264	6262	933	41889
2020-04-24	BE	Belgium	EURO	228	6490	908	42797
2020-04-25	BE	Belgium	EURO	189	6679	1496	44293
2020-04-26	BE	Belgium	EURO	238	6917	1032	45325
2020-04-27	BE	Belgium	EURO	177	7094	809	46134
2020-04-28	BE	Belgium	EURO	113	7207	553	46687
2020-04-29	BE	Belgium	EURO	124	7331	647	47334
2020-04-30	BE	Belgium	EURO	170	7501	525	47859
2020-05-01	BE	Belgium	EURO	93	7594	660	48519
2020-05-02	BE	Belgium	EURO	109	7703	513	49032
2020-05-03	BE	Belgium	EURO	62	7765	485	49517
2020-05-04	BE	Belgium	EURO	79	7844	389	49906
2020-05-05	BE	Belgium	EURO	80	7924	361	50267
2020-05-06	BE	Belgium	EURO	92	8016	242	50509
2020-05-07	BE	Belgium	EURO	323	8339	272	50781
2020-05-08	BE	Belgium	EURO	76	8415	639	51420
2020-05-09	BE	Belgium	EURO	106	8521	591	52011
2020-05-10	BE	Belgium	EURO	60	8581	585	52596
2020-05-11	BE	Belgium	EURO	75	8656	485	53081
2020-05-12	BE	Belgium	EURO	51	8707	368	53449
2020-05-13	BE	Belgium	EURO	54	8761	330	53779
2020-05-14	BE	Belgium	EURO	82	8843	202	53981
2020-05-15	BE	Belgium	EURO	60	8903	307	54288
2020-05-16	BE	Belgium	EURO	56	8959	356	54644
2020-05-17	BE	Belgium	EURO	46	9005	345	54989
2020-05-18	BE	Belgium	EURO	47	9052	291	55280
2020-03-24	BZ	Belize	AMRO	0	0	1	1
2020-03-25	BZ	Belize	AMRO	0	0	0	1
2020-03-26	BZ	Belize	AMRO	0	0	1	2
2020-03-27	BZ	Belize	AMRO	0	0	0	2
2020-03-28	BZ	Belize	AMRO	0	0	0	2
2020-03-29	BZ	Belize	AMRO	0	0	0	2
2020-03-30	BZ	Belize	AMRO	0	0	0	2
2020-03-31	BZ	Belize	AMRO	0	0	1	3
2020-04-01	BZ	Belize	AMRO	0	0	0	3
2020-04-02	BZ	Belize	AMRO	0	0	0	3
2020-04-03	BZ	Belize	AMRO	0	0	0	3
2020-04-04	BZ	Belize	AMRO	0	0	0	3
2020-04-05	BZ	Belize	AMRO	0	0	1	4
2020-04-06	BZ	Belize	AMRO	0	0	1	5
2020-04-07	BZ	Belize	AMRO	1	1	2	7
2020-04-08	BZ	Belize	AMRO	0	1	0	7
2020-04-09	BZ	Belize	AMRO	0	1	1	8
2020-04-10	BZ	Belize	AMRO	0	1	1	9
2020-04-11	BZ	Belize	AMRO	0	1	1	10
2020-04-12	BZ	Belize	AMRO	1	2	0	10
2020-04-13	BZ	Belize	AMRO	0	2	3	13
2020-04-14	BZ	Belize	AMRO	0	2	1	14
2020-04-15	BZ	Belize	AMRO	0	2	4	18
2020-04-16	BZ	Belize	AMRO	0	2	0	18
2020-04-17	BZ	Belize	AMRO	0	2	0	18
2020-04-18	BZ	Belize	AMRO	0	2	0	18
2020-04-19	BZ	Belize	AMRO	0	2	0	18
2020-04-20	BZ	Belize	AMRO	0	2	0	18
2020-04-21	BZ	Belize	AMRO	0	2	0	18
2020-04-22	BZ	Belize	AMRO	0	2	0	18
2020-04-23	BZ	Belize	AMRO	0	2	0	18
2020-04-24	BZ	Belize	AMRO	0	2	0	18
2020-04-25	BZ	Belize	AMRO	0	2	0	18
2020-04-26	BZ	Belize	AMRO	0	2	0	18
2020-04-27	BZ	Belize	AMRO	0	2	0	18
2020-04-28	BZ	Belize	AMRO	0	2	0	18
2020-04-29	BZ	Belize	AMRO	0	2	0	18
2020-04-30	BZ	Belize	AMRO	0	2	0	18
2020-05-01	BZ	Belize	AMRO	0	2	0	18
2020-05-02	BZ	Belize	AMRO	0	2	0	18
2020-05-03	BZ	Belize	AMRO	0	2	0	18
2020-05-04	BZ	Belize	AMRO	0	2	0	18
2020-05-05	BZ	Belize	AMRO	0	2	0	18
2020-05-06	BZ	Belize	AMRO	0	2	0	18
2020-05-07	BZ	Belize	AMRO	0	2	0	18
2020-05-08	BZ	Belize	AMRO	0	2	0	18
2020-05-09	BZ	Belize	AMRO	0	2	0	18
2020-05-10	BZ	Belize	AMRO	0	2	0	18
2020-05-11	BZ	Belize	AMRO	0	2	0	18
2020-05-12	BZ	Belize	AMRO	0	2	0	18
2020-05-13	BZ	Belize	AMRO	0	2	0	18
2020-05-14	BZ	Belize	AMRO	0	2	0	18
2020-05-15	BZ	Belize	AMRO	0	2	0	18
2020-05-16	BZ	Belize	AMRO	0	2	0	18
2020-05-17	BZ	Belize	AMRO	0	2	0	18
2020-05-18	BZ	Belize	AMRO	0	2	0	18
2020-03-17	BJ	Benin	AFRO	0	0	1	1
2020-03-18	BJ	Benin	AFRO	0	0	0	1
2020-03-19	BJ	Benin	AFRO	0	0	1	2
2020-03-20	BJ	Benin	AFRO	0	0	0	2
2020-03-21	BJ	Benin	AFRO	0	0	0	2
2020-03-22	BJ	Benin	AFRO	0	0	0	2
2020-03-23	BJ	Benin	AFRO	0	0	0	2
2020-03-24	BJ	Benin	AFRO	0	0	3	5
2020-03-25	BJ	Benin	AFRO	0	0	0	5
2020-03-26	BJ	Benin	AFRO	0	0	1	6
2020-03-27	BJ	Benin	AFRO	0	0	0	6
2020-03-28	BJ	Benin	AFRO	0	0	0	6
2020-03-29	BJ	Benin	AFRO	0	0	0	6
2020-03-30	BJ	Benin	AFRO	0	0	0	6
2020-03-31	BJ	Benin	AFRO	0	0	0	6
2020-04-01	BJ	Benin	AFRO	0	0	3	9
2020-04-02	BJ	Benin	AFRO	0	0	4	13
2020-04-03	BJ	Benin	AFRO	0	0	0	13
2020-04-04	BJ	Benin	AFRO	0	0	0	13
2020-04-05	BJ	Benin	AFRO	0	0	0	13
2020-04-06	BJ	Benin	AFRO	0	0	9	22
2020-04-07	BJ	Benin	AFRO	1	1	1	23
2020-04-08	BJ	Benin	AFRO	0	1	3	26
2020-04-09	BJ	Benin	AFRO	0	1	0	26
2020-04-10	BJ	Benin	AFRO	0	1	4	30
2020-04-11	BJ	Benin	AFRO	0	1	0	30
2020-04-12	BJ	Benin	AFRO	0	1	5	35
2020-04-13	BJ	Benin	AFRO	0	1	0	35
2020-04-14	BJ	Benin	AFRO	0	1	0	35
2020-04-15	BJ	Benin	AFRO	0	1	0	35
2020-04-16	BJ	Benin	AFRO	0	1	0	35
2020-04-17	BJ	Benin	AFRO	0	1	2	37
2020-04-18	BJ	Benin	AFRO	0	1	0	37
2020-04-19	BJ	Benin	AFRO	0	1	0	37
2020-04-20	BJ	Benin	AFRO	0	1	0	37
2020-04-21	BJ	Benin	AFRO	0	1	17	54
2020-04-22	BJ	Benin	AFRO	0	1	0	54
2020-04-23	BJ	Benin	AFRO	0	1	0	54
2020-04-24	BJ	Benin	AFRO	0	1	4	58
2020-04-25	BJ	Benin	AFRO	0	1	0	58
2020-04-26	BJ	Benin	AFRO	0	1	0	58
2020-04-27	BJ	Benin	AFRO	0	1	6	64
2020-04-28	BJ	Benin	AFRO	0	1	0	64
2020-04-29	BJ	Benin	AFRO	0	1	0	64
2020-04-30	BJ	Benin	AFRO	1	2	5	69
2020-05-01	BJ	Benin	AFRO	0	2	15	84
2020-05-02	BJ	Benin	AFRO	0	2	6	90
2020-05-03	BJ	Benin	AFRO	0	2	0	90
2020-05-04	BJ	Benin	AFRO	0	2	0	90
2020-05-05	BJ	Benin	AFRO	0	2	6	96
2020-05-06	BJ	Benin	AFRO	0	2	6	102
2020-05-07	BJ	Benin	AFRO	0	2	0	102
2020-05-08	BJ	Benin	AFRO	0	2	38	140
2020-05-09	BJ	Benin	AFRO	0	2	102	242
2020-05-10	BJ	Benin	AFRO	0	2	42	284
2020-05-11	BJ	Benin	AFRO	0	2	35	319
2020-05-12	BJ	Benin	AFRO	0	2	0	319
2020-05-13	BJ	Benin	AFRO	0	2	8	327
2020-05-14	BJ	Benin	AFRO	0	2	0	327
2020-05-15	BJ	Benin	AFRO	0	2	12	339
2020-05-16	BJ	Benin	AFRO	0	2	0	339
2020-05-17	BJ	Benin	AFRO	0	2	0	339
2020-05-18	BJ	Benin	AFRO	0	2	0	339
2020-03-18	BM	Bermuda	AMRO	0	0	2	2
2020-03-19	BM	Bermuda	AMRO	0	0	0	2
2020-03-20	BM	Bermuda	AMRO	0	0	0	2
2020-03-21	BM	Bermuda	AMRO	0	0	0	2
2020-03-22	BM	Bermuda	AMRO	0	0	0	2
2020-03-23	BM	Bermuda	AMRO	0	0	0	2
2020-03-24	BM	Bermuda	AMRO	0	0	4	6
2020-03-25	BM	Bermuda	AMRO	0	0	0	6
2020-03-26	BM	Bermuda	AMRO	0	0	1	7
2020-03-27	BM	Bermuda	AMRO	0	0	0	7
2020-03-28	BM	Bermuda	AMRO	0	0	8	15
2020-03-29	BM	Bermuda	AMRO	0	0	2	17
2020-03-30	BM	Bermuda	AMRO	0	0	5	22
2020-03-31	BM	Bermuda	AMRO	0	0	0	22
2020-04-01	BM	Bermuda	AMRO	0	0	5	27
2020-04-02	BM	Bermuda	AMRO	0	0	5	32
2020-04-03	BM	Bermuda	AMRO	0	0	0	32
2020-04-04	BM	Bermuda	AMRO	0	0	3	35
2020-04-05	BM	Bermuda	AMRO	0	0	0	35
2020-04-06	BM	Bermuda	AMRO	0	0	2	37
2020-04-07	BM	Bermuda	AMRO	0	0	0	37
2020-04-08	BM	Bermuda	AMRO	2	2	2	39
2020-04-09	BM	Bermuda	AMRO	0	2	0	39
2020-04-10	BM	Bermuda	AMRO	1	3	0	39
2020-04-11	BM	Bermuda	AMRO	1	4	9	48
2020-04-12	BM	Bermuda	AMRO	0	4	0	48
2020-04-13	BM	Bermuda	AMRO	0	4	2	50
2020-04-14	BM	Bermuda	AMRO	0	4	7	57
2020-04-15	BM	Bermuda	AMRO	1	5	0	57
2020-04-16	BM	Bermuda	AMRO	0	5	0	57
2020-04-17	BM	Bermuda	AMRO	0	5	24	81
2020-04-18	BM	Bermuda	AMRO	0	5	2	83
2020-04-19	BM	Bermuda	AMRO	0	5	0	83
2020-04-20	BM	Bermuda	AMRO	0	5	3	86
2020-04-21	BM	Bermuda	AMRO	0	5	0	86
2020-04-22	BM	Bermuda	AMRO	0	5	0	86
2020-04-23	BM	Bermuda	AMRO	0	5	12	98
2020-04-24	BM	Bermuda	AMRO	0	5	1	99
2020-04-25	BM	Bermuda	AMRO	0	5	0	99
2020-04-26	BM	Bermuda	AMRO	0	5	0	99
2020-04-27	BM	Bermuda	AMRO	0	5	10	109
2020-04-28	BM	Bermuda	AMRO	1	6	0	109
2020-04-29	BM	Bermuda	AMRO	0	6	1	110
2020-04-30	BM	Bermuda	AMRO	0	6	1	111
2020-05-01	BM	Bermuda	AMRO	0	6	0	111
2020-05-02	BM	Bermuda	AMRO	0	6	3	114
2020-05-03	BM	Bermuda	AMRO	0	6	0	114
2020-05-04	BM	Bermuda	AMRO	1	7	1	115
2020-05-05	BM	Bermuda	AMRO	0	7	0	115
2020-05-06	BM	Bermuda	AMRO	0	7	0	115
2020-05-07	BM	Bermuda	AMRO	0	7	0	115
2020-05-08	BM	Bermuda	AMRO	0	7	3	118
2020-05-09	BM	Bermuda	AMRO	0	7	0	118
2020-05-10	BM	Bermuda	AMRO	0	7	0	118
2020-05-11	BM	Bermuda	AMRO	0	7	0	118
2020-05-12	BM	Bermuda	AMRO	0	7	0	118
2020-05-13	BM	Bermuda	AMRO	1	8	1	119
2020-05-14	BM	Bermuda	AMRO	0	8	2	121
2020-05-15	BM	Bermuda	AMRO	0	8	0	121
2020-05-16	BM	Bermuda	AMRO	1	9	1	122
2020-05-17	BM	Bermuda	AMRO	0	9	1	123
2020-05-18	BM	Bermuda	AMRO	0	9	0	123
2020-03-06	BT	Bhutan	SEARO	0	0	1	1
2020-03-07	BT	Bhutan	SEARO	0	0	0	1
2020-03-08	BT	Bhutan	SEARO	0	0	0	1
2020-03-09	BT	Bhutan	SEARO	0	0	0	1
2020-03-10	BT	Bhutan	SEARO	0	0	0	1
2020-03-11	BT	Bhutan	SEARO	0	0	0	1
2020-03-12	BT	Bhutan	SEARO	0	0	0	1
2020-03-13	BT	Bhutan	SEARO	0	0	0	1
2020-03-14	BT	Bhutan	SEARO	0	0	0	1
2020-03-15	BT	Bhutan	SEARO	0	0	0	1
2020-03-16	BT	Bhutan	SEARO	0	0	0	1
2020-03-17	BT	Bhutan	SEARO	0	0	0	1
2020-03-18	BT	Bhutan	SEARO	0	0	0	1
2020-03-19	BT	Bhutan	SEARO	0	0	1	2
2020-03-20	BT	Bhutan	SEARO	0	0	0	2
2020-03-21	BT	Bhutan	SEARO	0	0	0	2
2020-03-22	BT	Bhutan	SEARO	0	0	0	2
2020-03-23	BT	Bhutan	SEARO	0	0	0	2
2020-03-24	BT	Bhutan	SEARO	0	0	0	2
2020-03-25	BT	Bhutan	SEARO	0	0	0	2
2020-03-26	BT	Bhutan	SEARO	0	0	1	3
2020-03-27	BT	Bhutan	SEARO	0	0	0	3
2020-03-28	BT	Bhutan	SEARO	0	0	0	3
2020-03-29	BT	Bhutan	SEARO	0	0	0	3
2020-03-30	BT	Bhutan	SEARO	0	0	1	4
2020-03-31	BT	Bhutan	SEARO	0	0	0	4
2020-04-01	BT	Bhutan	SEARO	0	0	0	4
2020-04-02	BT	Bhutan	SEARO	0	0	1	5
2020-04-03	BT	Bhutan	SEARO	0	0	0	5
2020-04-04	BT	Bhutan	SEARO	0	0	0	5
2020-04-05	BT	Bhutan	SEARO	0	0	0	5
2020-04-06	BT	Bhutan	SEARO	0	0	0	5
2020-04-07	BT	Bhutan	SEARO	0	0	0	5
2020-04-08	BT	Bhutan	SEARO	0	0	0	5
2020-04-09	BT	Bhutan	SEARO	0	0	0	5
2020-04-10	BT	Bhutan	SEARO	0	0	0	5
2020-04-11	BT	Bhutan	SEARO	0	0	0	5
2020-04-12	BT	Bhutan	SEARO	0	0	0	5
2020-04-13	BT	Bhutan	SEARO	0	0	0	5
2020-04-14	BT	Bhutan	SEARO	0	0	0	5
2020-04-15	BT	Bhutan	SEARO	0	0	0	5
2020-04-16	BT	Bhutan	SEARO	0	0	0	5
2020-04-17	BT	Bhutan	SEARO	0	0	0	5
2020-04-18	BT	Bhutan	SEARO	0	0	0	5
2020-04-19	BT	Bhutan	SEARO	0	0	0	5
2020-04-20	BT	Bhutan	SEARO	0	0	0	5
2020-04-21	BT	Bhutan	SEARO	0	0	1	6
2020-04-22	BT	Bhutan	SEARO	0	0	0	6
2020-04-23	BT	Bhutan	SEARO	0	0	1	7
2020-04-24	BT	Bhutan	SEARO	0	0	0	7
2020-04-25	BT	Bhutan	SEARO	0	0	0	7
2020-04-26	BT	Bhutan	SEARO	0	0	0	7
2020-04-27	BT	Bhutan	SEARO	0	0	0	7
2020-04-28	BT	Bhutan	SEARO	0	0	0	7
2020-04-29	BT	Bhutan	SEARO	0	0	0	7
2020-04-30	BT	Bhutan	SEARO	0	0	0	7
2020-05-01	BT	Bhutan	SEARO	0	0	0	7
2020-05-02	BT	Bhutan	SEARO	0	0	0	7
2020-05-03	BT	Bhutan	SEARO	0	0	0	7
2020-05-04	BT	Bhutan	SEARO	0	0	0	7
2020-05-05	BT	Bhutan	SEARO	0	0	0	7
2020-05-06	BT	Bhutan	SEARO	0	0	0	7
2020-05-07	BT	Bhutan	SEARO	0	0	0	7
2020-05-08	BT	Bhutan	SEARO	0	0	0	7
2020-05-09	BT	Bhutan	SEARO	0	0	0	7
2020-05-10	BT	Bhutan	SEARO	0	0	0	7
2020-05-11	BT	Bhutan	SEARO	0	0	2	9
2020-05-12	BT	Bhutan	SEARO	0	0	2	11
2020-05-13	BT	Bhutan	SEARO	0	0	0	11
2020-05-14	BT	Bhutan	SEARO	0	0	4	15
2020-05-15	BT	Bhutan	SEARO	0	0	5	20
2020-05-16	BT	Bhutan	SEARO	0	0	1	21
2020-05-17	BT	Bhutan	SEARO	0	0	0	21
2020-05-18	BT	Bhutan	SEARO	0	0	0	21
2020-03-11	BO	Bolivia (Plurinational State of)	AMRO	0	0	2	2
2020-03-12	BO	Bolivia (Plurinational State of)	AMRO	0	0	0	2
2020-03-13	BO	Bolivia (Plurinational State of)	AMRO	0	0	1	3
2020-03-14	BO	Bolivia (Plurinational State of)	AMRO	0	0	0	3
2020-03-15	BO	Bolivia (Plurinational State of)	AMRO	0	0	0	3
2020-03-16	BO	Bolivia (Plurinational State of)	AMRO	0	0	8	11
2020-03-17	BO	Bolivia (Plurinational State of)	AMRO	0	0	0	11
2020-03-18	BO	Bolivia (Plurinational State of)	AMRO	0	0	1	12
2020-03-19	BO	Bolivia (Plurinational State of)	AMRO	0	0	3	15
2020-03-20	BO	Bolivia (Plurinational State of)	AMRO	0	0	1	16
2020-03-21	BO	Bolivia (Plurinational State of)	AMRO	0	0	3	19
2020-03-22	BO	Bolivia (Plurinational State of)	AMRO	0	0	0	19
2020-03-23	BO	Bolivia (Plurinational State of)	AMRO	0	0	5	24
2020-03-24	BO	Bolivia (Plurinational State of)	AMRO	0	0	4	28
2020-03-25	BO	Bolivia (Plurinational State of)	AMRO	0	0	0	28
2020-03-26	BO	Bolivia (Plurinational State of)	AMRO	0	0	11	39
2020-03-27	BO	Bolivia (Plurinational State of)	AMRO	0	0	0	39
2020-03-28	BO	Bolivia (Plurinational State of)	AMRO	0	0	22	61
2020-03-29	BO	Bolivia (Plurinational State of)	AMRO	0	0	13	74
2020-03-30	BO	Bolivia (Plurinational State of)	AMRO	0	0	0	74
2020-03-31	BO	Bolivia (Plurinational State of)	AMRO	5	5	23	97
2020-04-01	BO	Bolivia (Plurinational State of)	AMRO	1	6	10	107
2020-04-02	BO	Bolivia (Plurinational State of)	AMRO	1	7	8	115
2020-04-03	BO	Bolivia (Plurinational State of)	AMRO	1	8	8	123
2020-04-04	BO	Bolivia (Plurinational State of)	AMRO	1	9	9	132
2020-04-05	BO	Bolivia (Plurinational State of)	AMRO	1	10	7	139
2020-04-06	BO	Bolivia (Plurinational State of)	AMRO	0	10	18	157
2020-04-07	BO	Bolivia (Plurinational State of)	AMRO	1	11	26	183
2020-04-08	BO	Bolivia (Plurinational State of)	AMRO	3	14	11	194
2020-04-09	BO	Bolivia (Plurinational State of)	AMRO	1	15	16	210
2020-04-10	BO	Bolivia (Plurinational State of)	AMRO	3	18	54	264
2020-04-11	BO	Bolivia (Plurinational State of)	AMRO	1	19	4	268
2020-04-12	BO	Bolivia (Plurinational State of)	AMRO	1	20	7	275
2020-04-13	BO	Bolivia (Plurinational State of)	AMRO	4	24	25	300
2020-04-14	BO	Bolivia (Plurinational State of)	AMRO	3	27	30	330
2020-04-15	BO	Bolivia (Plurinational State of)	AMRO	1	28	24	354
2020-04-16	BO	Bolivia (Plurinational State of)	AMRO	0	28	43	397
2020-04-17	BO	Bolivia (Plurinational State of)	AMRO	1	29	44	441
2020-04-18	BO	Bolivia (Plurinational State of)	AMRO	2	31	24	465
2020-04-19	BO	Bolivia (Plurinational State of)	AMRO	0	31	28	493
2020-04-20	BO	Bolivia (Plurinational State of)	AMRO	1	32	27	520
2020-04-21	BO	Bolivia (Plurinational State of)	AMRO	1	33	44	564
2020-04-22	BO	Bolivia (Plurinational State of)	AMRO	1	34	34	598
2020-04-23	BO	Bolivia (Plurinational State of)	AMRO	3	37	11	609
2020-04-24	BO	Bolivia (Plurinational State of)	AMRO	3	40	63	672
2020-04-25	BO	Bolivia (Plurinational State of)	AMRO	3	43	31	703
2020-04-26	BO	Bolivia (Plurinational State of)	AMRO	1	44	104	807
2020-04-27	BO	Bolivia (Plurinational State of)	AMRO	2	46	59	866
2020-04-28	BO	Bolivia (Plurinational State of)	AMRO	4	50	84	950
2020-04-29	BO	Bolivia (Plurinational State of)	AMRO	3	53	64	1014
2020-04-30	BO	Bolivia (Plurinational State of)	AMRO	2	55	39	1053
2020-05-01	BO	Bolivia (Plurinational State of)	AMRO	4	59	57	1110
2020-05-02	BO	Bolivia (Plurinational State of)	AMRO	3	62	57	1167
2020-05-03	BO	Bolivia (Plurinational State of)	AMRO	4	66	62	1229
2020-05-04	BO	Bolivia (Plurinational State of)	AMRO	5	71	241	1470
2020-05-05	BO	Bolivia (Plurinational State of)	AMRO	5	76	124	1594
2020-05-06	BO	Bolivia (Plurinational State of)	AMRO	6	82	87	1681
2020-05-07	BO	Bolivia (Plurinational State of)	AMRO	4	86	121	1802
2020-05-08	BO	Bolivia (Plurinational State of)	AMRO	5	91	84	1886
2020-05-09	BO	Bolivia (Plurinational State of)	AMRO	11	102	195	2081
2020-05-10	BO	Bolivia (Plurinational State of)	AMRO	4	106	185	2266
2020-05-11	BO	Bolivia (Plurinational State of)	AMRO	8	114	171	2437
2020-05-12	BO	Bolivia (Plurinational State of)	AMRO	4	118	119	2556
2020-05-13	BO	Bolivia (Plurinational State of)	AMRO	4	122	275	2831
2020-05-14	BO	Bolivia (Plurinational State of)	AMRO	6	128	133	2964
2020-05-15	BO	Bolivia (Plurinational State of)	AMRO	14	142	184	3148
2020-05-16	BO	Bolivia (Plurinational State of)	AMRO	10	152	224	3372
2020-05-17	BO	Bolivia (Plurinational State of)	AMRO	12	164	205	3577
2020-05-18	BO	Bolivia (Plurinational State of)	AMRO	1	165	249	3826
2020-04-04	BQ	Bonaire, Sint Eustatius and Saba	AMRO	0	0	2	2
2020-04-05	BQ	Bonaire, Sint Eustatius and Saba	AMRO	0	0	0	2
2020-04-06	BQ	Bonaire, Sint Eustatius and Saba	AMRO	0	0	0	2
2020-04-07	BQ	Bonaire, Sint Eustatius and Saba	AMRO	0	0	0	2
2020-04-08	BQ	Bonaire, Sint Eustatius and Saba	AMRO	0	0	0	2
2020-04-09	BQ	Bonaire, Sint Eustatius and Saba	AMRO	0	0	0	2
2020-04-10	BQ	Bonaire, Sint Eustatius and Saba	AMRO	0	0	0	2
2020-04-11	BQ	Bonaire, Sint Eustatius and Saba	AMRO	0	0	0	2
2020-04-12	BQ	Bonaire, Sint Eustatius and Saba	AMRO	0	0	0	2
2020-04-13	BQ	Bonaire, Sint Eustatius and Saba	AMRO	0	0	1	3
2020-04-14	BQ	Bonaire, Sint Eustatius and Saba	AMRO	0	0	0	3
2020-04-15	BQ	Bonaire, Sint Eustatius and Saba	AMRO	0	0	1	4
2020-04-16	BQ	Bonaire, Sint Eustatius and Saba	AMRO	0	0	0	4
2020-04-17	BQ	Bonaire, Sint Eustatius and Saba	AMRO	0	0	0	4
2020-04-18	BQ	Bonaire, Sint Eustatius and Saba	AMRO	0	0	1	5
2020-04-19	BQ	Bonaire, Sint Eustatius and Saba	AMRO	0	0	0	5
2020-04-20	BQ	Bonaire, Sint Eustatius and Saba	AMRO	0	0	0	5
2020-04-21	BQ	Bonaire, Sint Eustatius and Saba	AMRO	0	0	0	5
2020-04-22	BQ	Bonaire, Sint Eustatius and Saba	AMRO	0	0	0	5
2020-04-23	BQ	Bonaire, Sint Eustatius and Saba	AMRO	0	0	0	5
2020-04-24	BQ	Bonaire, Sint Eustatius and Saba	AMRO	0	0	0	5
2020-04-25	BQ	Bonaire, Sint Eustatius and Saba	AMRO	0	0	0	5
2020-04-26	BQ	Bonaire, Sint Eustatius and Saba	AMRO	0	0	0	5
2020-04-27	BQ	Bonaire, Sint Eustatius and Saba	AMRO	0	0	0	5
2020-04-28	BQ	Bonaire, Sint Eustatius and Saba	AMRO	0	0	1	6
2020-04-29	BQ	Bonaire, Sint Eustatius and Saba	AMRO	0	0	0	6
2020-04-30	BQ	Bonaire, Sint Eustatius and Saba	AMRO	0	0	0	6
2020-05-01	BQ	Bonaire, Sint Eustatius and Saba	AMRO	0	0	0	6
2020-05-02	BQ	Bonaire, Sint Eustatius and Saba	AMRO	0	0	0	6
2020-05-03	BQ	Bonaire, Sint Eustatius and Saba	AMRO	0	0	0	6
2020-05-04	BQ	Bonaire, Sint Eustatius and Saba	AMRO	0	0	0	6
2020-05-05	BQ	Bonaire, Sint Eustatius and Saba	AMRO	0	0	0	6
2020-05-06	BQ	Bonaire, Sint Eustatius and Saba	AMRO	0	0	0	6
2020-05-07	BQ	Bonaire, Sint Eustatius and Saba	AMRO	0	0	0	6
2020-05-08	BQ	Bonaire, Sint Eustatius and Saba	AMRO	0	0	0	6
2020-05-09	BQ	Bonaire, Sint Eustatius and Saba	AMRO	0	0	0	6
2020-05-10	BQ	Bonaire, Sint Eustatius and Saba	AMRO	0	0	0	6
2020-05-11	BQ	Bonaire, Sint Eustatius and Saba	AMRO	0	0	0	6
2020-05-12	BQ	Bonaire, Sint Eustatius and Saba	AMRO	0	0	0	6
2020-05-13	BQ	Bonaire, Sint Eustatius and Saba	AMRO	0	0	0	6
2020-05-14	BQ	Bonaire, Sint Eustatius and Saba	AMRO	0	0	0	6
2020-05-15	BQ	Bonaire, Sint Eustatius and Saba	AMRO	0	0	0	6
2020-05-16	BQ	Bonaire, Sint Eustatius and Saba	AMRO	0	0	0	6
2020-05-17	BQ	Bonaire, Sint Eustatius and Saba	AMRO	0	0	0	6
2020-05-18	BQ	Bonaire, Sint Eustatius and Saba	AMRO	0	0	0	6
2020-03-05	BA	Bosnia and Herzegovina	EURO	0	0	2	2
2020-03-06	BA	Bosnia and Herzegovina	EURO	0	0	0	2
2020-03-07	BA	Bosnia and Herzegovina	EURO	0	0	0	2
2020-03-08	BA	Bosnia and Herzegovina	EURO	0	0	0	2
2020-03-09	BA	Bosnia and Herzegovina	EURO	0	0	0	2
2020-03-10	BA	Bosnia and Herzegovina	EURO	0	0	0	2
2020-03-11	BA	Bosnia and Herzegovina	EURO	0	0	2	4
2020-03-12	BA	Bosnia and Herzegovina	EURO	0	0	0	4
2020-03-13	BA	Bosnia and Herzegovina	EURO	0	0	7	11
2020-03-14	BA	Bosnia and Herzegovina	EURO	0	0	0	11
2020-03-15	BA	Bosnia and Herzegovina	EURO	0	0	8	19
2020-03-16	BA	Bosnia and Herzegovina	EURO	0	0	0	19
2020-03-17	BA	Bosnia and Herzegovina	EURO	0	0	0	19
2020-03-18	BA	Bosnia and Herzegovina	EURO	0	0	17	36
2020-03-19	BA	Bosnia and Herzegovina	EURO	0	0	8	44
2020-03-20	BA	Bosnia and Herzegovina	EURO	0	0	0	44
2020-03-21	BA	Bosnia and Herzegovina	EURO	1	1	48	92
2020-03-22	BA	Bosnia and Herzegovina	EURO	0	1	0	92
2020-03-23	BA	Bosnia and Herzegovina	EURO	0	1	33	125
2020-03-24	BA	Bosnia and Herzegovina	EURO	0	1	6	131
2020-03-25	BA	Bosnia and Herzegovina	EURO	1	2	33	164
2020-03-26	BA	Bosnia and Herzegovina	EURO	1	3	9	173
2020-03-27	BA	Bosnia and Herzegovina	EURO	0	3	40	213
2020-03-28	BA	Bosnia and Herzegovina	EURO	1	4	20	233
2020-03-29	BA	Bosnia and Herzegovina	EURO	2	6	36	269
2020-03-30	BA	Bosnia and Herzegovina	EURO	0	6	56	325
2020-03-31	BA	Bosnia and Herzegovina	EURO	3	9	34	359
2020-04-01	BA	Bosnia and Herzegovina	EURO	3	12	54	413
2020-04-02	BA	Bosnia and Herzegovina	EURO	1	13	51	464
2020-04-03	BA	Bosnia and Herzegovina	EURO	3	16	57	521
2020-04-04	BA	Bosnia and Herzegovina	EURO	2	18	65	586
2020-04-05	BA	Bosnia and Herzegovina	EURO	3	21	46	632
2020-04-06	BA	Bosnia and Herzegovina	EURO	0	21	30	662
2020-04-07	BA	Bosnia and Herzegovina	EURO	7	28	33	695
2020-04-08	BA	Bosnia and Herzegovina	EURO	4	32	86	781
2020-04-09	BA	Bosnia and Herzegovina	EURO	3	35	35	816
2020-04-10	BA	Bosnia and Herzegovina	EURO	1	36	59	875
2020-04-11	BA	Bosnia and Herzegovina	EURO	1	37	26	901
2020-04-12	BA	Bosnia and Herzegovina	EURO	0	37	47	948
2020-04-13	BA	Bosnia and Herzegovina	EURO	1	38	59	1007
2020-04-14	BA	Bosnia and Herzegovina	EURO	0	38	27	1034
2020-04-15	BA	Bosnia and Herzegovina	EURO	2	40	52	1086
2020-04-16	BA	Bosnia and Herzegovina	EURO	1	41	30	1116
2020-04-17	BA	Bosnia and Herzegovina	EURO	1	42	53	1169
2020-04-18	BA	Bosnia and Herzegovina	EURO	2	44	41	1210
2020-04-19	BA	Bosnia and Herzegovina	EURO	2	46	58	1268
2020-04-20	BA	Bosnia and Herzegovina	EURO	0	46	18	1286
2020-04-21	BA	Bosnia and Herzegovina	EURO	3	49	14	1300
2020-04-22	BA	Bosnia and Herzegovina	EURO	1	50	40	1340
2020-04-23	BA	Bosnia and Herzegovina	EURO	2	52	27	1367
2020-04-24	BA	Bosnia and Herzegovina	EURO	1	53	46	1413
2020-04-25	BA	Bosnia and Herzegovina	EURO	1	54	15	1428
2020-04-26	BA	Bosnia and Herzegovina	EURO	2	56	57	1485
2020-04-27	BA	Bosnia and Herzegovina	EURO	2	58	31	1516
2020-04-28	BA	Bosnia and Herzegovina	EURO	2	60	48	1564
2020-04-29	BA	Bosnia and Herzegovina	EURO	2	62	24	1588
2020-04-30	BA	Bosnia and Herzegovina	EURO	2	64	101	1689
2020-05-01	BA	Bosnia and Herzegovina	EURO	5	69	93	1782
2020-05-02	BA	Bosnia and Herzegovina	EURO	2	71	58	1840
2020-05-03	BA	Bosnia and Herzegovina	EURO	0	71	0	1840
2020-05-04	BA	Bosnia and Herzegovina	EURO	5	76	17	1857
2020-05-05	BA	Bosnia and Herzegovina	EURO	1	77	69	1926
2020-05-06	BA	Bosnia and Herzegovina	EURO	5	82	42	1968
2020-05-07	BA	Bosnia and Herzegovina	EURO	5	87	49	2017
2020-05-08	BA	Bosnia and Herzegovina	EURO	2	89	10	2027
2020-05-09	BA	Bosnia and Herzegovina	EURO	8	97	43	2070
2020-05-10	BA	Bosnia and Herzegovina	EURO	0	97	0	2070
2020-05-11	BA	Bosnia and Herzegovina	EURO	6	103	28	2098
2020-05-12	BA	Bosnia and Herzegovina	EURO	9	112	44	2142
2020-05-13	BA	Bosnia and Herzegovina	EURO	4	116	20	2162
2020-05-14	BA	Bosnia and Herzegovina	EURO	3	119	19	2181
2020-05-15	BA	Bosnia and Herzegovina	EURO	4	123	35	2216
2020-05-16	BA	Bosnia and Herzegovina	EURO	4	127	21	2237
2020-05-17	BA	Bosnia and Herzegovina	EURO	4	131	28	2265
2020-05-18	BA	Bosnia and Herzegovina	EURO	1	132	24	2289
2020-04-01	BW	Botswana	AFRO	0	0	3	3
2020-04-02	BW	Botswana	AFRO	1	1	0	3
2020-04-03	BW	Botswana	AFRO	0	1	1	4
2020-04-04	BW	Botswana	AFRO	0	1	0	4
2020-04-05	BW	Botswana	AFRO	0	1	0	4
2020-04-06	BW	Botswana	AFRO	0	1	0	4
2020-04-07	BW	Botswana	AFRO	0	1	2	6
2020-04-08	BW	Botswana	AFRO	0	1	0	6
2020-04-09	BW	Botswana	AFRO	0	1	0	6
2020-04-10	BW	Botswana	AFRO	0	1	7	13
2020-04-11	BW	Botswana	AFRO	0	1	0	13
2020-04-12	BW	Botswana	AFRO	0	1	0	13
2020-04-13	BW	Botswana	AFRO	0	1	0	13
2020-04-14	BW	Botswana	AFRO	0	1	0	13
2020-04-15	BW	Botswana	AFRO	0	1	0	13
2020-04-16	BW	Botswana	AFRO	0	1	0	13
2020-04-17	BW	Botswana	AFRO	0	1	2	15
2020-04-18	BW	Botswana	AFRO	0	1	0	15
2020-04-19	BW	Botswana	AFRO	0	1	0	15
2020-04-20	BW	Botswana	AFRO	0	1	5	20
2020-04-21	BW	Botswana	AFRO	0	1	0	20
2020-04-22	BW	Botswana	AFRO	0	1	0	20
2020-04-23	BW	Botswana	AFRO	0	1	2	22
2020-04-24	BW	Botswana	AFRO	0	1	0	22
2020-04-25	BW	Botswana	AFRO	0	1	0	22
2020-04-26	BW	Botswana	AFRO	0	1	0	22
2020-04-27	BW	Botswana	AFRO	0	1	0	22
2020-04-28	BW	Botswana	AFRO	0	1	0	22
2020-04-29	BW	Botswana	AFRO	0	1	1	23
2020-04-30	BW	Botswana	AFRO	0	1	0	23
2020-05-01	BW	Botswana	AFRO	0	1	0	23
2020-05-02	BW	Botswana	AFRO	0	1	0	23
2020-05-03	BW	Botswana	AFRO	0	1	0	23
2020-05-04	BW	Botswana	AFRO	0	1	0	23
2020-05-05	BW	Botswana	AFRO	0	1	0	23
2020-05-06	BW	Botswana	AFRO	0	1	0	23
2020-05-07	BW	Botswana	AFRO	0	1	0	23
2020-05-08	BW	Botswana	AFRO	0	1	0	23
2020-05-09	BW	Botswana	AFRO	0	1	0	23
2020-05-10	BW	Botswana	AFRO	0	1	0	23
2020-05-11	BW	Botswana	AFRO	0	1	0	23
2020-05-12	BW	Botswana	AFRO	0	1	1	24
2020-05-13	BW	Botswana	AFRO	0	1	0	24
2020-05-14	BW	Botswana	AFRO	0	1	0	24
2020-05-15	BW	Botswana	AFRO	0	1	0	24
2020-05-16	BW	Botswana	AFRO	0	1	0	24
2020-05-17	BW	Botswana	AFRO	0	1	1	25
2020-05-18	BW	Botswana	AFRO	0	1	0	25
2020-02-26	BR	Brazil	AMRO	0	0	1	1
2020-02-27	BR	Brazil	AMRO	0	0	0	1
2020-02-28	BR	Brazil	AMRO	0	0	0	1
2020-02-29	BR	Brazil	AMRO	0	0	0	1
2020-03-01	BR	Brazil	AMRO	0	0	1	2
2020-03-02	BR	Brazil	AMRO	0	0	0	2
2020-03-03	BR	Brazil	AMRO	0	0	0	2
2020-03-04	BR	Brazil	AMRO	0	0	1	3
2020-03-05	BR	Brazil	AMRO	0	0	4	7
2020-03-06	BR	Brazil	AMRO	0	0	1	8
2020-03-07	BR	Brazil	AMRO	0	0	11	19
2020-03-08	BR	Brazil	AMRO	0	0	0	19
2020-03-09	BR	Brazil	AMRO	0	0	6	25
2020-03-10	BR	Brazil	AMRO	0	0	0	25
2020-03-11	BR	Brazil	AMRO	0	0	9	34
2020-03-12	BR	Brazil	AMRO	0	0	18	52
2020-03-13	BR	Brazil	AMRO	0	0	46	98
2020-03-14	BR	Brazil	AMRO	0	0	23	121
2020-03-15	BR	Brazil	AMRO	0	0	0	121
2020-03-16	BR	Brazil	AMRO	0	0	79	200
2020-03-17	BR	Brazil	AMRO	0	0	34	234
2020-03-18	BR	Brazil	AMRO	1	1	57	291
2020-03-19	BR	Brazil	AMRO	3	4	137	428
2020-03-20	BR	Brazil	AMRO	0	4	193	621
2020-03-21	BR	Brazil	AMRO	7	11	283	904
2020-03-22	BR	Brazil	AMRO	0	11	0	904
2020-03-23	BR	Brazil	AMRO	0	11	0	904
2020-03-24	BR	Brazil	AMRO	35	46	1297	2201
2020-03-25	BR	Brazil	AMRO	0	46	0	2201
2020-03-26	BR	Brazil	AMRO	11	57	232	2433
2020-03-27	BR	Brazil	AMRO	0	57	0	2433
2020-03-28	BR	Brazil	AMRO	20	77	482	2915
2020-03-29	BR	Brazil	AMRO	15	92	502	3417
2020-03-30	BR	Brazil	AMRO	22	114	487	3904
2020-03-31	BR	Brazil	AMRO	22	136	352	4256
2020-04-01	BR	Brazil	AMRO	23	159	323	4579
2020-04-02	BR	Brazil	AMRO	42	201	1138	5717
2020-04-03	BR	Brazil	AMRO	40	241	1119	6836
2020-04-04	BR	Brazil	AMRO	58	299	1074	7910
2020-04-05	BR	Brazil	AMRO	60	359	1146	9056
2020-04-06	BR	Brazil	AMRO	73	432	1222	10278
2020-04-07	BR	Brazil	AMRO	54	486	852	11130
2020-04-08	BR	Brazil	AMRO	67	553	926	12056
[truncated: 13,895 more rows]
