# Supplementary material for: Environmental spatial heterogeneity of the impacts of COVID-19 on the top-20 metropolitan cities of Asia-Pacific
Source: Sci Rep. 2021 Oct 13;11:20339. doi: 10.1038/s41598-021-99546-9 (PMC8514535; doi:10.1038/s41598-021-99546-9)
Supplement: Supplementary file 1 — Supplementary Information 1. [file 41598_2021_99546_MOESM1_ESM.zip › Data files/Asia NO2/SignificanceDifference_Asia_NO2_2019_Periods.csv]

.y.	group1	group2	p	p.adj	p.format	p.signif	method
NO2	P1	P2	0.0044793139473129	0.009	0.0045	**	Wilcoxon
NO2	P1	P3	2.15811340941421e-08	8.6e-08	2.2e-08	****	Wilcoxon
NO2	P1	P4	2.27079493440994e-29	2e-28	< 2e-16	****	Wilcoxon
NO2	P1	P5	6.86338065456237e-30	6.9e-29	< 2e-16	****	Wilcoxon
NO2	P2	P3	0.00234325362414628	0.007	0.0023	**	Wilcoxon
NO2	P2	P4	4.97991518345542e-22	3.5e-21	< 2e-16	****	Wilcoxon
NO2	P2	P5	2.4562160685304e-22	2e-21	< 2e-16	****	Wilcoxon
NO2	P3	P4	4.55113345794505e-13	2.3e-12	4.6e-13	****	Wilcoxon
NO2	P3	P5	1.74882240759529e-13	1e-12	1.7e-13	****	Wilcoxon
NO2	P4	P5	0.759880894107042	0.76	0.7599	ns	Wilcoxon
