# Supplementary material for: Environmental spatial heterogeneity of the impacts of COVID-19 on the top-20 metropolitan cities of Asia-Pacific
Source: Sci Rep. 2021 Oct 13;11:20339. doi: 10.1038/s41598-021-99546-9 (PMC8514535; doi:10.1038/s41598-021-99546-9)
Supplement: Supplementary file 1 — Supplementary Information 1. [file 41598_2021_99546_MOESM1_ESM.zip › Data files/Asia NO2/Asia_NO2_2019_mean_periods.csv]

Bangkok	Beijing	Busan	Calcutta	Colombo	Delhi	Dhaka	PRD	HoChiMinh	Tokyo	Karachi	Khatmandu	Manila	Mumbai	Seoul	Shanghai	Singapore	Taipei	Tehran	Wuhan	Period
90.4676315789474	261.090333333333	160.81825	101.27125	56.6727	103.817285714286	115.34915	122.735764705882	63.2252941176471	156.117666666667	107.498	39.5469	39.1776666666667	117.422363636364	142.121285714286	273.023625	94.2792	93.1481428571429	133.428761904762	147.984555555556	P1(Jan01-Jan22)
81.522275862069	173.68524	155.22352173913	93.58475	59.0651379310345	84.1173461538462	100.191586206897	69.3938620689655	58.10675	172.28556	95.5363548387097	35.47765	57.1823461538462	97.1372258064516	123.568034482759	178.876222222222	106.225884615385	102.900066666667	116.113096774194	130.396	P2(Jan23-Feb22)
69.3882962962963	223.998148148148	137.602772727273	73.9030869565217	63.73412	62.4086538461538	84.4014814814815	65.8231428571429	73.2713461538462	179.3722	74.4522307692308	31.63675	70.8101153846154	78.544962962963	127.008555555556	201.273647058824	142.07956	95.4675	77.5861538461538	100.6644375	P3(Feb23-Mar22)
60.7804137931034	194.418807692308	115.459523809524	55.9063214285714	53.7978888888889	63.3235172413793	53.9839285714286	58.9556666666667	52.25028	143.281863636364	70.2933870967742	29.1774736842105	61.4216785714286	68.1866	92.2227407407407	190.67080952381	138.509181818182	65.344125	42.6736666666667	104.682727272727	P4(Mar23-Apr22)
55.8841538461538	121.880086956522	130.2012	44.6743214285714	30.4955454545455	71.764	38.96875	57.23725	49.9036086956522	93.6829047619048	46.6704666666667	26.8995	75.5635925925926	45.4624666666667	83.8515	143.250058823529	83.1585	67.1492222222222	51.1226	86.2754	P5(Apr23-May22)
