# Supplementary material for: Environmental spatial heterogeneity of the impacts of COVID-19 on the top-20 metropolitan cities of Asia-Pacific
Source: Sci Rep. 2021 Oct 13;11:20339. doi: 10.1038/s41598-021-99546-9 (PMC8514535; doi:10.1038/s41598-021-99546-9)
Supplement: Supplementary file 1 — Supplementary Information 1. [file 41598_2021_99546_MOESM1_ESM.zip › Data files/Asia NO2/NO2AsiaMajorCities2019.csv]

system:time_start	Bangkok	Beijing	Busan	Calcutta	Colombo	Delhi	Dhaka	PRD	HoChiMinh	Tokyo	Karachi	Khatmandu	Manila	Mumbai	Seoul	Shanghai	Singapore	Taipei	Tehran	Wuhan
Jan 1, 2019	74.674	201.522	83.493	66.088	53.205	172.417	99.491	55		93.417	78.717	49.084	16.017	119.776	121.118	173.538	65.959		122.902	41.821
Jan 2, 2019	74.207	373.227	130.048	79.048	53.3	64.661	120.014	202.036		97.982	151.885	41.929	33.117	118.565	150.866		25.067		114.869
Jan 3, 2019	59.289	428.639	206.654	282.592	46.306	87.694	154.035	62.139		107.722	164.537	25.33	13.455	143.87	185.931		41.311			124.124
Jan 4, 2019		115.556		94.684	61.651		116.881	35.878	42.57	188.547	125.691	38.079	42.395	148.994	175.825			123.016	103.4
Jan 5, 2019	80.547	98.281	141.337	68.685	51.333	85.578	110.898	158.712	62.023	216.396	109.037	35.426	42.334	156.129	133.283		199.673		146.396
Jan 6, 2019	90.436	530.615	151.624	71.106	73.922	64.082	129.386		34.254	33.519	55.681	49.011		87.14	136.685		76.858		97.158
Jan 7, 2019	61.333	61.616	160.85	100.379	41.035	86.061	127.777		67.048	94.124	100.225	12.602		86.364	186.259		74.138	73.188	100.56
Jan 8, 2019	36.625	102.054	153.085	66.74	48.46	94.645	94.676	91.158		431.428	158.552	49.338	37.542	121.246	185.686		149.794		115.558
Jan 9, 2019	102.337	482.665	145.448	67.818	65.822	91.829	90.116	170.214	88.508	86.37	154.984	34.864	25.617	137.705	130.734		89.624	48.581	94.021
Jan 10, 2019	117.876	321.83	194.714	78.393	69.981	134.258	100.186		51.462		41.109		32.17	157.699	142.788		111.347	213.178	111.738
Jan 11, 2019	136.771	579.609	201.566	99.987	66.542	162.492	91.599	255.941	55.37	141.304	19.015	57.873	39.452	122.856	173.629		129.226		183.048
Jan 12, 2019		197.374		75.408	91.778	119.201	131.698				78.13	40.776		135.959	145.467				226.734
Jan 13, 2019	78.164	199.467	68.01	69.645		22.428	138.139	44.834	66.833	91.429	54.973	47.179	16.681	85.575	111.499	164.522	101.866		69.481	59.307
Jan 14, 2019	87.571	513.639	237.564		57.905	82.515		59.378	57.982	129.206	54.862		56.373	93.039			50.583	56.23	76.537
Jan 15, 2019	113.112	76.225	248.894	53.782	51.845	76.437	90.372	35.232	68.713		196.224	21.929	60.461	106.224	81.698		134.877		123.947
Jan 16, 2019	109.412	256.688	144.345	89.865	45.68	119.794	68.446		83.883	175.354	67.391	23.785	43.141	116.782	129.085	272.69			149.67	85.147
Jan 17, 2019	97.761	336.036	126.423	126.213	53.891	185.88	142.742	143.002	55.169	246.654	64.653	48.908	61.786	107.563	165.824	305.879			64.231	180.037
Jan 18, 2019	114.034		214.049	165.981	33.298	133.939	136.196	112.304	67.361	121.542	135.38	51.692	57.742	120.952	193.784	234.427		56.717	71.101	146.659
Jan 19, 2019	92.258	97.155	200.501	115.417		119.18	131.474	318.78	73.503	189.766	248.95	51.457	36.619	108.796	113.067		105.395	81.127	130.484
Jan 20, 2019		92.309	62.176		23.171	124.34		162.483	53.982	210.06	150.134	42.935	43.091	113.733	82.605	204.124			187.813	356.472
Jan 21, 2019	106.019	168.075	133.262	110.844	53.258	119.985	93.58	70.811	66.961		29.479	45.052		100.964	64.69	486.46	58.47		276.166	186.514
Jan 22, 2019	86.459	250.315	212.322	142.75	91.071	32.747	139.277	108.606	79.208	155.298	125.347	23.689	47.205	93.361	174.024	342.549			236.19	151.78
Jan 23, 2019	77.067	235.493	224.209	70.21	91.07	107.242	135.89	157.859	107.46	281.703	133.515		25.662	61.894	231.42	377.693	53.373	72.064	201.094	206.299
Jan 24, 2019		520.687	251.622		71.637	16.082		203.044	89.677	97.124	98.271	39.736	32.939	91.767	164.602	265.736		64.253	197.797	215.754
Jan 25, 2019	108.746	92.003		56.488	55.636	56.898	84.911	152.43	81.586	124.683	175.03	24.967	31.092	79.354	177.024	211.792		155.721	122.685
Jan 26, 2019	103.859	256.841	115.79	47.711	144.749	59.642	94.78	82.757	81.663	104.667	95.098		27.684	67.885	105.12		46.916		129.18
Jan 27, 2019	70.359	312.323	130.08		60.839	70.72	90.039	86.891	72.115	57.537	68.66		31.369	58.842	109.113	124.968			146.158
Jan 28, 2019	105.72	198.687	146.837	125.008	87.412	101.412	46.615	104.018	88.01	210.259	143.309	35.872	27.476	64.828	105.038			114.685	48.326
Jan 29, 2019	158.852	503.754	220.534	63.932	28.632	109.381	79.144	122.353	94.945	73.786	236.986	24.052	30.956	94.008	179.094		94.063	44.461	62.752
Jan 30, 2019	141.914	100.222	261.401	95.626	43.593	104.087	108.768	83.533	70.572	350.788	33.892	54.325		136.237	219.363	167.849	86.003		105.56
Jan 31, 2019	112.788	105.741		80.321	63.38	79.139	121.074	70.602	49.881	334.747	92.079			122.207	82.343		133.706	209.9	157.336
Feb 1, 2019	80.73	172.972	115.107	111.659	100.679	88.921	93.265	24.639	46.098	85.734	59.272	62.731		120.73	144.712	232.345	91.912		91.004	71.186
Feb 2, 2019	108.244		164.296	109.926	64.627	127.041	120.032	58.607	49.92	222.925	66.125	39.357	49.115	114.634	62.048		68.405	143.587	102.923
Feb 3, 2019	65.099	68.331	73.745	77.539	58.927	163.967	127.048	49.805	54.284	209.58	69.053	42.355	75.976	86.151			49.035	85.391	38.359
Feb 4, 2019	73.202	149.991	89.781	158.886		116.26	117.878	57.925		179.997	87.201	57.794	50.069	91.053	62.324	62.787	91.419		121.754
Feb 5, 2019	75.673	179.873	140.002	90.362	51.348	81.423	140.598	53.126	38.624	225.751	148.253		88.36	118.624	69.611		83.089		31.415	81.731
Feb 6, 2019	57.136	107.551	110.2	135.461	61.068	66.539	155.951	40.142	30.172		61.138	41.281	81.97	109.015	46.967	88.854	109.261	66.655	194.847	77.01
Feb 7, 2019	55.343	48.949		73.995	42.609		116.026	36.97	32.555	198.546	44.064		122.551	50.788	70.129		136.973	58.751	210.337
Feb 8, 2019	60.839	193.18	195.355	126.485	38.356	96.97	96.445	37.096	31.274		62.082		91.73	56.878	134.601		101.167		201.031
Feb 9, 2019	72.867	66.271	142.894	102.804	44.079	61.703	53.397	35.842			130.163	24.703	89.012	85.213	127.728		123.937		118.945
Feb 10, 2019	56.754			54.363	49.175	53.508	88.569	83.114	42.024	77.639	171.747	29.316	21.932	117.342	85.097		92.98		95.279
Feb 11, 2019		153.098	161.159	33.673	61.622	131.038	78.982	11.937			79.901	23.96	43.924	131.775	130.626		117.751		66.461
Feb 12, 2019	98.907		147.007	76.118	27.923	132.724	92.192	51.849	51.295	90.006	52.335	32.148		113.611	161.181		135.664	47.639	99.106
Feb 13, 2019	120.482	88.922	216.75	90.979	30.331	109.89	88.36	32.842	66.404	150.621	94.929	27.417		113.186	124.229		74.683		133.752
Feb 14, 2019	59.374		84.651	163.265			112.441	77.784	52.687	84.273	143.713		64.075	64.398	224.551		84.11		178.985
Feb 15, 2019	61.271	45.287		112.443	50.608		128.024	16.394	57.013	302.255	104.263		95.936	81.792	111.186		135.344	153.161	68.6
Feb 16, 2019	70.076	69.091	158.839		44.207	49.95		60.189	71.314		161.883		92.655	112.01	72.861		130.92		32.508
Feb 17, 2019	53.826	117.448	107.939	72.093	38.948	59.336	37.835		46.727	72.912	29.967	16.406	52.393	141.544	91.242	77.862	170.195		95.143
Feb 18, 2019	53.803			85.668	37.929	36.741	118.364		50.015	193.05	33.561	33.96	42.817	123.233	113.062				126.674
Feb 19, 2019	54.829	166.347		80.609	59.901		101.33	72.303	21.127		17.664		59.826	82.409			92.626	111.293	130.829
Feb 20, 2019	61.818	158.537	115.663	99.847	74.518		54.025	35.091	38.011	264.054	12.333	40.79	37.713	148.335	30.006		130.318	159.094	91.041
Feb 21, 2019	74.836	230.532	196.28	141.553	73.14	52.532	127.815	21.806	58.591	88.716	97.378	32.782	50.534	92.793	134.485		127.952	56.846	101.154
Feb 22, 2019	69.732			83.349	55.946	53.905	95.758	91.474	52.945	225.786	157.762	25.601	68.975	78.718	213.71		200.071		98.471
Feb 23, 2019	61.503	272.303	108.345	64.122	78.944	50.847	54.144		71.368	99.178	94.967	26.114	77.273	89.327	116.985		126.05		104.592
Feb 24, 2019	54.036	193.602	132.133	74.246	41.892	66.046	98.387	78.666	63.158	193.319	61.403		61.505	57.1	145.029	177.059	77.439		128.292	113.388
Feb 25, 2019	58.348	320.135	236.58	71.445	67.111	94.16	108.445	25.259	59.136	320.165	136.948	21.278	61.372	76.866	176.509	100.723	107.365		75.375
Feb 26, 2019	68.495		198.632		40.883		157.817	137.954	59.258	166.864	66.176	35.133	82.836	64.636	164.487	70.689	103.526		81.195
Feb 27, 2019	87.51	274.119		37.681	45.261	51.53	83.341	60.949	100.598		118.884		48.915	51.153	448.701		137.903		49.212
Feb 28, 2019	56.149	206.868	153.316		19.546	76.968	34.438	46.84	88.965		137.551	21.029		67.739	183.055		77.849		53.37
Mar 1, 2019	50.203	218.504	132.063	57.417		86.153	69.272	88.32	82.399	92.473		38.122	84.409	133.205	139.934		145.592		58.362
Mar 2, 2019	54.113	179.765	21.047	75.023	87.347		90.205	27.931	65.582	116.475	12.174	32.375	96.992	88.538	137.575			68.057	101.248
Mar 3, 2019	67.981	182.416		122.991	62.703	44.072	82.923	82.987	38.556		63.498		79.891	59.467	171.886	222.115	109.004		108.35	98.433
Mar 4, 2019	47.667	155.159	112.688		37.985	37.84	43.258	41.371	58.342		101.019	32.418	84.817	55.464	141.323	291.39	114.753	65.408	111.027	34.602
Mar 5, 2019	48.118	126.207			30.109	52.154		21.91	78.293	178.862	39.262	21.463	25.247	79.691	131.775		306.56	73.798	91.431	54.917
Mar 6, 2019	93.196	43.432		50.187	41.346	70.057	33.877		77.07		63.65	40.096	71.85	75.651	80.229	31.097			91.46	86.896
Mar 7, 2019	59.345	205.368	52.322	71.585		80.641	103.08		91.429			41.719	58.932		86.004	175.784	201.158			113.477
Mar 8, 2019	57.242	460.994	128.509	81.511	34.446	77.254	100.352		54.952	78.819	76.804	31.143	84.115	66.98	161.932	120.986	180.996		16.836	140.695
Mar 9, 2019	55.319	421.423	97.264	88.958	38.259	46.959	114.179	19.673	76.39	237.47	87.944	36.43	91.073	77.869	148.73		178.414		58.928	216.891
Mar 10, 2019	55.031	556.581		38.69	77.276	70.15	88.874		55.542		26.413	33.063	65.925	82.38	70.855		206.991		110.314	109.2
Mar 11, 2019	93.037	81.963	230.482	45.344	58.168	46.498	69.127	97.048	92.752	131.992	68.19	25.21	47.625	60.322	65.639	266.628			113.849	96.713
Mar 12, 2019	109.364	68.313	137.543	102.459	32.702	36.822	57.806	109.462		277.265	47.504	25.898	92.075	59.292	49.692	226.328	177.634	108.992	138.342	114.765
Mar 13, 2019	73.592	123.489	93.552	91.499	66.018	93.76	103.325	83.622	93.968	138.911	58.241	42.095	74.394	68.099	49.976	181.434	124.655	63.444	106.306	118.861
Mar 14, 2019	67.749	105.28	183.166	78.277	99.923	66.63	113.747			213.735	78.696		114.276	75.732	124.723		137.831	135.17	64.126	120.393
Mar 15, 2019	75.289	93.06	169.527		84.095	56.014	129.903		102.793	241.592	70.437	18.959	98.36	95.081	93.556	414.45	161.914	43.997	22.033
Mar 16, 2019		241.176	130.145	98.168	94.647	61.861	75.85	101.565	82.116		71.271	26.968	28.166	107.854	63.073	251.885	99.112		65.19
Mar 17, 2019	78.533	386.518	70.247	67.043	74.633	66.278	106.953	81.058	74.827	106.555	87.983	44.297		97.523	59.166	588.953	117.913
Mar 18, 2019	78.942	360.268	87.891	110.692		80.793	62.623	80.26	92.185	226.923	96.516	31.795	79.877	90.577	140.854		137.554		27.253	58.04
Mar 19, 2019	73.493	424.402	214.906	77.194	116.786	63.819	73.848	64.305	53.86	292.905	45.75	42.885	42.655	101.456	117.018	144.161	136.95	65.975	76.363	68.479
Mar 20, 2019	76.385	184.936		70.246	84.609	52.411	97.911	24.779	41.5	247.932	72.313	29.676	58.883	100.348		108.104	119.776	133.673	34.284	64.881
Mar 21, 2019	87.811	61.599	119.942	51.094	51.97	44.137	73.834	54.852	66.14	84.933	79.403	26.888	57.295	60.426	49.159		134.821	196.161	55.342
Mar 22, 2019	85.033	100.07	216.961	73.899	126.694	48.771	51.321	53.475	83.876	141.076	72.761	34.228	72.305	77.938	111.366	49.866	130.229		74.16
Mar 23, 2019	86.61	78.343	133.139	58.602	45.779	44.33	77.221				39.717	38.382	93.222	72.759	50.444	409.445	169.006		50.833	99.82
Mar 24, 2019	59.491	263.584	99.183	57.456	70.754	36.557	128.118		38.822	89.043	72.955	48.046	49.658	89.722	75.246	124.224	134.719		28.935
Mar 25, 2019		131.973		77.864	102.197	45.884	121.773	106.879	53.263	280.364	137.802	31.528	42.731	106.711	51.235		170.111			101.498
Mar 26, 2019	105.494	326.234	116.785	85.301	137.646	55.861	67.304	65.698	62.815		110.012		79.905	95.942	103.516	372.704	123.027	57.94	21.827	121.016
Mar 27, 2019	52.125	229.604	61.987					87.387	61.408	118.097	39.221		60.402		92.241	167.016	125.009	69.911	29.927	101.501
Mar 28, 2019	75.96	216.834						37.442	108.456	255.605	83.037		62.334	71.925	185.595			56.744	35.562	71.486
Mar 29, 2019	61.179	355.79	76.028	51.324	49.708	65.68	51.208	51.321			60.727		70.621	78.02	113.815		164.162		45.756	182.605
Mar 30, 2019	72.716	40.408	167.954	53.668	53.386	76.042	43.089	72.948	55.185		136.362	15.618	77.533	75.318	54.571	345.152		78.828	45.315
Mar 31, 2019	54.809	105.399	62.223	45.532	46.897	54.095	31.629		42.085	97.959	123.556	23.384	52.087	67.437	22.906	210.596	52.121	36.203	25.313	109.726
Apr 1, 2019	58.984	171.136	92.766	40.856	41.644	70.513	57.085		34.859	133.965	97.4	29.47	60.372	68.471	77.417	239.185	71.159		50.987	136.042
Apr 2, 2019	86.629	221.682	197.531	57.559	48.151	85.896	36.124	126.819	78.287	38.821	79.91	43.14	58.849	84.349	135.326				33.015
Apr 3, 2019	58.84			55.469		63.689	41.454				86.036	38.494		71.509			241.993		36.723
Apr 4, 2019	78.382	324.834	143.852	41.918	64.036	68.684	31.612	33.55		266.623	91.499		79.683	80.681	109.368		95.393	58.428	38.996	372.913
Apr 5, 2019	65.528	202.834	108.236	92.044	74.738	69.66	25.762	96.76	60.716	120.893	78.284		39.96	63.27	89.552	303.528	83.879	33.735	44.369	76.9
Apr 6, 2019	54.549	134.25	99.544	43.701	53.229	75.014	56.899	47.694	54.622	162.421	91.946		53.445	57.643	53.651	114.144	114.718	34.389	43.586	85.524
Apr 7, 2019	29.152	282.4		71.783	45.239	70.701	45.041	47.672	34.324	126.321	27.004		58.377	47.725	88.922	192.717	163.939	56.555	24.997	86.442
Apr 8, 2019	70.056	320.221	183.578	81.614	30.746	73.196	68.922	42.592		114.279	66.338	35.859	64.814	44.705	121.954	192.656	123.389	95.967	52.426	85.511
Apr 9, 2019	62.063		48.635	37.561	40.863	63.637	36.443	26.643	41.78	91.035	50.321	31.748	22.242	57.421		92.184	144.323	53.364	41.657
Apr 10, 2019	61.933	114.392		25.011	70.588	74.939	28.134	57.66	44.617		67.831		64.693	68.731			101.151	89.726	47.727
Apr 11, 2019	57.474	158.429		21.413	48.086	68.419	16.896	22.663	47.551	84.931	48.919	22.197		77.543	122.148				56.827	37.547
Apr 12, 2019	54.146	187.161	123.74	41.999	79.792	66.671	25.322		44.094		48.432	27.379	48.558	73.206	105.715	235.592	152.485		46.32	74.356
Apr 13, 2019	37.306			48.891	55.139	54.991	32.287		59.587	137.627	44.003	30.615	71.611	59.004	118.884	53.242			56.543	86.724
Apr 14, 2019	38.806	100.371		43.223	27.536	44.502	69.262		40.976	30.421	49.276	33.656	51.201	54.489	16.523	178.879			69.27	73.289
Apr 15, 2019					42.616	67.176					33.845			64.768					58.115
Apr 16, 2019	49.849	205.986	202.961	85.196	44.119	36.377	35.148	95.584	46.996	211.981	49.127	25.074	69.506	59.963	157.049	124.374	175.447		46.567	70.397
Apr 17, 2019	48.353	147.643	112.281	66.637	10.761	62.627	45.378	78.443	67.25		65.467		80.866	57.167	157.239	229.359	224.909	99.133	38.21	91.192
Apr 18, 2019	54.028	91.504	75.256	66.358	32.168	61.266	52.525		45.742	153.318	88.708	16.265	82.932	49.452	50.12	170.505	162.261	93.35	39.289	66.569
Apr 19, 2019	51.044	226.725		69.244		64.497	61.083	27.56	72.833	179.357	67.984	21.201	38.813	60.032	92.415	122.931	102.308		30.861	74.264
Apr 20, 2019	85.975		113.008	47.042	48.619	60.484	98.287	47.164	35.981	164.097	47.783	25.853	66.879	71.089	79.943	61.906		69.724	28.492	97.698
Apr 21, 2019	51.441	254.323	130.044	53.992	49.25	70.807	83.365	19.419	18.722	127.282	40.191		58.561	59.823	50.904	63.748	151.693		46.154
Apr 22, 2019	39.71	162.829	75.919	44.119	38.856	84.187	44.179	46.171	55.286	167.761	55.402	16.463	59.952	56.723	113.315			61.509	65.611
Apr 23, 2019	54.107	80.085		68.424	81.065	88.295	53.355	42.785	63.113	181.934	40.92		61.312	54.757		149.501		78.883	50.653
Apr 24, 2019	58.701			45.125	78.723	58.89	76.055	45.861	68.284		32.702	30.417	50.245	51.296	128.594			74.04	67.681	58.569
Apr 25, 2019	57.033	69.327		43.825	41.086	59.009	95.039	35.41	56.011	74.292	52.057	24.393	103.664	54.314			77.498	107.077	63.377	47.739
Apr 26, 2019	62.261	91.921		43.367		67.313	55.124	56.334	52.125		64.875	16.699	141.281	67.131				68.649	33.002
Apr 27, 2019	51.45		74.138	58.417		74.681	31.104		61.031		60.917	23.012	85.562	70.745	75.469	79.321			47.812
Apr 28, 2019	50.919			56.031	16.055	64.018	36.817	42.101		66.807	32.063	26.711	27.54	62.912	57.609		136.712		69.157
Apr 29, 2019	46.812			47.032		69.446	30.671				48.415	23.305		31.94					61.576
Apr 30, 2019	56.762	62.848		40.76		65.854	22.862		31.693		84.319	28.073	77.295	32.871	119.275				53.857	43.092
May 1, 2019	61.869	101.883	97.444	31.654	28.161	79.534	17.509	103.669	40.196		82.894	25.641	74.798	31.538	57.18	92.476	133.617		46.453	53.219
May 2, 2019	72.49	193.78	147.495	-5.062		70.793	25.233		87.022	72.476	72.601	22.583	67.362	41.314	94.243	132.116	74.112		46.384	113.002
May 3, 2019	61.332	200.644	238.144			84.46		31.431	59.004	126.51	90.091		78.79	38.407	144.723	196.711	116.691	46.559	41.23	99.123
May 4, 2019	54.866	115.633	242.087		32.496	84.165			53.113	28.326	81.864	22.049	70.148	38.381	110.475	167.28			48.791	80.159
May 5, 2019	45.758	55.443	118.055	55.843		70.843	36.729		41.89	88.581	31.739	24.101	52.663	41.197	92.219	132.559			38.623
May 6, 2019	39.973	136.127	92.78	64.976	16.838	76.758	47.669		36.653	43.668	41.833	27.453		50.971	50.855	71.004	63.875		56.897
May 7, 2019	46.469	178.685	147.515	68.497	20.504	60.966	41.341		41.972	100.8	37.143	31.547	45.721	51.091	107.476	114.84	75.036		41.825
May 8, 2019	56.292		200.928	45.582	18.113	83.765	34.844		42.492	95.803	29.702	30.541		35.633	111.686	131.937			49.983	105.863
May 9, 2019	49.373	107.374	195.941	44.382	17.863	77.917	33.14	94.232			34.607	36.579	75.087	31.576	99.655	225.398	66.965		55.109	179.61
May 10, 2019	56.898	123.54	200.357	53.27	25.096	65.232	28.49	81.766		195.445	30.354	48.67	87.949	23.856	113.941	130.673	68.252		43.836	50.201
May 11, 2019	58.823	115.423	128.609	38.479	19.929	77.713	26.876	66.816		148.977	38.152	25.998	69.178	43.462	82.426	124.365		57.466	52.581	102.22
May 12, 2019			58.371	35.801	21.561	70.463	26.123	67.336		53.254	33.392	54.75	62.435	46.085	72.751	141.823	85.248	48.5	56.014
May 13, 2019		118.637	80.431	38.192	24.466	86.381	26.838	73.875	31.393	144.122	44.031	25.724	46.053	55.293	19.561		61.019	77.988	65.924
May 14, 2019		332.05	79.591	48.546	61.659	90.969	34.11	56.898	43.113		26.585	23.988	84.615	53.624	70.734		96.215		53.942
May 15, 2019	42.648	190.884	76.288	39.902	33.601	41.708	57.143	34.768	53.612	82.722	38.365	21.822	110.354	44.392	84.166		157.557		43.003
May 16, 2019		94.314	99.586	45.654	22.055	56.941	52.428	37.741	62.799	88.079	44.705	18.149	141.408	42.69	70.03		40.766		41.598
May 17, 2019	50.4	80.605	55.382	42.281	31.954	59.956	30.233	41.606	34.473	101.922	73.866	25.891	83.749	43.474			31.747		37.869	40.201
May 18, 2019	71.46			52.699	14.678	74.361	26.561	45.737	39.644	31.131	42.942	16.662	64.914	44.003	58.998		45.226		54.73
May 19, 2019	60.699	73.514		44.407	16.826	96.44	25.938	36.852	49.737	67.397	11.036	31.625	58.613	44.174					52.92	111.308
May 20, 2019	56.485	34.711		35.342	35.541	83	36.071	66.219	48.246	52.161	22.269	26.216	65.951	47.004	67.083	141.023			56.555	101.855
May 21, 2019	68.72	85.953	153.117	34.85	12.632	74.491	37.621		50.167		45.554	23.192	81.891	41.05	56.8	219.245		45.181	51.956
May 22, 2019	60.388	159.861	117.765	32.605		38.558	45.201	83.308		122.934	30.121	17.395	71.639	48.693	66.487	184.979			50.34	107.97
May 23, 2019	55.701	184.235	112.506	22.923		85.189	63.123	67.094	41.085	173.607	32.154	22.017	86.035	47.7	77.087	222.411	80.06	79.347	34.719	113.117
May 24, 2019	53.941	245.577	92.492	44.372	15.579	55.71	22.134	39.699	46.687	180.666	41.859			49.552	82.802	113.774	95.066	54.095	31.712	79.368
May 25, 2019	53.23	121.133			23.476	65.909		38.593	35.556	148.179	49.367	28.982	71.499	36.312	59.985		80.442	46.827	47.136
May 26, 2019	36.808		60.173	46.032	11.216	55.397	24.733	73.291	31.845	105.919	28.16	23.579		33.068	62.088		53.386	59.323	48.342	44.97
May 27, 2019	47.577	75.13		42.914	25.011	67.476	39.534	77.172	30.235	165.084	50.708	21.113	79.016	33.997		72.016	69.357		35.161	58.017
May 28, 2019	49.891	108.776	144.493	40.644	42.399	73.236	29.961	84.913	57.346		40.785	24.925	91.541	46.216	83.343	121.126	101.212		44.887	60.455
May 29, 2019	56.286	170.567	132.581	48.218	22.215	82.988	32.922		94.269	214.418	38.902		197.712	41.964	74.786	437.175	82.988		48.162
May 30, 2019	42.064	152.27	165.663	44.139	21.535	87.045	40.283		121.808	154.834	36.596		83.634	38.96	42.706			71.186	49.668
May 31, 2019	36.999	93.444	69.89	35.147	3.121	76.658	36.467	59.163	74.043		47.377	23.838		36.906	50.758	62.753	54.253	89.241	40.857	62.414
