# Supplementary material for: Environmental spatial heterogeneity of the impacts of COVID-19 on the top-20 metropolitan cities of Asia-Pacific
Source: Sci Rep. 2021 Oct 13;11:20339. doi: 10.1038/s41598-021-99546-9 (PMC8514535; doi:10.1038/s41598-021-99546-9)
Supplement: Supplementary file 1 — Supplementary Information 1. [file 41598_2021_99546_MOESM1_ESM.zip › Data files/Asia NO2/Asia_NO2_2019_median_periods.csv]

Bangkok	Beijing	Busan	Calcutta	Colombo	Delhi	Dhaka	PRD	HoChiMinh	Tokyo	Karachi	Khatmandu	Manila	Mumbai	Seoul	Shanghai	Singapore	Taipei	Tehran	Wuhan	Period
90.436	201.522	152.3545	84.4565	53.279	94.645	118.4475	108.606	66.833	135.255	104.631	42.432	40.893	117.6735	142.788	253.5585	89.624	73.188	115.558	146.659	P1(Jan01-Jan22)
72.867	153.098	146.837	88.015	55.946	80.281	96.445	58.607	52.816	179.997	92.079	33.371	50.3015	92.793	113.062	167.849	97.615	85.391	105.56	81.731	P2(Jan23-Feb22)
67.981	193.602	131.104	73.899	62.703	62.84	83.341	64.305	75.6085	172.863	71.792	32.085	73.3495	76.866	124.723	177.059	134.821	70.9275	75.869	103.8165	P3(Feb23-Mar22)
58.84	194.9975	112.281	53.83	48.151	65.68	45.2095	47.694	47.551	130.6235	66.338	29.47	60.387	67.954	92.241	178.879	139.521	59.9685	43.9775	86.583	P4(Mar23-Apr22)
56.6235	107.374	117.91	44.3945	23.2605	72.602	34.477	51.0975	49.737	88.079	41.3765	25.6825	71.639	44.0885	78.9475	132.559	74.574	68.649	51.3045	99.123	P5(Apr23-May22)
