# Supplementary material for: Environmental spatial heterogeneity of the impacts of COVID-19 on the top-20 metropolitan cities of Asia-Pacific
Source: Sci Rep. 2021 Oct 13;11:20339. doi: 10.1038/s41598-021-99546-9 (PMC8514535; doi:10.1038/s41598-021-99546-9)
Supplement: Supplementary file 1 — Supplementary Information 1. [file 41598_2021_99546_MOESM1_ESM.zip › Data files/Asia NO2/NO2AsiaMajorCities2020.csv]

system:time_start	Bangkok	Beijing	Busan	Calcutta	Colombo	Delhi	Dhaka	PRD	HoChiMinh	Tokyo	Karachi	Khatmandu	Manila	Mumbai	Seoul	Shanghai	Singapore	Taipei	Tehran	Wuhan
Jan 1, 2020	44.839	312.709	83.996	77.184	66.358	45.536	109.608	55.638	39.137	84.899	39.905	31.741	14.039	104.013	37.957	230.542	45.081		116.893
Jan 2, 2020	51.376	412.804	114.766	65.361	73.708	98.633	46.563	49.162	57.187	56.506	55.037	20.846	24.37	111.776	27.422			67.61	131.189
Jan 3, 2020	82.939	293.411	115.083		98.521	100.064	64.732	161.389	73.594	142.728	80.827		43.443	85.9	130.217		47.81	78.91	168.598
Jan 4, 2020	63.589	251.98	137.503		73.094	93.062	69.689	163.114	108.192	124.113	116.316		33.781	60.504	170.693			75.096	38.396
Jan 5, 2020	61.979		144.892	54.555	77.641	75.361	68.144	68.655	67.988	57.746	40.237	20.38	34.344	69.054	151.847		58.203	76.072	90.016
Jan 6, 2020	99.519	175.326		79.877	61.226	97.887	108.491	47.047		155.732	104.044	43.713	40.067	76.252		164.341	85.355	227.718	112.237
Jan 7, 2020	110.707			81.543	65.43	83.114	113.714	108.338	65.579		25.71	41.644		72.853		253.034	109.339	160.559	169.726
Jan 8, 2020	94.86	83.03	83.637	61.087	48.988		102.884	100.836	76.308		111.028		30.326	54.271	40.508	152.337	112.917	91.997	197.541
Jan 9, 2020	82.776	198.448	144.684		59.912	104.826	42.09	58.454	108.657	96.036	105.034		31.683	102.748	92.779		47.213	62.119	73.7
Jan 10, 2020	82.35	203.59	272.166	59.608	94.893	109.999	79.982	114.096	55.546	166.576	51.298	36.234	44.352	70.091	134.188			168.297	151.595
Jan 11, 2020	79.215		123.967	70.263	41.899	107.536	37.883	160.225		253.847	60.895	43.275	20.313	66.862	110.439			66.724	157.934	39.183
Jan 12, 2020	60.603	271.135	75.249	85.151	34.733	121.588	36.983	128.41				46.141	61.126	81.828	70.015	162.053	80.099		131.013	79.718
Jan 13, 2020	77.193	112.314	106.394	79.144	60.263	41.171	100.38	82.272	77.864	183.1	83.509	34.96		50.398	95.229	137.183	183.121		299.243
Jan 14, 2020	66.66	184.875	232.116	133.781	61.752	82.547	102.604	53.691	100.696	234.385	82.748	25.759		59.115	111.762		91.728		98.625	62.801
Jan 15, 2020	71.293	383.042	181.322	169.53	77.391	59.292	147.619	73.299	81.427	124.403	60.996	28.956		61.619	144.689			71.879	175.742
Jan 16, 2020	86.674	202.504	329.471	84.789	51.431	27.932	149.174	88.343	53.234	148.296	97.325		179.384	63.227	155.579			60.711	182.925
Jan 17, 2020	106.825	450.25	360.616	83.35	97.684	33.398	79.232	76.468	69.645	205.996	109.36		43.165	101.094	281.154		123.294		28.945
Jan 18, 2020	90.026	180.089		115.235	80.102	111.784	95.167	112.652	36.18		96.674	25.449	70.044	114.297	175.904		113.298		57.785	71.064
Jan 19, 2020	71.321	171.041	76.38	53.344	72.345	78.209	60.55	51.941	66.453	116.668	54.798	13.44		93.592	42.62	205.726	90.399		43.226	57.562
Jan 20, 2020	51.723	113.643	146.396	55.567	65.394	83.024	67.089	51.625	77.537	265.817	140.673	32.22		81.945	130.181	157.793		47.297	126.797	90.934
Jan 21, 2020	54.818	363.932	224.293	98.665	26.085	52.274	105.684	72.366	57.783	121.749	110.509		37.217	96.322	142.624	104.199		80.693	106.271
Jan 22, 2020	78.813	241.002		184.483	48.177	94.144	137.017	71.775	49.065	219.91	46.853	27.836	54.432	89.924	259.253		50.12	251.181	58.091
Jan 23, 2020	74.027	109.82			57.708	65.043	29.435	47.233	40.445		64.842	42.046	75.573	93.765	123.487		108.677	142.36	79.027
Jan 24, 2020	63.041	127.077	117.35	103.913	58.986	74.337	120.929	56.695	49.766		111.605	29.561		109.369	89.598		92.644	43.951	125.119
Jan 25, 2020	26.275	65.549		86.285	52.358	144.824	102.156		25.474		90.917	32.758		107.271	35.163		99.781		148.534
Jan 26, 2020	50.536	162.703		145.782	66.52	99.556	68.393	67.714	36.038		87.226	6.335	89.016	78.375	72.576		112.525		138.539
Jan 27, 2020	66.211	160.923		90.973	40.19	71.569	126.336	23.332	26.185		43.64	37.008	97.863	58.475			109.81		202.181
Jan 28, 2020	88.221	135.089		109.756	63.988	68.974	146.847	28.831	29.465		101.186	40.213	154.445	55.698	156.23		110.735		229.271	11.371
Jan 29, 2020	139.04	66.162			112.394	58.34		35.165	36.137	152.366	99.419	24.936	164.071	58.95	182.217	58.73			212.047	23.032
Jan 30, 2020	100.588	119.11	104.183		87.151	71.689		51.481	36.848	188.207	66.881	28.922	37.488	111.231	159.556	93.914	30.043	44.795	176.03	44.277
Jan 31, 2020	83.172	104.42	202.636	69.055	148.103	94.48	52.45	52.211		76.582	117.619	44.754		115.444	69.397	100.764	52.987	59.925	119.254	58.173
Feb 1, 2020			105.263							96.92					30.783
Feb 2, 2020	89.786	55.265	85.894	58.86	93.068	73.697	112.019	40.447	32.117	78.024	61.414	20.788	17.966	93.967	53.804	93.162	38.505	85.283	77.425
Feb 3, 2020	92.107	81.569	151.08	82.681	144.941	94.112	145.931	32.301	65.747	242.869	148.634	39.076		114.323	88.705	84.132	102.703		137.296	36.568
Feb 4, 2020	60.176	57.709	199.7	70.043		106.024	89.396		94.829		90.061	31.429	40.577	91.673	89.714	63.303	153.752		171.038	57.28
Feb 5, 2020	66.768	91.098	118.913	155.189	52.755	95.817	102.568	20.412	67.361	140.289	53.178	33.303	38.233	72.827	101.063	69.213	95.438		86.545	50.65
Feb 6, 2020	58.7	67.873	189.668	59.325	97.964	87.644	127.818	34.532	88.091	84.546	77.369	19.51		79.586	138.988		109.764	53.602	125.622
Feb 7, 2020	79.573	104.92	266.32		103.317	58.264	52.572	28.129	78.107	308.098	60.018	32.081		104.514	113.26		79.806		93.529
Feb 8, 2020	86.217	104.284	65.413		35.482	67.234		16.745	59.692	202.061	112.603	16.609	28.588	97.99	58.063	45.638	152.878		49.19	15.324
Feb 9, 2020	69.76	115.437	93.741	56.445	50.774	86.064	77.967	32.608		46.185	91.335	32.265		69.41	82.537	115.497			50.494	37.207
Feb 10, 2020	66.054	120.072	209.074	80.428	96.428	99.146	75.117		61.827	272.221	63.355	36.353	55.691	69.952	113.483	77.71	160.862	31.102	55.468
Feb 11, 2020	71.079	143.101	126.353	88.766	90.749	114.32	106.178			84.011	85.116	52.486	43.766	39.844	143.039				56.974
Feb 12, 2020	53.001	98.547		121.843		75.039	107.469	47.224	57.368	281.586	62.797	45.188	56.911			156.433	91.853	167.631	98.856	35.824
Feb 13, 2020	53.853	88.914	213.182	127.479	37.192	58.8	126.147	34.802	49.02	196.106	163.819	39.515		76.272	52.017		84.317	116.944	145.782	35.854
Feb 14, 2020	48.437		346.048	77.748	50.711	63.508	103.799	34.976	28.24		133.146	29.653	54.857	86.04	115.175		130.319	95.995	52.514
Feb 15, 2020		22.565	64.426										47.324		43.063			139.573
Feb 16, 2020	60.178	29.904	97.881	89.913	63.582	88.835	75.62	27.214	58.033		111.029	42.591	45.666	73.944	41.245	102.748	243.735		75.434	47.064
Feb 17, 2020	88.97	62.353	27.234	123.664	24.114	82.178	136.819	45.521		108.494	97.662	14.922		86.447	29.729	117.288	120.065	43.734	81.097	50.27
Feb 18, 2020	59.293	142.876	138.254	100.088	80.956	71.541	148.654	47.923	57.078	90.334	143.679		40.194	103.926	109.014	182.528	98.083	52.093	133.347	81.766
Feb 19, 2020	100.286	269.301	211.332	73.37	88.995	58.275	114.135	58.245	82.793	170.227	66.223		47.768	125.716	110.881	85.639	100.203	96.88	35.418
Feb 20, 2020	84.415		263.305	87.507	129.544	47.231	35.459	60.195	69.788	370.488	55.944		45.938	88.168	114.582	116.743	67.813	52.742	24.212	36.862
Feb 21, 2020	62.965	71.505	155.193	72.24			58.745	60.582	52.784	181.566	55.571		32.37	73.238	120.231	61.439		57.216	84.187	31.335
Feb 22, 2020	69.941	49.026	61.632	94.077		28.887	112.129	72.548	51.162	68.499	51.769	25.73	62.095	84.839	38.682	123.771	50.218		97.954	48.875
Feb 23, 2020	74.193	242.113	49.794	61.6	50.506	36.751	167.436	55.437	37.53	66.758	75.158	31.052	23.842	78.693	52.525	58.69	70.02	39.825	81.124	48.752
Feb 24, 2020	94.858		167.463		62.172	67.83	114.591	55.467	75.114	173.292	181.678	13.588	19.082	108.024	78.299	74.054		157.057	104.462	58.466
Feb 25, 2020	79.48	95.351			101.428	76.079		51.7	58.852		96.984		31.199	98.651	28.273	158.38	87.15	228.98		38.72
Feb 26, 2020	91.208	158.398	148.514		120.888	73.815	30.731	56.344	62.694		57.915		30.6	98.334	60.77		91.256	155.335	67.662
Feb 27, 2020	35.285			70.584	104.508	51.896	53.332	49.785	67.871	54.249	45.612	32.454	29.674	108.824	110.855	125.671	67.981		110.202
Feb 28, 2020				38.631	61.335	46.285	101.268			190.874	49.78	38.998		109.463			115.749		145.597
Feb 29, 2020					76.599	59.03				307.842	87.897			109.066	65.917				116.416
Mar 1, 2020	47.199	35.233	50.544	54.583	62.139	49.778	97.552	46.332	54.203	111.716	38.945		44.4	87.658	35.892		103.445	33.385	67.488
Mar 2, 2020	39.259	122.004	107.634	68.941	64.586	71.49	56.071	22.917	67.95		75.753	25.008	77.755	104.584	97.286	27.9	101.302		53.941
Mar 3, 2020	39.93	23.445	35.947	51.436	101.148	77.091	63.273	43.966	59.627	134.84	69.402	33.622	35.407	74.26	135.786		81.901	69.065	86.762
Mar 4, 2020	48.753	52.73	96.447	47.112	136.592	63.629	97.884		35.7		42.098	31.982	33.415	56.318	51.248	59.084	74.972		111.36	57.005
Mar 5, 2020	49.598	204.605	147.855	53.866	37.506	36.225	101.53	36.99	43.408	47.717	42.366	37.494	148.283	76.986	104.16	121.027			134.924	49.111
Mar 6, 2020	47.321	162.075	167.361		30.951	41.707	100.863			113.207	78.81	23.259	95.772	32.396	142.477	100.332	252.906		99.967
Mar 7, 2020	46.204	74.317			28.084	53.02	66.081	39.653	65.545		99.124		99.213	72.687	185.464	118.056	122.609	82.481	70.455	44.79
Mar 8, 2020	52.423		62.947	50.585	158.641	72.523	40.683	20.797	50.787		66.423	17.107	63.601	83.66	89.447	58.381	86.569		85.875
Mar 9, 2020	86.579	78.607		54.448	97.143	45.557	76.42	38.901		75.681	75.8	26.838	57.358	61.771	75.827		107.63		93.311
Mar 10, 2020	75.192	42.649		83.237	43.671	47.33	123.401	59.867			80.308	29.221	90.491	27.78		83.683	221.126		119.148	42.236
Mar 11, 2020	86.23	345.152	77.93	67.296			135.618		37.541	161.522		36.301			44.786	206.416	94.177		120.503	61.219
Mar 12, 2020	60.062	32.267	116.287	52.824	59.306	43.903	59.34	19.628	57.58	110.542	46.257	30.381	34.244	43.443	66.208	115.658	137.326	27.668	118.4	34.033
Mar 13, 2020	66.142	138.119	169.804	59.824	79.361	82.034	65.978	36.492	45.517	172.481	76.171		43.988	60.912	93.649		165.637		91.882	53.608
Mar 14, 2020	47.321	47.558	75.749					73.874					62.443		113.468	190.867	89.516			49.311
Mar 15, 2020		49.234	92.865	49.625	29.298	44.372	83.81	55.213	52.854	102.395	107.43	12.321	43.814	97.748	15.548	229.682	93.945	50.215	63.633	50.848
Mar 16, 2020	71.889	179.943	171.982	64.703	37.154	63.471	121.059	68.007	65.857	68.003	81.68	44.184		99.172	96.867	137.103	89.82	63.547	62.769
Mar 17, 2020	50.056	162.091	77.999	37.987	101.482	50.622	50.759		67.35	401.103	103.222	28.787		110.799	59.237	296.275	103.554	82.456	31.975	75.291
Mar 18, 2020	60.775	210.905	187.522	66.754	80.812	57.264	64.668	31.14	67.557	176.231	84.213	23.149	31.46	79.677	110.684	225.108	103.721		23.968	42.105
Mar 19, 2020	40.613	47.505		107.002		62.104	120.818		71.662	9.828	60.283	30.939	32.923	69.879		130.634			23.132	55.002
Mar 20, 2020	47.083	232.076	105.519	85.123		63.374	59.677		59.884	51.736	45.048	34.872	28.997	46.051	117.588	133.57	218.894		34.175	74.368
Mar 21, 2020	47.936	225.313	71.875	53.418	25.099	55.547	163.358	36.507	54.738	150.595	71.372	21.961	34.376	69.112	109.849	111.521	136.694	114.383	32.171
Mar 22, 2020	54.713	158.57	68.871	33.891	41.085	38.484	89.362	46.121	31.841	68.382	50.885	9.11	21.318	45.365	45.239	72.811	62.626	55.564
Mar 23, 2020	53.673	332.317	172.224	61.083	33.722	53.802	66.923	59.154	50.694		42.093	20.747	37.85	61.447	123.853	144.451			36.744	79.687
Mar 24, 2020	54.762	227.718	64.942	46.347	35.333	40.373	86.287	63.102	46.317	46.435	18.176	32.093	29.248	53.994	119.935	149.06	56.972		62.535	48.496
Mar 25, 2020	43.216	198.451	98.245	50.547	26.992	28.934	73.787	54.441		176.63		16.579	18.033	46.606	145.916	118.743	88.913	92.554	38.417
Mar 26, 2020	53.424			49.421	43.722	41.839	54.391	32.597	36.93	244.465		20.093	30.996	40.532	64.747	187.213	121.662	107.274	28.213	66.525
Mar 27, 2020	57.37	77.148		59.396	20.408	37.6	55.738	35.219	26.925	119.977	48.516	17.21	26.605	36.636	57.583		115.757		24.253
Mar 28, 2020	66.718	147.802		51.119	25.792	27.153	45.281	53.946	35.703		33.457	20.194	30.932	46.413	74.579		174.851		27.226	23.226
Mar 29, 2020	44.063	203.489	29.624	53.336	19.168	25.448	48.321	37.688	47.524		48.692	16.711	26.931	47.137	80.641		56.874		35.852
Mar 30, 2020	44.548	150.231	141.887	54.022	33.714	23.354	44.484	22.454	38.736		53.305	29.077	16.754	38.463	117.231		88.756		37.291
Mar 31, 2020	54.246	155.457	104.761	50.545	26.785	32.991	57.104	26.001			32.141	25.537	28.971	38.538	151.855		86.065		38.802
Apr 1, 2020	47.635	72.33	252.103	58.238	24.851	37.122	56.976		37.507		42.874	16.409	34.269	38.954	94.263	132.602	140.094		41.773	48.756
Apr 2, 2020	46.949	102.082	141.618	72.956	66.101	24.848	41.993		35.048	58.822	66.468	13.614	18.415	47.646	84.736	138.707	117.02		31.803
Apr 3, 2020	41.144	75.799	194.968	44.333	30.09	30.129	30.393	23.267	60.771	194.454	44.669	18.382	40.654	37.272	116.522	392.463	168.151		55.368	67.809
Apr 4, 2020		165.046	110.943	55.455	32.729		47.784			56.535	50.821	42.291		32.312	86.018	212.646			46.235
Apr 5, 2020	38.285	193.964		68.201	12.415	32.759	56.351		41.936	50.517	64.653	46.143	30.416	29.803	99.327	142.833	75.357		58.214	67.773
Apr 6, 2020	37.375	249.004	140.809	36.705	19.467	27.68	47.101		30.404	158.948	53.513	15.833	23.099	24.651	124.174	363.586	91.779		47.105	95.982
Apr 7, 2020	57.33	185.841	91.865	50.124	27.59	19.361	31.377	30.792		254.603	40.1	16.684	29.96	30.724	69.741	365.164	204.155		26.162	61.4
Apr 8, 2020	34.985	95.934	99.952	36.012	22.305	28.973	55.648	87.764	26.905	156.911	54.677		25.832	34.708	73.835	329.407	130.609		37.066	117.54
Apr 9, 2020	36.756	207.007	100.334	54.9	29.657	24.071	35.717	87.798		136.381	29.973	15.686	18.037	45.407	97.506	104.746	139.547		14.54	75.565
Apr 10, 2020	36.109	109.367		45.284	25.816	21.492	32.002	85.694		51.889	59.793	31.471		36.27	87.625	73.843		42.151	32.799
Apr 11, 2020	43.96	55.998		38.909	28.609	33.767	27.212	15.223		113.927	89.726	24.147	33.915	42.628	80.145				24.144	33.264
Apr 12, 2020	39.33	66.961	48.269	32.872	41.415	28.932	29.232	50.406	24.729	93.406	41.578	26.866		59.059	43.284	230.808	68.54		36.057	71.087
Apr 13, 2020	40.38	155.62	75.063	42.714	30.183	35.341	34.345	83.749			42.745		31.235	49.375	67.625	215.816	118.397	65.086	47.124	93.564
Apr 14, 2020	51.487	256.769	173.206	30.783	42.849	44.599	26.639	69.548	45.596	49.189	38.285	23.539	37.546	48.301	121.344		147.246		55.75	123.443
Apr 15, 2020	55.241	118.083	208.449	57.805	61.959	46.383	18.02	102.87		203.126	50.103	30.289	34.888	49.228	112.464	260.287	70.386	45.583	36.423	78.517
Apr 16, 2020	57.21	66.986	61.634	43.449	44.842	44.669	29.148	83.833	41.99	65.417	62.436	19.155	32.9	41.272	79.435	111.095	79.409	136.362	34.196	77.109
Apr 17, 2020	50.78	45.817		45.803	33.966	50.975	35.342	53.792	44.005	199.752	39.135		20.1	41.244	55.536		110.581	77.758	25.173
Apr 18, 2020	47.562	142.488	58.399	50.908	47.901	32.071	19.127	18.616	38.171		38.217	14.423	32.725	46.049	52	103.104	127.885	60.389	43.299
Apr 19, 2020	34.893	65.727		38.63	81.191	46.98	31.33	44.153	32.85	46.477	28.574	10.28		39.865			80.544		48.699	26.179
Apr 20, 2020	44.459	34.763	87.279	29.267	55.293	26.799	14.646	39.191	44.458		45.073	34.69	37.065	37.854	32.749	202.975	64.878	57.959	58.346
Apr 21, 2020	51.33	35.762	93.114			51.309	54.049	45.985	55		72.376	20.005	29.028	31.598	38.07		66.302		57.723
Apr 22, 2020	54.802	43.161	81.416	43.359		52	32.176			115.836	38.26		32.965	38	31.041	214.003	91.513		52.785
Apr 23, 2020	53.273	62.568	64.943		52.311	33.381	31.616		66.17	163.148	38.644		41.531	38.984	57.204	264.035	125.63		21.08	100.978
Apr 24, 2020	93.143	106.237	95.7	45.066		57.538	26.475		49.336	96.07	30.389	16.024	33.137	32.315	60.123	300.849	161.3		31.503	56.396
Apr 25, 2020		45.88	31.723	29.878	27.023	54.934	9.228	136.245	70.738	63.717	31.666		28.289	24.261	49.048	179.71			35.833	53.975
Apr 26, 2020	62.518	72.813	38.906	51.289	19.959	67.986	39.637	90.133	59.274	34.825	29.268		14.987	34.264	37.164	168.254	64.048		57.818	62.589
Apr 27, 2020	109.823	160.042	108.672		26.32	48.128	32.354	89.569			35.087	12.938	32.688	32.645	54.514	62.495			41.153	93.946
Apr 28, 2020	70.194	236.39	108.551	33.444		45.391	14.915	111.948	47.08	120.468	74.346	9.763	47.75	42.33	87.4	175.567	145.191	36.487	40.324	125.399
Apr 29, 2020	73.863	198.776	142.524	48.18	25.01	45.705	26.515	66.046	72.816	63.53	53.101		16.165	49.97	79.014	130.283	115.208	82.667	50.136	66.939
Apr 30, 2020	48.724	164.312	51.128	35.035	23.977	59.955	28.883	61.633	43.473	83.931	43.423	17.465	37.152	30.629	50.59	128.311		117.106	54.56
May 1, 2020	37.753	113.218	36.887	36.713		60.566	15.678	38.307	39.568	41.298	20.503		29.371	30.745	41.846			59.686	38.964	42.5
May 2, 2020	45.54	68.718		28.785	23.897	44.012	22.137	39.985		53.881	28.376	11.542	33.037	28.744	35.281	66.513	200.53		43.248	60.968
May 3, 2020	47.233	156.92		32.558	27.534	42.147	29.942	41.885	35.17	33.049	21.553			36.984	74.884	97.395	89.118	45.938	40.752	60.136
May 4, 2020	94.522		69.248		55.524	47.386	26.451	65.676	48.275		45.559	29.836	34.427	35.63	44.561	100.759	147.08	105.251	57.669	83.64
May 5, 2020	76.923	154.446		28.264	26.699	53.948	33.481	43.313	54.538	66.508	50.006	19.272	24.333	36.194			144.59		58.041	102.511
May 6, 2020	36.257		118.188	49.481		48.778	45.808	40.025	42.238		56.028		42.322	34.821	96.382				35.521
May 7, 2020	37.993		62.068	39.694	7.727	47.851	34.951	41.883	38.049	53.341	40.083		58.385	30.541	73.017	74.49	51.093		41.879
May 8, 2020	38.824		38.195	34.594	8.998	50.488	55.411	22.645	29.829	182.238	42.246	12.067	63.801	44.239	103.931	130.135	65.025	61.163	36.093	27.012
May 9, 2020	63.869			42.303	12.187	49.751	26.869	18.332	56.37		39.794	5.322	51.799	44.145			50.364	52.218	53.308	80.738
May 10, 2020	47.948	45.541	59.755	31.869	15.073	43.837	38.995	39.469	34.749	70.172	24.429		40.76	32.835	21.452		65.896	44.59	26.675	53.057
May 11, 2020		47.3	91.9	38.321		49.874	65.962	63.792	46.991	123.856	28.68		40.632	49.243	58.425	38.274	71.848		52.461	75.786
May 12, 2020	83.723	83.582	67.971	47.822	69.72	43.55	64.06	95.517	85.628	233.582	33.257	12.36	74.931	29.961	28.291	199.796	59.895		47.455	68.678
May 13, 2020	56.823		101.851					37.462	53.53	81.076			64.639		57.883			48.828
