# Supplementary material for: Environmental spatial heterogeneity of the impacts of COVID-19 on the top-20 metropolitan cities of Asia-Pacific
Source: Sci Rep. 2021 Oct 13;11:20339. doi: 10.1038/s41598-021-99546-9 (PMC8514535; doi:10.1038/s41598-021-99546-9)
Supplement: Supplementary file 1 — Supplementary Information 1. [file 41598_2021_99546_MOESM1_ESM.zip › Data files/Asia NO2/Asia_NO2_2019_mean_monthly.csv]

Group.1	Date	Bangkok	Beijing	Busan	Calcutta	Colombo	Delhi	Dhaka	PRD	HoChiMinh	Tokyo	Karachi	Khatmandu	Manila	Mumbai	Seoul	Shanghai	Singapore	Taipei	Tehran	Wuhan	month
01	2019-01-16	96.2292592592593	260.288266666667	169.142148148148	94.9896666666667	61.3931724137931	96.1588666666667	109.578714285714	121.153653846154	69.6438076923077	164.644888888889	111.025677419355	38.7956	36.49504	108.397225806452	145.255466666667	256.325153846154	91.41245	101.009307692308	132.429733333333	159.446727272727	01
02	2019-02-14	69.2919259259259	156.352714285714	145.174952380952	93.14284	52.2914615384615	82.8181363636364	99.2928518518519	51.94412	53.34252	172.56855	89.3112857142857	33.3765789473684	67.1443333333333	94.3233214285714	132.504692307692	115.759857142857	110.294222222222	98.0463333333333	104.309071428571	85.82875	02
03	2019-03-16	70.8905862068966	210.615870967742	121.481416666667	72.3855384615385	69.4647307692308	59.3401071428571	80.8075	66.1042272727273	69.8002222222222	173.761238095238	73.2144137931034	32.50744	69.9218333333333	81.7836896551724	98.1344666666667	235.1159	148.462	83.6200666666667	64.5954285714286	103.858863636364	03
04	2019-04-15	56.2859655172414	171.947666666667	118.765933333333	53.0555517241379	48.4627083333333	66.8479666666667	48.0081034482759	51.94425	50.6866666666667	131.7083	59.7324666666667	27.144	64.5466538461538	60.4576666666667	96.4269090909091	153.163058823529	136.662176470588	71.6352666666667	48.1285666666667	92.4871111111111	04
05	2019-05-16	53.6088888888889	135.192333333333	127.218615384615	41.8674642857143	23.7894230769231	72.7426451612903	34.9733928571429	61.9172272727273	51.8615384615385	111.4806	43.5404516129032	26.852962962963	80.8751923076923	42.0188064516129	77.323	154.08019047619	78.7768181818182	61.4284545454545	47.3292580645161	86.8373333333333	05
