# Supplementary material for: Environmental spatial heterogeneity of the impacts of COVID-19 on the top-20 metropolitan cities of Asia-Pacific
Source: Sci Rep. 2021 Oct 13;11:20339. doi: 10.1038/s41598-021-99546-9 (PMC8514535; doi:10.1038/s41598-021-99546-9)
Supplement: Supplementary file 1 — Supplementary Information 1. [file 41598_2021_99546_MOESM1_ESM.zip › Data files/Asia NO2/Asia_NO2_2020_mean_monthly.csv]

Group.1	Date	Bangkok	Beijing	Busan	Calcutta	Colombo	Delhi	Dhaka	PRD	HoChiMinh	Tokyo	Karachi	Khatmandu	Manila	Mumbai	Seoul	Shanghai	Singapore	Taipei	Tehran	Wuhan	month
01	2020-01-16	76.1680322580645	201.999214285714	160.814285714286	91.93124	68.5298387096774	81.6731	88.6836206896552	77.0819333333333	59.3492592592593	151.222	81.9037	31.6302916666667	62.7519090909091	82.4600967741935	121.188714285714	151.718	88.8717727272727	98.8365263157895	133.757741935484	53.8115	01
02	2020-02-15	71.86332	103.280954545455	148.153208333333	85.261	79.0438260869565	71.8577692307692	98.9958333333333	43.7789545454545	61.6408181818182	165.893	88.1387407407407	31.37955	39.61705	90.1435	80.9147037037037	100.633631578947	105.112272727273	98.3745	90.6863461538462	44.4260625	02
03	2020-03-16	54.5766	141.965896551724	104.034208333333	57.8025357142857	54.8034814814815	49.3454827586207	79.0173666666667	42.44028	50.8972	127.1743	61.9248148148148	25.7324814814815	47.3420714285714	62.4146206896552	94.0362068965517	137.1625	115.650714285714	70.7810909090909	63.9714482758621	53.3447647058824	03
04	2020-04-15	52.1264285714286	119.717566666667	106.46272	45.1703333333333	35.9165	39.7682068965517	33.2077	67.1934090909091	46.1074761904762	109.661625	47.6657666666667	21.6407727272727	30.5672307692308	38.9206	73.1895517241379	200.14356	112.657083333333	72.1548	41.4397	76.1052380952381	04
05	2020-05-07	55.6173333333333	95.675	71.7847777777778	37.3094545454545	27.4843333333333	48.5156666666667	38.3120833333333	45.2531538461539	47.0779166666667	93.9001	35.8761666666667	15.0665	46.5364166666667	36.1735	57.8139090909091	101.051714285714	94.5439	59.6677142857143	44.3388333333333	65.5026	05
