# Supplementary material for: Environmental spatial heterogeneity of the impacts of COVID-19 on the top-20 metropolitan cities of Asia-Pacific
Source: Sci Rep. 2021 Oct 13;11:20339. doi: 10.1038/s41598-021-99546-9 (PMC8514535; doi:10.1038/s41598-021-99546-9)
Supplement: Supplementary file 1 — Supplementary Information 1. [file 41598_2021_99546_MOESM1_ESM.zip › Data files/Asia NO2/Asia_NO2_2020_mean_periods.csv]

Bangkok	Beijing	Busan	Calcutta	Colombo	Delhi	Dhaka	PRD	HoChiMinh	Tokyo	Karachi	Khatmandu	Manila	Mumbai	Seoul	Shanghai	Singapore	Taipei	Tehran	Wuhan	Period
75.9135454545455	242.375	164.051722222222	89.0798421052632	65.3194090909091	81.0181428571429	87.5126818181818	88.6270909090909	69.5827368421053	153.250388888889	79.703619047619	31.5062666666667	47.630375	80.3493181818182	125.253	174.134222222222	88.4269285714286	105.790866666667	123.476727272727	66.877	P1(Jan01-Jan22)
72.8506896551724	100.970428571429	150.586458333333	92.72625	77.1188	78.7652857142857	98.2726153846154	42.28264	53.3758	163.794238095238	88.5536896551724	31.92128	60.7809523809524	86.4733571428571	92.2855862068966	97.1473333333333	103.90064	80.239125	109.047724137931	41.2783529411765	P2(Jan23-Feb22)
59.2423846153846	130.010833333333	107.186142857143	59.7031818181818	71.65976	56.7115185185185	88.6755	45.0065714285714	56.1592173913043	130.904476190476	73.7264444444444	27.8467272727273	50.5689583333333	78.1967777777778	84.1288076923077	128.859227272727	115.22104	89.2277692307692	82.7423846153846	52.1790625	P3(Feb23-Mar22)
47.3340666666667	134.570733333333	114.395826086957	48.4174333333333	35.3401724137931	35.0584666666667	42.545935483871	52.29132	40.1047142857143	123.509380952381	47.2561724137931	22.8943703703704	29.2358888888889	41.6769677419355	86.126	199.692952380952	106.749740740741	76.124	40.0037741935484	69.7734444444445	P4(Mar23-Apr22)
62.0497894736842	114.449533333333	75.7770588235294	38.4291764705882	28.1306	49.7603	33.4684	60.2034210526316	51.2537894736842	92.0405882352941	38.3219	14.6589	40.5068	35.974	58.4742105263158	141.1244	103.787733333333	65.3934	43.22365	71.4851764705882	P5(Apr23-May22)
