# Supplementary material for: Environmental spatial heterogeneity of the impacts of COVID-19 on the top-20 metropolitan cities of Asia-Pacific
Source: Sci Rep. 2021 Oct 13;11:20339. doi: 10.1038/s41598-021-99546-9 (PMC8514535; doi:10.1038/s41598-021-99546-9)
Supplement: Supplementary file 1 — Supplementary Information 1. [file 41598_2021_99546_MOESM1_ESM.zip › Data files/Asia NO2/Asia_NO2_2020_median_periods.csv]

Bangkok	Beijing	Busan	Calcutta	Colombo	Delhi	Dhaka	PRD	HoChiMinh	Tokyo	Karachi	Khatmandu	Manila	Mumbai	Seoul	Shanghai	Singapore	Taipei	Tehran	Wuhan	Period
78.003	203.59	141.0935	79.877	65.412	83.114	87.5745	74.8835	67.988	145.512	82.748	31.741	38.642	79.04	130.199	162.053	87.877	76.072	121.845	66.9325	P1(Jan01-Jan22)
69.76	101.4155	132.3035	88.1365	66.52	74.017	104.9885	40.447	52.784	152.366	87.226	32.265	47.324	86.2435	89.714	93.538	100.203	58.5705	97.954	37.207	P2(Jan23-Feb22)
51.2395	130.0615	96.447	54.5155	62.172	55.547	86.586	46.121	58.852	111.716	75.158	29.801	34.8915	78.693	83.873	119.5415	101.302	69.065	86.3185	50.0795	P3(Feb23-Mar22)
47.2555	130.2855	99.952	49.7725	30.183	32.875	41.993	50.406	38.736	115.836	44.669	20.093	30.416	40.532	82.6885	187.213	91.779	65.086	37.291	69.448	P4(Mar23-Apr22)
56.823	106.237	67.971	36.713	25.01	48.453	30.779	43.313	48.275	70.172	36.8655	12.649	38.892	34.5425	57.204	130.135	89.118	55.952	41.516	66.939	P5(Apr23-May22)
